# Supplementary material for: Single-cell RNA sequencing reveals distinct immunology profiles in human keloid
Source: Front Immunol. 2022 Aug 3;13:940645. doi: 10.3389/fimmu.2022.940645 (PMC9381754; doi:10.3389/fimmu.2022.940645)
Supplement: Supplementary file 2 [file Table_2.xlsx]

## Sheet: Cell Type-ECs
Gene	Scores	Log Fold-changes	P-value	Adjusted P-value
TACR1	27.9951	8.51009	1.86398e-172	4.78801e-171
ECSCR	146.138	8.35444	0	0
ACKR1	176.024	8.34172	0	0
CLDN5	131.285	8.30708	0	0
PECAM1	193.071	8.27585	0	0
MYCT1	60.025	8.24227	0	0
CXorf36	92.5167	8.23819	0	0
PLVAP	172.065	8.20452	0	0
SELP	56.7533	8.15937	0	0
RAMP3	145.705	8.12074	0	0
PCAT19	114.615	8.10798	0	0
VWF	126.437	8.0888	0	0
AQP1	199.826	8.06656	0	0
ADGRL4	148.31	8.03247	0	0
CDH5	92.7453	8.00454	0	0
EMCN	154.144	7.96026	0	0
CLEC14A	110.241	7.94952	0	0
TEK	45.0963	7.90703	0	0
RAMP2	174.907	7.90148	0	0
ROBO4	49.0831	7.85743	0	0
SOX18	68.8185	7.81947	0	0
FAM110D	40.1303	7.78586	0	0
CCL23	39.6776	7.77245	0	0
KDR	69.1129	7.71829	0	0
ARHGEF15	37.6047	7.69795	1.798632150554793e-309	7.01442e-308
CD34	148.153	7.62312	0	0
SOX17	38.2927	7.61452	0	0
TSPAN7	135.348	7.60992	0	0
MEOX1	51.4649	7.59625	0	0
EGFL7	132.049	7.47869	0	0
AL583785.1	33.349	7.33275	7.54177e-244	2.48792e-242
THSD7A	65.9147	7.25837	0	0
JAM2	113.476	7.24741	0	0
GIMAP7	136.59	7.23378	0	0
MMRN1	91.8272	7.21731	0	0
TIE1	45.1649	7.1851	0	0
CD93	109.45	7.13216	0	0
IL3RA	73.4473	7.123	0	0
RNASE1	176.974	7.08481	0	0
S1PR1	78.9727	7.06416	0	0
NR5A2	26.2993	7.04175	1.95092e-152	4.70992e-151
MMRN2	74.9112	7.03175	0	0
SELE	88.1872	7.00556	0	0
FLT1	88.3564	6.95813	0	0
ENG	147.748	6.93279	0	0
GNG11	207.13	6.92792	0	0
PCDH17	46.9177	6.92275	0	0
ADM5	94.7667	6.91803	0	0
ZNF385D	97.3819	6.91688	0	0
RAPGEF3	26.9384	6.91265	7.79931e-160	1.93297e-158
PODXL	50.1004	6.89633	0	0
GIMAP6	58.5313	6.88747	0	0
KANK3	30.1858	6.83493	3.64014e-200	1.03638e-198
PTPRB	63.8246	6.78932	0	0
CFI	50.9362	6.78512	0	0
ABCB1	29.0295	6.73264	2.79035e-185	7.55722e-184
FAM167B	34.2275	6.70553	9.42802e-257	3.19403e-255
APLNR	64.6811	6.67638	0	0
FGD5	37.7529	6.6698	0	0
ICAM2	87.527	6.66449	0	0
ERG	62.1582	6.65737	0	0
ADCY4	34.7908	6.65421	3.35186e-265	1.15312e-263
SHANK3	38.5703	6.63228	0	0
PDE2A	30.0549	6.61794	1.88296e-198	5.31386e-197
CYYR1	105.671	6.593	0	0
TM4SF18	70.0308	6.53091	0	0
GIMAP4	85.592	6.51999	0	0
SHE	35.127	6.51514	2.61049e-270	9.11087e-269
COL15A1	128.234	6.49796	0	0
MCTP1	95.0344	6.48303	0	0
CYTL1	74.8191	6.44075	0	0
SPARCL1	219.99	6.43881	0	0
TSPAN12	43.4895	6.28649	0	0
STC1	26.6097	6.27811	5.24115e-156	1.27813e-154
BCL6B	30.1893	6.25712	3.27508e-200	9.34288e-199
GIMAP8	41.9952	6.23943	0	0
GIMAP1	49.4704	6.22131	0	0
HOXD9	32.083	6.22018	7.6192e-226	2.36752e-224
SEMA6B	28.8634	6.17767	3.44536e-183	9.25316e-182
PREX2	52.4491	6.11304	0	0
MECOM	32.202	6.07253	1.65391e-227	5.1838e-226
TMEM255B	57.7881	6.05216	0	0
A2M	203.211	5.91784	0	0
LDB2	71.208	5.89229	0	0
FAM107A	26.8621	5.87219	6.09598e-159	1.50566e-157
ESAM	132.057	5.8695	0	0
SPNS2	37.9099	5.80693	0	0
NOSTRIN	88.5978	5.7918	0	0
PLCB1	38.6197	5.69421	0	0
CALCRL	101.552	5.67451	0	0
SCARF1	25.7243	5.6171	6.25654e-146	1.4569e-144
AFAP1L1	27.5938	5.59028	1.31927e-167	3.34132e-166
GBP4	57.0519	5.58772	0	0
CD79B	34.7135	5.58498	4.92637e-264	1.69076e-262
HEG1	62.1978	5.57974	0	0
IGFBP7	214.856	5.56832	0	0
CPXM2	44.0474	5.51016	0	0
GPR146	37.6046	5.46468	1.80556438226074e-309	7.03197e-308
C2CD4B	42.609	5.40202	0	0
CD74	205.064	5.36282	0	0
TGFBR2	154.392	5.35929	0	0
FABP4	36.9945	5.35027	1.40511e-299	5.35682e-298
DOC2B	28.1918	5.3294	7.36772e-175	1.91124e-173
SLCO2A1	65.9028	5.3188	0	0
FZD4	32.0889	5.28397	6.3051e-226	1.96341e-224
CCDC69	55.1879	5.26556	0	0
NRN1	78.8872	5.2606	0	0
LMO2	51.2588	5.2501	0	0
C10orf128	57.1052	5.22153	0	0
NPDC1	125.707	5.21951	0	0
JCAD	30.3558	5.21894	2.10385e-202	6.06757e-201
FLI1	48.9592	5.18422	0	0
ELK3	120.705	5.14639	0	0
TMTC1	26.06	5.14455	1.03672e-149	2.47391e-148
C1orf115	69.7543	5.12542	0	0
LMCD1	81.9656	5.12261	0	0
IGFBP4	140.482	5.10695	0	0
ADAMTS9	33.0515	5.07202	1.47965e-239	4.81519e-238
CD200	30.6442	5.0539	3.15794e-206	9.23665e-205
AP002004.1	32.3952	5.04995	3.20535e-230	1.01344e-228
HSPG2	100.751	5.04343	0	0
LIFR	53.4696	5.03273	0	0
CD320	61.9773	4.99537	0	0
C7	27.2812	4.973	7.0868e-164	1.77619e-162
HOXD8	34.1916	4.96344	3.22798e-256	1.09102e-254
FAM198B	68.5751	4.94803	0	0
SNCG	73.804	4.94518	0	0
ACVRL1	31.8923	4.94318	3.41651e-223	1.05256e-221
ADGRF5	65.5079	4.92679	0	0
RHOJ	48.8284	4.90427	0	0
MTMR9LP	26.8743	4.90382	4.38557e-159	1.08505e-157
SEMA6A	32.7084	4.88499	1.18669e-234	3.81883e-233
CSGALNACT1	41.5749	4.87253	0	0
PTPRM	60.0622	4.86727	0	0
NOTCH4	24.7372	4.85786	4.25963e-135	9.46156e-134
IFITM2	195.571	4.84585	0	0
GRB10	25.9953	4.77084	5.59193e-149	1.32239e-147
RHOU	36.0946	4.76081	2.75294e-285	9.99429e-284
MFNG	28.9821	4.7532	1.10766e-184	2.99432e-183
CLDN15	26.0216	4.69557	2.81853e-149	6.67622e-148
FAM13C	72.7924	4.69555	0	0
ZNF521	32.8626	4.67818	7.53777e-237	2.442e-235
SH3BP5	75.0229	4.66184	0	0
CEP112	38.8207	4.64717	0	0
HLA-DRB1	171.434	4.62978	0	0
NHSL2	26.0015	4.61386	4.75696e-149	1.12585e-147
HYAL2	85.1469	4.60367	0	0
TCN2	36.1059	4.5957	1.8333e-285	6.67238e-284
TMEM204	42.9905	4.58822	0	0
HHEX	40.5927	4.54455	0	0
RPS6KA2	39.5751	4.53915	0	0
RBP7	79.229	4.53755	0	0
SCARB1	42.4185	4.53099	0	0
VIM	197.636	4.49341	0	0
CLIC2	67.7403	4.48812	0	0
SLC9A3R2	28.2735	4.48627	7.32566e-176	1.91581e-174
LIMS2	43.3379	4.43519	0	0
PDIA5	49.1448	4.41621	0	0
IFITM3	210.003	4.41309	0	0
IFITM1	70.13	4.40713	0	0
SH2D3C	28.7619	4.39696	6.43083e-182	1.71913e-180
IFI44L	34.2296	4.39534	8.77196e-257	2.97526e-255
ENTPD1	50.1643	4.35587	0	0
HLA-DRA	171.997	4.35285	0	0
TM4SF1	150.887	4.34607	0	0
BCAM	70.147	4.34524	0	0
ITGA5	54.5251	4.34356	0	0
PLEKHG1	29.2318	4.34047	7.66108e-188	2.09253e-186
CLU	139.74	4.34009	0	0
TNFRSF10D	24.4568	4.30591	4.26401e-132	9.36333e-131
PLA2G16	57.5072	4.29711	0	0
FILIP1	34.8936	4.29143	9.30225e-267	3.21936e-265
APOLD1	56.7173	4.27848	0	0
IL6	41.0453	4.23291	0	0
ATP11C	32.7198	4.22874	8.17302e-235	2.63304e-233
HOXB7	39.9036	4.19855	0	0
PLXND1	44.4632	4.19638	0	0
TNFRSF1B	34.0982	4.19065	7.85551e-255	2.64579e-253
OLFM1	69.5312	4.19064	0	0
TESC	53.059	4.18652	0	0
MYO5C	28.36	4.15501	6.29408e-177	1.65502e-175
TNS2	26.7052	4.1509	4.09418e-157	1.00181e-155
AKR1C3	55.6746	4.12681	0	0
TFPI	86.8422	4.11287	0	0
APOL1	36.1516	4.10906	3.51601e-286	1.28452e-284
PIK3R3	25.0898	4.10422	6.42374e-139	1.44687e-137
ENPP2	46.0493	4.10385	0	0
VAMP5	119.329	4.10241	0	0
ARHGAP29	113.346	4.09329	0	0
PRCP	117.76	4.08687	0	0
INHBB	32.6533	4.06945	7.18967e-234	2.30596e-232
APOL3	30.9877	4.06484	7.89214e-211	2.34396e-209
LAYN	24.5803	4.0576	2.05284e-133	4.53192e-132
PLCB4	28.9626	4.04748	1.95034e-184	5.26737e-183
LRRC32	34.9122	4.0389	4.84889e-267	1.68014e-265
MEOX2	28.2881	4.01607	4.84796e-176	1.26899e-174
NRP1	83.1205	3.99948	0	0
ANKRD29	37.9297	3.97468	0	0
NQO1	40.7298	3.96779	0	0
IPO11	39.2072	3.94887	0	0
CFH	94.2335	3.94582	0	0
ECE1	90.8315	3.93493	0	0
PXDN	36.6673	3.90587	2.42319e-294	9.09422e-293
ZEB1	58.8764	3.88333	0	0
TGFBR3	67.0622	3.87513	0	0
SYNPO	26.7507	3.87446	1.21215e-157	2.97358e-156
VWA1	64.6426	3.86093	0	0
SPARC	162.535	3.84215	0	0
TSHZ2	60.1678	3.82492	0	0
HLA-DMA	102.625	3.82087	0	0
TSPAN15	25.7379	3.81567	4.40195e-146	1.0267e-144
STAB1	34.6263	3.78354	1.01465e-262	3.47823e-261
RND1	40.6193	3.7834	0	0
CTGF	99.8206	3.76976	0	0
ARHGAP31	26.2681	3.76921	4.43509e-152	1.06894e-150
SULF2	60.0268	3.76207	0	0
NNMT	88.5481	3.75847	0	0
HLA-DPA1	140.694	3.75778	0	0
TMEM173	78.023	3.74363	0	0
CTSH	92.4489	3.72993	0	0
A4GALT	33.8675	3.70725	2.0055e-251	6.71553e-250
C1orf54	61.0414	3.69462	0	0
UPP1	63.9543	3.69225	0	0
CARD8	45.5159	3.67646	0	0
LINC01116	27.9443	3.67008	7.72264e-172	1.9767e-170
KCTD12	88.2638	3.66867	0	0
ELMO1	28.3028	3.66751	3.18991e-176	8.35739e-175
CPNE8	30.1891	3.66596	3.29704e-200	9.39624e-199
TCIM	64.015	3.65671	0	0
KLF2	83.9636	3.64028	0	0
TCF4	114.419	3.60398	0	0
HDGFL3	36.8183	3.603	9.42371e-297	3.56448e-295
SPRY1	87.3356	3.59298	0	0
CYSLTR1	27.1987	3.58719	6.73089e-163	1.6797e-161
IFI27	173.972	3.55498	0	0
SLC2A3	86.5846	3.55146	0	0
LY96	37.5602	3.54035	9.61818539313857e-309	3.74087e-307
ID3	134.642	3.52025	0	0
HLA-DRB5	26.6777	3.50397	8.53786e-157	2.0856e-155
MKL2	55.7908	3.50241	0	0
RASIP1	25.6638	3.50077	2.96936e-145	6.89225e-144
HLA-DPB1	131.431	3.49347	0	0
PARVB	35.413	3.48196	1.07562e-274	3.78603e-273
BACE2	65.4835	3.46588	0	0
SERTAD4-AS1	25.2245	3.46253	2.15942e-140	4.89051e-139
GMFG	78.1776	3.45051	0	0
MPDZ	24.29	3.43682	2.49915e-130	5.43829e-129
PRSS23	87.5922	3.43201	0	0
PLSCR4	31.2797	3.41765	8.80625e-215	2.6564e-213
PLSCR1	85.9052	3.41679	0	0
ADGRL2	27.1255	3.40695	4.92262e-162	1.22739e-160
EPAS1	110.791	3.39904	0	0
MGP	125.942	3.39632	0	0
SOCS2	42.3627	3.39225	0	0
RBPMS	54.657	3.39081	0	0
CDKN3	35.3396	3.38859	1.44844e-273	5.08591e-272
CSF2RB	31.309	3.38688	3.51866e-215	1.06474e-213
CRIM1	64.8517	3.38002	0	0
AOC3	31.0115	3.3783	3.77593e-211	1.12608e-209
RALGAPA2	35.8976	3.36706	3.32826e-282	1.19925e-280
KIAA0355	40.6789	3.36021	0	0
ITM2A	85.748	3.35311	0	0
ABCD4	37.9709	3.34714	0	0
SPHK1	29.821	3.3455	2.08429e-195	5.84776e-194
HSD17B11	69.9497	3.33639	0	0
TMSB10	210.173	3.33629	0	0
LPCAT4	47.3807	3.27784	0	0
AKT3	26.0564	3.26656	1.13758e-149	2.71237e-148
LGALS9	29.2726	3.26561	2.31704e-188	6.35273e-187
RBMS2	28.6883	3.26367	5.33429e-181	1.42205e-179
BMPR2	70.5058	3.26302	0	0
TSPAN4	73.2764	3.26031	0	0
DPYSL3	23.6251	3.25234	2.12701e-123	4.48333e-122
PKP4	48.2778	3.25063	0	0
PRKCH	35.6957	3.2504	4.60606e-279	1.64531e-277
IL33	119.362	3.24396	0	0
FXYD5	114.465	3.23278	0	0
COL4A1	81.6696	3.20134	0	0
PHACTR2	46.3647	3.19694	0	0
SLFN5	61.9538	3.1964	0	0
MATN2	45.0236	3.19613	0	0
CDC42EP3	70.3964	3.19158	0	0
ADIRF	139.137	3.19156	0	0
C16orf45	23.2304	3.1836	2.24579e-119	4.64227e-118
ETS1	71.2428	3.17176	0	0
CMTM8	26.3475	3.13988	5.48686e-153	1.32797e-151
SLC29A1	46.2582	3.12926	0	0
PXN	34.9522	3.12797	1.19741e-267	4.15898e-266
DPYSL2	54.1659	3.12767	0	0
GNS	65.944	3.11483	0	0
HAPLN3	23.9322	3.10599	1.41709e-126	3.03566e-125
ICAM1	96.758	3.09808	0	0
FOXC1	35.6445	3.09256	2.86989e-278	1.0201e-276
MTUS1	70.3607	3.08872	0	0
EVA1C	32.7351	3.08051	4.95223e-235	1.5972e-233
FYN	26.2264	3.07872	1.32872e-151	3.19979e-150
ITGA6	95.609	3.07694	0	0
GRAMD1A	23.9215	3.07186	1.82922e-126	3.91561e-125
DOCK9	35.7944	3.06652	1.35096e-280	4.84969e-279
SMIM10	24.5842	3.06493	1.86516e-133	4.12075e-132
COL21A1	22.8138	3.06213	3.34321e-115	6.74665e-114
MGAT4A	28.2069	3.05794	4.80675e-175	1.2514e-173
LAMC1	51.9392	3.05622	0	0
EPHB4	31.6637	3.05486	4.91416e-220	1.50593e-218
CAVIN2	58.8681	3.05372	0	0
EXOC6	23.8162	3.04612	2.26791e-125	4.82964e-124
CPNE2	23.1813	3.03459	7.02689e-119	1.44838e-117
ARL15	23.4803	3.02985	6.47886e-122	1.35868e-120
CMIP	62.0796	3.02445	0	0
FAM43A	30.06	3.02334	1.61511e-198	4.56687e-197
RIPOR1	26.8184	3.02188	1.9729e-158	4.85217e-157
S100A13	84.3977	3.01588	0	0
WWTR1	58.0424	2.99828	0	0
IFI44	32.1211	2.99231	2.23749e-226	6.99016e-225
HERC2P2	35.8458	2.98984	2.13975e-281	7.69085e-280
SMAD1	49.0094	2.98403	0	0
CEP68	36.5937	2.97827	3.60185e-293	1.34132e-291
SNAI1	32.7997	2.97537	5.94382e-236	1.92345e-234
EBF1	35.4168	2.9731	9.42783e-275	3.32251e-273
PDK4	53.0003	2.97309	0	0
DEPP1	55.548	2.97298	0	0
ST6GAL1	45.6904	2.97127	0	0
TACC1	65.3866	2.96498	0	0
RAI14	52.6576	2.95512	0	0
DAB2	47.6388	2.93629	0	0
LAMB1	55.3277	2.93318	0	0
HLA-DRB6	37.1949	2.93094	8.25708e-303	3.18151e-301
SHC1	52.897	2.92378	0	0
MGLL	90.7157	2.91972	0	0
RDX	72.3777	2.90585	0	0
MEF2C	81.0577	2.90396	0	0
CTSC	101.639	2.89344	0	0
CALHM2	24.4132	2.89076	1.23882e-131	2.71208e-130
IL1R1	51.4273	2.8877	0	0
TECPR1	27.3329	2.88682	1.72708e-164	4.33615e-163
HLA-DMB	59.9194	2.88415	0	0
TSPAN13	48.7653	2.88173	0	0
MAGI1	27.251	2.87758	1.6192e-163	4.05123e-162
CRIP2	129.57	2.87396	0	0
RAPGEF5	21.079	2.86986	1.23878e-98	2.27436e-97
IKBIP	36.0519	2.86693	1.28996e-284	4.67134e-283
SPTBN1	91.2335	2.86078	0	0
HDAC7	31.2561	2.85976	1.84343e-214	5.53182e-213
ICA1	46.966	2.84893	0	0
HLA-DQB1	85.6385	2.84505	0	0
NID1	26.1879	2.83875	3.64915e-151	8.75856e-150
CCDC50	61.3527	2.83149	0	0
GNAQ	38.4012	2.8267	0	0
NR2F2	59.6732	2.81459	0	0
RCN1	53.6193	2.80339	0	0
SLFN11	23.4398	2.80281	1.6802e-121	3.51335e-120
SERPING1	93.5204	2.80139	0	0
RGS3	21.6283	2.79744	9.73119e-104	1.84039e-102
COL4A2	61.1408	2.79637	0	0
ASAP1	43.345	2.78858	0	0
FKBP1A	126.555	2.77295	0	0
SEC14L1	50.6992	2.77118	0	0
NRP2	29.0792	2.75575	6.5728e-186	1.78348e-184
FSTL1	63.8642	2.73912	0	0
GNAI2	114.361	2.73648	0	0
CAVIN1	121.531	2.72992	0	0
CMAHP	22.8923	2.71951	5.54884e-116	1.12369e-114
GSDMD	31.3232	2.71775	2.25549e-215	6.83219e-214
APBB2	23.2751	2.71326	7.93245e-120	1.64678e-118
G6PC3	25.001	2.70955	5.96923e-138	1.33928e-136
ANGPT2	27.7456	2.70066	1.96872e-169	5.01252e-168
CD40	41.4613	2.69638	0	0
CPD	29.9604	2.68987	3.2245e-197	9.07319e-196
CTHRC1	58.6421	2.682	0	0
CXCL12	36.9409	2.67191	1.01997e-298	3.88341e-297
KLHL5	22.0806	2.67187	4.85939e-108	9.40568e-107
XAF1	31.5706	2.66614	9.35425e-219	2.86052e-217
FLOT1	75.4791	2.65344	0	0
SELENON	22.6545	2.65161	1.25899e-113	2.51433e-112
PCDH1	22.2801	2.65161	5.76508e-110	1.12719e-108
LAMA5	32.1174	2.64884	2.52225e-226	7.87128e-225
CDC42BPA	24.3632	2.64319	4.20243e-131	9.17234e-130
MAN1A1	37.9168	2.64288	0	0
MX1	25.8479	2.64288	2.5682e-147	6.02892e-146
MANSC1	29.28	2.63753	1.86635e-188	5.12191e-187
LATS2	21.8794	2.63717	4.07927e-106	7.81197e-105
HLA-DQA1	65.0251	2.62583	0	0
CNRIP1	57.2705	2.62539	0	0
ARHGEF3	25.8578	2.62222	1.9882e-147	4.67114e-146
CST3	143.363	2.61977	0	0
PARP14	28.3942	2.6146	2.38737e-177	6.29472e-176
ARPC1B	27.6442	2.60901	3.27775e-168	8.3161e-167
S100A6	146.559	2.60687	0	0
DUSP23	92.9811	2.60678	0	0
ELOVL7	31.2874	2.59506	6.91613e-215	2.09061e-213
TIMP3	91.5249	2.59053	0	0
PCGF2	21.8826	2.58743	3.80159e-106	7.28503e-105
TNFSF10	105.528	2.58599	0	0
SNTB2	29.2969	2.58354	1.13459e-188	3.11668e-187
TRIM22	26.3134	2.5693	1.34818e-152	3.25751e-151
TINAGL1	35.2017	2.56929	1.88547e-271	6.58845e-270
ACTN1	70.059	2.56669	0	0
NEDD9	39.6989	2.55614	0	0
COX7A1	54.239	2.54878	0	0
FAM84B	27.0366	2.53431	5.48459e-161	1.36397e-159
MSRB3	30.6084	2.52784	9.4554e-206	2.75446e-204
GGT5	24.1108	2.52413	1.92506e-128	4.15463e-127
FBN1	36.5008	2.52164	1.0758e-291	4.0011e-290
ADAMTS1	46.461	2.51451	0	0
EHD4	56.3556	2.5138	0	0
TSPAN6	25.7421	2.51374	3.95329e-146	9.22795e-145
TJP1	52.5866	2.51252	0	0
CNN3	94.7753	2.50857	0	0
CAVIN3	59.0398	2.50653	0	0
HIP1	29.6649	2.50229	2.18173e-193	6.07396e-192
ID1	101.647	2.47128	0	0
SDCBP	93.6818	2.46195	0	0
PLEKHO1	26.4644	2.46182	2.49138e-154	6.03994e-153
HLA-E	164.518	2.45014	0	0
SERPINH1	70.6409	2.44069	0	0
LIMS1	73.5917	2.43996	0	0
KLF7	24.5657	2.43827	2.93768e-133	6.47545e-132
MAP3K3	22.1093	2.43733	2.57212e-108	4.98185e-107
PAM	40.1928	2.43298	0	0
NES	23.0312	2.43126	2.26787e-117	4.63486e-116
LAP3	68.6399	2.4212	0	0
UACA	54.4076	2.41441	0	0
EHD2	44.8909	2.40891	0	0
FERMT2	40.4935	2.39897	0	0
PIK3C2A	45.8257	2.39812	0	0
FKBP9	38.1561	2.39632	0	0
HTRA1	47.1216	2.38391	0	0
ADAM15	68.551	2.38202	0	0
FCGRT	79.6955	2.37336	0	0
CAPN2	43.5577	2.35905	0	0
GFOD2	20.814	2.35037	3.22976e-96	5.86266e-95
FAM241A	51.0668	2.34471	0	0
CDH13	32.5278	2.34468	4.31889e-232	1.37e-230
PTTG1IP	92.4348	2.33901	0	0
MAPK3	33.1535	2.33659	5.0346e-241	1.64768e-239
APP	93.6686	2.33602	0	0
MSX1	19.7159	2.33557	1.57567e-86	2.67845e-85
PALMD	80.4098	2.33023	0	0
GOLM1	22.4251	2.31744	2.2406e-111	4.41369e-110
EPB41L4A	19.3488	2.31662	2.08645e-83	3.4832e-82
FBXO31	20.0187	2.31423	3.78483e-89	6.5888e-88
IL6ST	80.2864	2.31204	0	0
SOCS3	74.4317	2.29624	0	0
FEZ2	43.1405	2.28868	0	0
IFI16	95.1149	2.28559	0	0
IFI6	52.2648	2.28456	0	0
CD99	117.95	2.27867	0	0
ATP8B1	33.4652	2.27828	1.54632e-245	5.11863e-244
GYPC	24.2412	2.2771	8.19699e-130	1.77969e-128
FBLN2	25.9173	2.27153	4.24997e-148	1.00013e-146
TBC1D1	21.617	2.27147	1.24169e-103	2.34525e-102
SWAP70	57.9806	2.27109	0	0
CD109	36.1927	2.27057	7.94181e-287	2.90509e-285
BCR	19.3499	2.26145	2.04062e-83	3.40867e-82
RALB	57.1515	2.26018	0	0
LY6E	75.0085	2.25988	0	0
TSPAN9	24.066	2.24568	5.6779e-128	1.22174e-126
HEXA	29.6737	2.24156	1.6784e-193	4.68169e-192
RNF125	21.7766	2.23403	3.86977e-105	7.36684e-104
CRYBG3	36.4008	2.21473	4.13321e-290	1.53327e-288
SELENOM	80.9829	2.20716	0	0
STARD3NL	25.5834	2.20156	2.33543e-144	5.41212e-143
LIPA	40.4385	2.20044	0	0
GIPC2	17.9122	2.19691	9.4742e-72	1.45941e-70
DIAPH2	29.605	2.19625	1.28831e-192	3.57977e-191
PRAF2	38.56	2.19587	0	0
RELL1	30.8792	2.19544	2.27213e-209	6.71369e-208
MDK	47.6495	2.19494	0	0
TRIOBP	26.871	2.1949	4.79121e-159	1.1844e-157
SASH1	36.7163	2.19204	4.00656e-295	1.50757e-293
BST2	36.3301	2.19105	5.41848e-289	2.00234e-287
CAPNS1	84.4766	2.18021	0	0
SIGIRR	32.4037	2.17499	2.43491e-230	7.71535e-229
ODF2L	33.1302	2.17197	1.09081e-240	3.56587e-239
LEPROT	87.2057	2.17124	0	0
SAMHD1	26.0398	2.16819	1.75412e-149	4.17207e-148
DLC1	32.6298	2.16635	1.54902e-233	4.95722e-232
TIMP1	92.889	2.16542	0	0
CTNNAL1	41.1452	2.16227	0	0
COTL1	40.4061	2.15328	0	0
MYH9	80.9615	2.15106	0	0
SERPINE1	28.1925	2.14905	7.21969e-175	1.87452e-173
EPS8	49.8826	2.14445	0	0
FRG1CP	22.9122	2.14189	3.50793e-116	7.12884e-115
CARHSP1	33.5297	2.14172	1.77826e-246	5.89991e-245
CD151	84.8978	2.14164	0	0
TMEM2	23.5709	2.13883	7.66163e-123	1.61257e-121
PDLIM1	91.2906	2.1363	0	0
PSMB9	56.2832	2.12838	0	0
IL32	22.8992	2.12548	4.73746e-116	9.6005e-115
RGS16	44.9723	2.12483	0	0
CARD16	31.936	2.12279	8.45077e-224	2.61748e-222
PMP22	77.3751	2.12215	0	0
THBS1	26.1304	2.11935	1.64736e-150	3.94085e-149
WARS	30.8006	2.11636	2.5709e-208	7.57329e-207
ITGB4	31.767	2.11021	1.8481e-221	5.67549e-220
RAB13	81.7376	2.10989	0	0
TPM3	113.206	2.10694	0	0
ANKRD28	22.9773	2.10176	7.85562e-117	1.5998e-115
NFIB	62.7168	2.1013	0	0
DNASE1L3	25.0036	2.09904	5.59024e-138	1.25522e-136
FNDC3B	24.3387	2.09236	7.63453e-131	1.66382e-129
NUDT14	26.4627	2.08662	2.60578e-154	6.31198e-153
TNFRSF10B	19.0903	2.08303	3.04041e-81	5.0178e-80
NUAK1	25.8229	2.08166	4.91178e-147	1.15118e-145
CCDC85B	67.0694	2.07973	0	0
MET	20.1104	2.07899	5.98942e-90	1.05089e-88
MMP2	34.4731	2.06997	2.02868e-260	6.92146e-259
PROCR	28.9091	2.06636	9.17783e-184	2.47177e-182
FOXP1	59.0474	2.05646	0	0
UTRN	51.0236	2.04487	0	0
GSN	86.3295	2.0413	0	0
LXN	20.7039	2.03658	3.19315e-95	5.76362e-94
SPTLC2	29.445	2.02621	1.4576e-190	4.03464e-189
COL1A1	62.6613	2.02466	0	0
CLIC4	56.0774	2.01807	0	0
SLC44A2	33.8552	1.99991	3.03865e-251	1.01633e-249
SLC39A10	24.5972	1.98856	1.35384e-133	2.99337e-132
TMSB4X	167.812	1.98363	0	0
FGL2	23.8193	1.98306	2.10948e-125	4.49556e-124
HIPK3	35.5732	1.97872	3.63259e-277	1.28962e-275
LAMB2	26.83	1.97236	1.44239e-158	3.55045e-157
XIST	30.7153	1.97121	3.55111e-207	1.04289e-205
AP2B1	28.8059	1.96932	1.81018e-182	4.85257e-181
TIMP2	42.4727	1.96635	0	0
LAMA4	43.2561	1.96445	0	0
CTSL	39.5982	1.959	0	0
ASPH	58.9155	1.9579	0	0
DUSP6	52.9236	1.95656	0	0
FNBP1L	33.2055	1.95591	8.95912e-242	2.9454e-240
CYTH1	24.5663	1.94853	2.89708e-133	6.39082e-132
TXNIP	103.188	1.9412	0	0
MCAM	46.7071	1.9376	0	0
IFIT1	21.1814	1.93592	1.41825e-99	2.61882e-98
EIF2AK2	27.6105	1.93316	8.32944e-168	2.11144e-166
SNCA	19.5296	1.92632	6.15622e-85	1.03794e-83
RARA	24.0254	1.92627	1.51057e-127	3.24313e-126
NUCB1	55.7002	1.91749	0	0
ZBTB20	25.4696	1.91603	4.28829e-143	9.83516e-142
CDK17	18.3964	1.9098	1.40418e-75	2.2198e-74
C17orf62	19.7855	1.90678	3.96929e-87	6.79932e-86
CD63	108.257	1.90518	0	0
POLE4	48.1362	1.90047	0	0
FCHO2	33.8234	1.89619	8.93118e-251	2.98029e-249
CAV1	89.8201	1.89603	0	0
RILPL2	27.8235	1.89094	2.25636e-170	5.7601e-169
COL1A2	61.4925	1.88889	0	0
OAF	19.9452	1.88873	1.65015e-88	2.85545e-87
COL3A1	59.0661	1.88524	0	0
ZNF22	30.3938	1.88464	6.64269e-203	1.91961e-201
CTSO	19.1331	1.88353	1.33787e-81	2.21051e-80
RPS6KA3	24.5633	1.88226	3.11447e-133	6.85991e-132
LUZP1	34.6254	1.87181	1.04764e-262	3.58706e-261
MCUB	30.3537	1.86191	2.24315e-202	6.45642e-201
RCAN1	28.778	1.86055	4.04025e-182	1.08107e-180
IFI35	25.5207	1.85126	1.16109e-143	2.67784e-142
EPHX1	39.9539	1.85047	0	0
AFDN	22.4067	1.84447	3.38868e-111	6.66617e-110
ADAM10	33.6109	1.84212	1.16399e-247	3.87078e-246
LPAR6	62.7011	1.84136	0	0
FRYL	25.2524	1.84098	1.06452e-140	2.41463e-139
TNFRSF14	18.6016	1.83676	3.12124e-77	5.0082e-76
TRIM47	18.4436	1.82865	5.86678e-76	9.3204e-75
TCEAL9	48.76	1.82385	0	0
ISG15	39.335	1.82228	0	0
PSIP1	31.9042	1.82186	2.3349e-223	7.20875e-222
LPCAT2	36.2649	1.82104	5.78491e-288	2.12958e-286
SP110	28.8685	1.8198	2.96568e-183	7.97229e-182
SLC41A3	17.6532	1.8196	9.61635e-70	1.45266e-68
SOX7	21.463	1.81896	3.44951e-102	6.45622e-101
PPFIBP1	33.068	1.81827	8.56442e-240	2.79339e-238
CRYL1	21.259	1.81161	2.71885e-100	5.03973e-99
NUDCD1	17.7176	1.80761	3.06479e-70	4.6516e-69
LHFPL6	36.6895	1.80604	1.07249e-294	4.03026e-293
GABPA	18.3193	1.80434	5.8051e-75	9.15697e-74
PON2	48.6714	1.79468	0	0
PPP3CA	48.1413	1.78925	0	0
TAP2	16.4465	1.78861	8.88469e-61	1.25244e-59
FZD6	25.514	1.78552	1.37902e-143	3.17789e-142
CMTM3	38.3232	1.78328	0	0
FLOT2	28.176	1.77855	1.15074e-174	2.97975e-173
REV3L	21.6136	1.77801	1.33852e-103	2.52648e-102
NFIA	37.2539	1.77416	9.15474e-304	3.53681e-302
SRGN	77.8629	1.77033	0	0
NECTIN2	37.7604	1.76859	0	0
SHISA5	40.7976	1.76808	0	0
DNAJC10	32.088	1.76295	6.48051e-226	2.01586e-224
TRAM1	63.4155	1.76106	0	0
STOM	63.2126	1.7568	0	0
LYN	21.5317	1.75011	7.85485e-103	1.47683e-101
TMEM245	25.2777	1.74671	5.62404e-141	1.27971e-139
CD59	88.0379	1.74398	0	0
RHOC	69.2823	1.7431	0	0
PTPRK	23.8906	1.74227	3.83504e-126	8.19711e-125
YPEL2	17.0061	1.73408	7.40033e-65	1.07627e-63
RRBP1	43.6223	1.73161	0	0
FOXO1	17.9665	1.73055	3.56202e-72	5.49867e-71
ARHGAP23	16.3516	1.72986	4.23604e-60	5.92225e-59
OSBPL1A	22.0487	1.70356	9.82196e-108	1.89729e-106
CTSZ	33.0238	1.69927	3.69743e-239	1.20189e-237
SENP7	17.2473	1.69863	1.17205e-66	1.72717e-65
HIF1A	46.2771	1.69603	0	0
PROS1	40.0113	1.6918	0	0
ARL2	58.5072	1.68692	0	0
CDC42BPB	20.3588	1.68604	3.88247e-92	6.88739e-91
PLPP1	29.5623	1.68462	4.56221e-192	1.26646e-190
CTSS	36.1953	1.68187	7.22935e-287	2.64783e-285
BID	18.397	1.68093	1.38806e-75	2.19553e-74
BTN3A2	25.178	1.66927	6.9862e-140	1.57601e-138
CCNY	26.7898	1.66575	4.2514e-158	1.04381e-156
SNAP23	37.6732	1.66558	1.36315970564313e-310	5.344991746767326e-309
UHRF2	18.6065	1.6519	2.84649e-77	4.56987e-76
ROCK2	34.1142	1.6495	4.53671e-255	1.52978e-253
SNHG7	52.9755	1.63919	0	0
SERPINB6	46.1786	1.6381	0	0
HLA-C	116.428	1.63445	0	0
DNAJB4	46.3849	1.63332	0	0
ZBTB38	31.6965	1.6324	1.73815e-220	5.33218e-219
EVA1B	23.0229	1.62991	2.74836e-117	5.60495e-116
FNDC3A	19.8041	1.62843	2.74397e-87	4.70317e-86
KBTBD2	24.8673	1.62401	1.67876e-136	3.74906e-135
MAP4K4	23.6382	1.62244	1.55949e-123	3.28949e-122
APOD	36.266	1.61892	5.56821e-288	2.05242e-286
WDR60	22.3837	1.61887	5.66915e-111	1.11296e-109
CAMK2D	16.2658	1.61831	1.72501e-59	2.39085e-58
ARMCX3	21.1132	1.6148	6.0161e-99	1.10664e-97
ERICH1	26.7279	1.61321	2.2301e-157	5.46148e-156
PKIG	27.7991	1.61177	4.44872e-170	1.13468e-168
TMEM109	37.1314	1.6087	8.75448e-302	3.35972e-300
RBMS1	43.2937	1.60862	0	0
ZMIZ1	18.8789	1.60375	1.70006e-79	2.76312e-78
AP1S2	39.7851	1.59939	0	0
GOLIM4	22.6543	1.59523	1.26469e-113	2.52397e-112
MAP3K11	22.3203	1.59154	2.34958e-110	4.60327e-109
CPT1A	17.8644	1.58941	2.23271e-71	3.42286e-70
TMEM70	24.1646	1.5855	5.24779e-129	1.13596e-127
RERE	20.9936	1.58548	7.51061e-98	1.37281e-96
ITGB1	64.0742	1.58498	0	0
STIM2	21.566	1.57912	3.74632e-103	7.06204e-102
CYTOR	18.1423	1.57708	1.47767e-73	2.30073e-72
MYLK	43.0288	1.57519	0	0
MCRIP1	22.137	1.57071	1.39098e-108	2.70321e-107
CPVL	23.4025	1.56909	4.03018e-121	8.40896e-120
PARVA	21.2186	1.56705	6.43766e-100	1.19177e-98
SYNE1	17.4157	1.5669	6.26682e-68	9.30141e-67
TGFB1I1	18.8074	1.56	6.56375e-79	1.06382e-77
RNF213	21.8869	1.55806	3.46591e-106	6.65501e-105
PARP4	28.7614	1.55279	6.51889e-182	1.74106e-180
CDC37	60.9513	1.5489	0	0
APLP2	58.263	1.5477	0	0
MRPL33	61.3499	1.54668	0	0
PPIC	37.4942	1.54587	1.14291e-307	4.4273e-306
UBN1	16.9303	1.54483	2.69155e-64	3.88903e-63
SMAGP	17.6856	1.53872	5.41397e-70	8.19555e-69
AAED1	25.455	1.5379	6.22186e-143	1.42472e-141
VCAN	21.9262	1.53623	1.46213e-106	2.81309e-105
FN1	35.5541	1.53237	7.18919e-277	2.54912e-275
KIAA0141	15.6788	1.531	2.11195e-55	2.81769e-54
MCFD2	38.071	1.52978	0	0
MSN	65.2922	1.52605	0	0
NUCB2	50.3721	1.5246	0	0
VPS13C	26.1986	1.51763	2.75574e-151	6.61973e-150
EID1	74.3337	1.51746	0	0
PTPN12	36.2595	1.51136	7.03185e-288	2.58532e-286
ANKRD10	34.8827	1.50652	1.35898e-266	4.69197e-265
SLC30A1	16.9485	1.50626	1.97266e-64	2.85744e-63
PSMB8	57.3076	1.50412	0	0
IFIT3	20.8363	1.49878	2.02773e-96	3.69001e-95
DHRS7	44.6834	1.49094	0	0
ACAA2	16.0194	1.48758	9.34753e-58	1.27297e-56
IL13RA1	27.4509	1.48416	6.77586e-166	1.71161e-164
DPP8	18.2344	1.48109	2.75326e-74	4.31942e-73
CTSB	62.8745	1.47625	0	0
PRPSAP1	21.2053	1.47538	8.52787e-100	1.57569e-98
TCF12	23.5535	1.47432	1.15508e-122	2.42761e-121
CERS2	21.3336	1.465	5.53714e-101	1.03034e-99
HACD3	32.7384	1.46419	4.43466e-235	1.43187e-233
SEC62	68.1404	1.46385	0	0
UBE2J1	23.4459	1.46245	1.45606e-121	3.04686e-120
TNFAIP1	18.8664	1.46211	2.15628e-79	3.50265e-78
PRDX4	44.0152	1.45943	0	0
PARP9	15.0527	1.45054	3.31262e-51	4.24891e-50
SNX9	19.334	1.44891	2.7822e-83	4.64204e-82
SP100	40.545	1.44882	0	0
NTAN1	22.9579	1.44711	1.22851e-116	2.5001e-115
KLF9	37.1142	1.44409	1.65808e-301	6.35482e-300
CFAP36	21.2145	1.44288	7.02242e-100	1.29919e-98
ARL2BP	27.3389	1.44052	1.46212e-164	3.67413e-163
ADAMTS4	14.814	1.43022	1.18983e-49	1.49829e-48
COL18A1	35.7346	1.42922	1.14808e-279	4.1112e-278
AHR	36.7955	1.42521	2.1752e-296	8.20612e-295
PAK2	39.3935	1.42468	0	0
CTBP2	18.3971	1.42072	1.38574e-75	2.19305e-74
PHKB	15.0209	1.41902	5.35378e-51	6.85483e-50
PRMT1	54.1698	1.41645	0	0
MBNL2	28.8518	1.41492	4.81436e-183	1.29179e-181
VAMP3	41.4569	1.41455	0	0
CNOT6L	18.0726	1.41382	5.23459e-73	8.12402e-72
CASC4	21.4259	1.41047	7.65722e-102	1.4313e-100
EIF2AK4	18.2783	1.40998	1.23118e-74	1.93889e-73
PRKD2	14.7383	1.40987	3.66062e-49	4.59601e-48
SRP14	102.814	1.40108	0	0
SLC39A1	25.549	1.39825	5.63647e-144	1.30306e-142
GUSB	31.0891	1.39273	3.38208e-212	1.01071e-210
MYO5A	16.8857	1.3922	5.72852e-64	8.26475e-63
ATN1	16.9028	1.38917	4.29157e-64	6.19779e-63
UBTD1	16.7361	1.38612	7.15548e-63	1.02366e-61
NPC2	68.2365	1.38238	0	0
AKAP13	30.3022	1.38121	1.07269e-201	3.07526e-200
UBE2L6	27.0091	1.37346	1.1563e-160	2.87314e-159
ANP32A	32.683	1.3723	2.72186e-234	8.73959e-233
EXT2	15.1903	1.37153	4.09857e-52	5.29461e-51
NBDY	35.4998	1.36792	4.95478e-276	1.75041e-274
FLNB	23.483	1.36493	6.08708e-122	1.27745e-120
SKAP2	24.2152	1.36218	1.54026e-129	3.34162e-128
TSPAN14	20.3257	1.36073	7.61773e-92	1.34971e-90
CCDC88A	19.7242	1.3607	1.33692e-86	2.27394e-85
DOCK1	14.2701	1.35773	3.36326e-46	4.08367e-45
CARD19	30.511	1.35657	1.86467e-204	5.41559e-203
CXCL2	25.4644	1.35403	4.89351e-143	1.12143e-141
RAB8B	18.2359	1.34854	2.67646e-74	4.20122e-73
CDC27	22.5093	1.34487	3.36792e-112	6.67991e-111
TP53I11	13.1571	1.34402	1.54819e-39	1.73679e-38
HLA-B	114.802	1.34247	0	0
SEC11A	48.1439	1.3404	0	0
CCND3	18.7821	1.33967	1.05768e-78	1.71232e-77
PPP2R3C	15.6434	1.33858	3.68469e-55	4.90015e-54
ITGB1BP1	28.4516	1.33789	4.6527e-178	1.22901e-176
PEA15	45.1901	1.33685	0	0
PPP1R18	25.9735	1.33658	9.88227e-149	2.33506e-147
POLK	17.6622	1.33544	8.19622e-70	1.23878e-68
SEPT11	19.0038	1.33512	1.58628e-80	2.60161e-79
BNIP2	45.0554	1.33413	0	0
LMAN1	39.2306	1.33388	0	0
SAV1	22.1421	1.3313	1.24244e-108	2.41616e-107
POSTN	35.5184	1.32947	2.55476e-276	9.04747e-275
MARCKSL1	30.341	1.32939	3.30599e-202	9.50612e-201
TMEM14A	23.0598	1.32864	1.17223e-117	2.39909e-116
TMEM30A	30.2882	1.32358	1.6393e-201	4.69498e-200
CAMSAP2	14.553	1.32331	5.5916e-48	6.95592e-47
HLA-F	45.4179	1.32218	0	0
LGALS1	64.8367	1.31292	0	0
LAPTM4B	28.955	1.31284	2.4241e-184	6.54076e-183
TBC1D15	29.1843	1.30803	3.06412e-187	8.33777e-186
SETX	20.3765	1.30427	2.70477e-92	4.80409e-91
VGLL4	25.6892	1.30231	1.54183e-145	3.58165e-144
LBR	18.5068	1.29872	1.82103e-76	2.8994e-75
MSL3	15.6874	1.29446	1.8452e-55	2.46408e-54
LPP	23.2426	1.2943	1.68997e-119	3.50083e-118
ATOX1	49.9773	1.29276	0	0
HEXB	28.1152	1.29214	6.38767e-174	1.65108e-172
FUCA2	18.1463	1.28822	1.37313e-73	2.14028e-72
RIT1	18.6313	1.28199	1.7921e-77	2.88353e-76
NFE2L1	33.3538	1.27988	6.41529e-244	2.11873e-242
KIF9	13.4152	1.27954	4.92544e-41	5.61702e-40
BAZ2B	25.0067	1.27837	5.16951e-138	1.16256e-136
TNFRSF1A	35.9463	1.27815	5.77321e-283	2.08283e-281
OSBPL9	17.0225	1.276	5.59388e-65	8.13957e-64
MYL12A	82.8228	1.276	0	0
LRRFIP1	59.2996	1.27475	0	0
TM2D2	14.3183	1.27437	1.68197e-46	2.05086e-45
KLC1	14.9648	1.27307	1.24786e-50	1.58788e-49
TAPBP	27.8537	1.27205	9.71661e-171	2.48268e-169
MIS18BP1	17.9648	1.27114	3.67812e-72	5.67486e-71
SYNE2	47.2209	1.26833	0	0
NAA38	48.9909	1.26767	0	0
SMIM10L1	18.7608	1.2671	1.57867e-78	2.55147e-77
IRF2	17.8965	1.26367	1.2554e-71	1.93073e-70
CFL2	15.4059	1.26185	1.49477e-53	1.959e-52
SEPT2	50.3516	1.26027	0	0
MYO1B	16.6416	1.25925	3.48201e-62	4.96414e-61
AGTRAP	17.6327	1.25626	1.38176e-69	2.08186e-68
TRIM44	21.1612	1.25536	2.17431e-99	4.00978e-98
APC	15.448	1.25322	7.78338e-54	1.02192e-52
PRKAA1	14.4605	1.2527	2.15298e-47	2.66226e-46
GCC2	22.8695	1.25058	9.35146e-116	1.89243e-114
ATRX	42.5251	1.24997	0	0
MTIF3	31.9771	1.24816	2.27166e-224	7.04362e-223
TGOLN2	31.1598	1.24733	3.74066e-213	1.12018e-211
NREP	17.4074	1.24166	7.2504e-68	1.07558e-66
ELF2	24.1726	1.2407	4.32116e-129	9.36079e-128
SOX4	45.4201	1.24055	0	0
GLG1	18.1489	1.23723	1.31093e-73	2.04442e-72
RSU1	36.0543	1.23663	1.17997e-284	4.27839e-283
CXXC5	17.7422	1.23547	1.98002e-70	3.00834e-69
SPCS3	36.9227	1.23403	2.00082e-298	7.60785e-297
POLR3GL	16.6223	1.23352	4.80663e-62	6.84583e-61
DAP	25.2728	1.22748	6.36723e-141	1.44768e-139
TMEM230	33.0562	1.22481	1.26529e-239	4.12224e-238
TNRC6B	22.7255	1.22169	2.50556e-114	5.01772e-113
ADGRG1	25.499	1.22124	2.02109e-143	4.65382e-142
ARL4A	46.8932	1.21237	0	0
C5orf24	17.1111	1.20919	1.22554e-65	1.79229e-64
SECISBP2L	17.8631	1.20657	2.28755e-71	3.50506e-70
CYB5R3	50.0735	1.20461	0	0
CRTAP	37.6441	1.20344	4.08094336339904e-310	1.593663531290613e-308
TPST2	16.2615	1.20334	1.85291e-59	2.56689e-58
MYO6	13.7791	1.20321	3.40316e-43	3.98155e-42
PDIA6	51.5591	1.20286	0	0
PTK2	21.4804	1.20218	2.37308e-102	4.45018e-101
TNPO1	16.2343	1.19847	2.8845e-59	3.99025e-58
KRT18	19.6076	1.19588	1.33281e-85	2.255e-84
RBFOX2	20.1423	1.19366	3.14593e-90	5.52315e-89
ELK4	16.4632	1.19278	6.74457e-61	9.51682e-60
ADAR	16.3386	1.19224	5.24593e-60	7.31998e-59
NKTR	17.8587	1.19125	2.47518e-71	3.78854e-70
DNAJC3	24.7934	1.18945	1.05643e-135	2.35198e-134
S100A10	84.7411	1.18908	0	0
ANXA5	54.5691	1.18818	0	0
BRD8	13.0882	1.18787	3.84813e-39	4.29191e-38
TXNDC12	25.498	1.18599	2.07244e-143	4.76827e-142
RGL2	15.7871	1.18563	3.81556e-56	5.12608e-55
TMOD3	45.571	1.1818	0	0
HAUS1	13.7076	1.18098	9.14298e-43	1.06366e-41
CCDC82	18.5386	1.1791	1.00902e-76	1.61097e-75
URM1	22.0156	1.17744	2.04141e-107	3.93022e-106
MTF2	17.6672	1.17631	7.50078e-70	1.13426e-68
MGST2	49.5366	1.17616	0	0
NUMB	13.9041	1.17607	5.97897e-44	7.06379e-43
CALU	30.464	1.17111	7.82775e-204	2.26887e-202
FLYWCH2	13.779	1.16943	3.41124e-43	3.9894e-42
SLC25A24	14.3455	1.169	1.13703e-46	1.39052e-45
PHLDA1	31.2582	1.16843	1.725e-214	5.18181e-213
PCMTD1	29.7644	1.16787	1.13074e-194	3.16628e-193
JAK1	49.901	1.16664	0	0
TPM4	75.1842	1.16335	0	0
C1orf123	18.8963	1.16311	1.22389e-79	1.99482e-78
RNF115	14.567	1.16308	4.55193e-48	5.6748e-47
ARL6IP5	50.5163	1.16163	0	0
TWF2	16.7648	1.16091	4.41374e-63	6.33308e-62
ANXA11	30.8612	1.15832	3.96177e-209	1.16943e-207
ATL3	19.8756	1.15731	6.61817e-88	1.13976e-86
ARHGDIB	64.3808	1.15577	0	0
THBD	34.3615	1.15577	9.48404e-259	3.22056e-257
RAB5C	37.0007	1.15549	1.1143e-299	4.25378e-298
PPP2R5A	23.5951	1.1529	4.33118e-123	9.12263e-122
CHSY1	12.7517	1.15172	3.05081e-37	3.32312e-36
TBCB	45.4173	1.1515	0	0
PLEC	18.9088	1.15024	9.65934e-80	1.57526e-78
CCL2	24.6866	1.14681	1.49119e-134	3.30972e-133
NCK1	19.481	1.14379	1.59221e-84	2.67509e-83
ASS1	17.0548	1.1429	3.22158e-65	4.69951e-64
MTND1P23	15.0965	1.14275	1.70784e-51	2.1925e-50
SVBP	15.8285	1.13722	1.9781e-56	2.66494e-55
SCRN2	17.1445	1.13584	6.91444e-66	1.01274e-64
PICALM	29.4159	1.13362	3.44062e-190	9.51454e-189
ESYT2	19.7729	1.13094	5.09717e-87	8.7107e-86
EFNB2	14.7383	1.13057	3.66116e-49	4.59601e-48
ZNF267	13.9423	1.12807	3.50475e-44	4.16448e-43
CTTNBP2NL	22.3416	1.12482	1.45869e-110	2.86173e-109
MVP	15.1991	1.12178	3.58656e-52	4.63733e-51
SMCHD1	15.8844	1.12132	8.13193e-57	1.09863e-55
FOXJ3	15.5758	1.11971	1.06391e-54	1.41161e-53
SEC22C	14.1922	1.11616	1.02365e-45	1.23772e-44
YIPF3	22.7605	1.11597	1.12885e-114	2.26696e-113
TSC22D3	38.7118	1.11457	0	0
TSC22D1	53.2924	1.11394	0	0
SELENOW	76.7008	1.11164	0	0
TPP1	16.8915	1.11059	5.19675e-64	7.50128e-63
TBC1D5	13.4042	1.1103	5.7139e-41	6.50849e-40
HLA-A	83.1539	1.10942	0	0
GBP1	14.4669	1.10789	1.95998e-47	2.42671e-46
QKI	22.5809	1.10759	6.67152e-113	1.32778e-111
ECI2	17.3896	1.1058	9.88495e-68	1.46565e-66
FAM3C	14.9145	1.10329	2.65302e-50	3.36259e-49
MACF1	33.689	1.10241	8.37399e-249	2.78792e-247
MYOF	23.5338	1.10183	1.8377e-122	3.85944e-121
CHD9	23.4507	1.10162	1.30171e-121	2.72586e-120
ROCK1	22.5915	1.0946	5.24948e-113	1.04548e-111
SCARB2	29.3123	1.09327	7.22546e-189	1.98858e-187
ARGLU1	40.0519	1.09295	0	0
AFF1	14.1876	1.09177	1.09298e-45	1.31989e-44
MORF4L1	63.4031	1.09003	0	0
MGAT1	17.1715	1.08985	4.33745e-66	6.36585e-65
SLK	40.9634	1.0885	0	0
CD81	40.3156	1.08667	0	0
AIP	16.941	1.08577	2.24361e-64	3.24504e-63
C6orf89	12.4868	1.08358	8.81816e-36	9.37554e-35
YES1	17.7428	1.08352	1.95859e-70	2.98048e-69
XRN2	31.5047	1.08039	7.49349e-218	2.28425e-216
LIMCH1	11.1132	1.08027	1.0821e-28	1.02594e-27
UGCG	25.8201	1.08016	5.26811e-147	1.23369e-145
TMX3	12.6779	1.07948	7.84412e-37	8.4818e-36
DDAH2	24.0403	1.07436	1.05433e-127	2.26528e-126
RABAC1	30.9008	1.07181	1.1662e-209	3.45295e-208
TBK1	12.9016	1.07136	4.40844e-38	4.85685e-37
LGMN	17.9375	1.07088	6.00908e-72	9.26136e-71
SPOP	16.1724	1.06915	7.89168e-59	1.08649e-57
HDAC1	15.9847	1.06862	1.63429e-57	2.22248e-56
CSRP2	25.4809	1.0672	3.21115e-143	7.38231e-142
CBX3	53.6931	1.0671	0	0
GLCE	11.7123	1.0666	1.10266e-31	1.10488e-30
LUC7L	13.0939	1.06578	3.56962e-39	3.98436e-38
PCMTD2	12.7573	1.06303	2.83744e-37	3.09304e-36
TEX264	20.6529	1.06266	9.188e-95	1.65327e-93
TAOK1	14.0807	1.06202	4.99476e-45	5.98915e-44
RBM5	12.8857	1.06036	5.41524e-38	5.96151e-37
CTSA	24.5975	1.05917	1.34274e-133	2.9711e-132
HSP90B1	59.4557	1.05764	0	0
CCDC3	20.1895	1.05759	1.2102e-90	2.12986e-89
TTC19	14.9017	1.05731	3.21184e-50	4.06552e-49
GPX3	20.5567	1.05281	6.70442e-94	1.2004e-92
GYG1	11.8798	1.0518	1.50699e-32	1.53395e-31
EIF4G3	24.7414	1.04874	3.83492e-135	8.52472e-134
ADD1	20.4032	1.04853	1.56783e-92	2.79157e-91
THAP12	11.482	1.04407	1.6243e-30	1.5944e-29
SFRP2	21.3721	1.04322	2.42776e-101	4.52337e-100
GPX1	53.5671	1.04284	0	0
DNAJB14	14.9777	1.0417	1.02788e-50	1.30968e-49
EXOC5	12.795	1.04165	1.7476e-37	1.91079e-36
CDC42SE2	14.294	1.04072	2.3867e-46	2.90526e-45
BCAP29	28.6248	1.0392	3.30445e-180	8.793e-179
MAGED2	28.0294	1.03907	7.11644e-173	1.83126e-171
ASXL1	11.2947	1.03795	1.39408e-29	1.34377e-28
SERINC3	40.4221	1.03782	0	0
SUMO3	25.9151	1.03755	4.50623e-148	1.05957e-146
GPCPD1	14.4658	1.03739	1.99275e-47	2.46623e-46
FRMD4B	25.9682	1.03679	1.13367e-148	2.67436e-147
SERINC1	36.1012	1.03565	2.17212e-285	7.8956e-284
TCEAL1	13.3865	1.03517	7.247e-41	8.23854e-40
MGMT	23.1084	1.0346	3.81392e-118	7.83889e-117
AKIP1	12.2151	1.0302	2.58264e-34	2.70116e-33
TPD52L1	18.6494	1.0274	1.27712e-77	2.0572e-76
WWP1	18.1435	1.02651	1.44634e-73	2.25317e-72
ACKR3	12.2029	1.0265	2.99856e-34	3.13277e-33
DYNC1LI2	27.9612	1.02599	4.82124e-172	1.23624e-170
LUM	19.3048	1.02524	4.89238e-83	8.15341e-82
MT-TE	17.3074	1.02342	4.13768e-67	6.11301e-66
TUBB6	22.9048	1.0216	4.15714e-116	8.43632e-115
BEX3	31.8298	1.02086	2.50798e-222	7.71016e-221
NMI	15.2649	1.01585	1.31041e-52	1.70118e-51
USP22	13.6319	1.0158	2.58662e-42	2.98993e-41
CTNNA1	36.1431	1.0142	4.77972e-286	1.74399e-284
KIAA1109	12.6312	1.01393	1.42133e-36	1.52917e-35
MALAT1	99.428	1.00986	0	0
RAP1A	29.7437	1.00903	2.0928e-194	5.85457e-193
SLC39A7	16.0589	1.00667	4.949e-58	6.7556e-57
PPIB	49.6807	1.00383	0	0
SUN1	26.0332	1.00083	2.08751e-149	4.96093e-148
MESD	19.4061	0.997574	6.85752e-84	1.14947e-82
TMBIM4	19.9412	0.994979	1.78658e-88	3.08783e-87
STK25	11.6658	0.994585	1.9057e-31	1.89768e-30
EFCAB14	27.2689	0.994378	9.91176e-164	2.48206e-162
NSMCE4A	14.1359	0.991973	2.2832e-45	2.74802e-44
MOCS2	14.0822	0.988032	4.88927e-45	5.86509e-44
PDIA4	16.432	0.986421	1.12936e-60	1.58968e-59
NARF	13.9815	0.986252	2.02281e-44	2.41251e-43
ATP6V0E1	47.9663	0.982664	0	0
TCEAL3	15.1068	0.981386	1.46093e-51	1.87635e-50
STMN1	36.7508	0.980655	1.12883e-295	4.25305e-294
ACAP2	22.6191	0.980153	2.80885e-113	5.6018e-112
GNAS	52.694	0.979256	0	0
TROVE2	22.6741	0.979031	8.07215e-114	1.6132e-112
IER3	53.6455	0.975976	0	0
TUBB	45.7968	0.974375	0	0
CYSTM1	28.3577	0.974318	6.7304e-177	1.76814e-175
BOD1L1	14.3968	0.972249	5.41871e-47	6.66339e-46
ZNHIT1	30.3108	0.970959	8.25536e-202	2.37141e-200
ELOVL1	30.6147	0.970672	7.80768e-206	2.27675e-204
MPZL1	13.2542	0.969071	4.26581e-40	4.82102e-39
SEL1L	13.2283	0.966466	6.02051e-40	6.78551e-39
FTL	69.2311	0.966129	0	0
MAN1A2	13.4407	0.96506	3.49001e-41	3.99107e-40
RNF130	23.1574	0.962732	1.22526e-118	2.5237e-117
RBM17	26.0468	0.960363	1.46277e-149	3.48483e-148
GUK1	58.8025	0.959757	0	0
ITFG1	14.3836	0.959588	6.55496e-47	8.04353e-46
EPS15	11.9836	0.95911	4.32898e-33	4.43613e-32
PTPRA	19.4547	0.95891	2.65831e-84	4.46109e-83
KPNA3	15.742	0.957636	7.79799e-56	1.04472e-54
CTDSP1	11.7572	0.957203	6.48186e-32	6.52203e-31
RPN1	23.0746	0.954083	8.32916e-118	1.70585e-116
RBM22	20.8255	0.952639	2.54288e-96	4.62455e-95
MOB2	15.4572	0.949921	6.74267e-54	8.86083e-53
GINM1	28.0315	0.949141	6.71606e-173	1.72977e-171
ATXN3	14.9414	0.948676	1.77108e-50	2.24872e-49
CFLAR	30.1416	0.947906	1.3824e-199	3.92038e-198
ERLEC1	22.0192	0.947707	1.88619e-107	3.6338e-106
VEZF1	12.2698	0.947019	1.31547e-34	1.37883e-33
POLR2G	29.5434	0.946392	7.99333e-192	2.21468e-190
KMT2E	42.317	0.946071	0	0
NASP	27.4176	0.943591	1.69159e-165	4.26559e-164
TPR	33.4777	0.943499	1.01654e-245	3.36881e-244
MT-ND5	86.4183	0.94327	0	0
ICMT	11.7099	0.940741	1.13402e-31	1.13591e-30
SNX3	48.0076	0.938349	0	0
BAZ1B	13.6434	0.937671	2.21062e-42	2.55837e-41
MAP1LC3A	18.5393	0.937089	9.95909e-77	1.59092e-75
GMPR2	10.6543	0.936667	1.66448e-26	1.5236e-25
PRDX3	27.2053	0.933381	5.61804e-163	1.4032e-161
BNIP3	13.8732	0.932952	9.20417e-44	1.08431e-42
B2M	137.185	0.932686	0	0
ALG5	14.7381	0.932544	3.66785e-49	4.60242e-48
BRI3	23.3061	0.932489	3.84377e-120	7.98542e-119
TCEAL8	18.0042	0.93199	1.80628e-72	2.79432e-71
MIER1	18.7693	0.92978	1.34557e-78	2.17595e-77
CTNNB1	17.6134	0.929363	1.94383e-69	2.92566e-68
PIGT	13.3546	0.928192	1.11396e-40	1.26538e-39
CD46	32.3382	0.92792	2.03049e-229	6.39882e-228
PRKDC	15.797	0.920659	3.26354e-56	4.38854e-55
XRN1	11.5965	0.919711	4.29432e-31	4.24991e-30
ABLIM1	24.0867	0.919423	3.44341e-128	7.41488e-127
TMEM219	35.8521	0.91785	1.70373e-281	6.13131e-280
PKN2	13.6933	0.917837	1.11328e-42	1.29307e-41
GFM1	11.8569	0.916755	1.98079e-32	2.01127e-31
SELENOF	31.2782	0.913009	9.22822e-215	2.78078e-213
PIBF1	10.3233	0.91113	5.52617e-25	4.89713e-24
YIPF5	16.1059	0.909328	2.32004e-58	3.17746e-57
TAGLN2	67.4027	0.908536	0	0
MIA3	15.1974	0.906335	3.67967e-52	4.7556e-51
BAX	18.2494	0.905482	2.09236e-74	3.28792e-73
GLRX	18.8501	0.905338	2.93076e-79	4.75804e-78
ISCU	32.0397	0.904871	3.05192e-225	9.47308e-224
ZNF638	17.7993	0.904762	7.15794e-71	1.09387e-69
CYFIP1	12.6939	0.903909	6.39498e-37	6.92142e-36
KMT2A	13.6818	0.90275	1.30492e-42	1.51445e-41
ZC3H7A	12.4607	0.902104	1.22288e-35	1.29779e-34
C11orf96	15.2924	0.900905	8.59582e-53	1.11742e-51
VSIR	15.0034	0.8979	6.97423e-51	8.90593e-50
MT-ND4L	70.2343	0.897863	0	0
MEF2A	20.7874	0.897547	5.62611e-96	1.01933e-94
MUS81	13.1881	0.896801	1.02749e-39	1.15445e-38
SEPT10	32.5529	0.896552	1.90554e-232	6.06455e-231
CCDC25	14.5422	0.896117	6.54361e-48	8.12972e-47
FTH1	61.9262	0.895606	0	0
PHACTR4	16.3793	0.895115	2.68675e-60	3.77267e-59
FLII	19.2696	0.893257	9.6652e-83	1.60797e-81
FAM114A1	13.1512	0.892637	1.67417e-39	1.87738e-38
WASF2	30.9897	0.889925	7.41337e-211	2.20403e-209
ITGAE	15.2034	0.888781	3.35516e-52	4.34008e-51
PHF14	16.3438	0.887888	4.81756e-60	6.72875e-59
BCL3	20.0696	0.88683	1.36013e-89	2.37924e-88
ARRDC3	20.5173	0.886416	1.50871e-93	2.69461e-92
ZNF106	13.0996	0.883884	3.3096e-39	3.6984e-38
ZC3HAV1	13.4573	0.8837	2.78883e-41	3.19427e-40
CAPZA2	30.4109	0.880846	3.93961e-203	1.13961e-201
LSM2	22.7402	0.880531	1.79603e-114	3.60178e-113
SORBS3	11.1911	0.876633	4.50804e-29	4.30371e-28
CANX	41.8805	0.876627	0	0
ZNF148	11.2322	0.876128	2.83372e-29	2.71695e-28
CRK	15.8329	0.875286	1.84426e-56	2.48695e-55
ARHGEF12	19.2114	0.874246	2.97156e-82	4.92669e-81
DICER1	10.787	0.873481	3.96476e-27	3.67341e-26
CYB5B	12.3877	0.872158	3.04524e-35	3.21878e-34
RHOA	58.7066	0.870963	0	0
MBTPS1	10.4779	0.870584	1.09181e-25	9.81376e-25
GNB1	19.7562	0.866749	7.09426e-87	1.21093e-85
PAFAH1B2	14.3596	0.866487	9.27231e-47	1.13635e-45
FIS1	40.4508	0.866062	0	0
FAM96A	19.8174	0.859819	2.10638e-87	3.61462e-86
KDELR2	23.2311	0.859491	2.20712e-119	4.5656e-118
RNF13	22.1192	0.857795	2.06488e-108	4.00745e-107
IFNAR1	20.0659	0.857021	1.46566e-89	2.56228e-88
ATG5	9.73757	0.856644	2.08471e-22	1.7523e-21
CNPY2	13.8593	0.856116	1.11727e-43	1.31407e-42
RAB11A	44.8343	0.855197	0	0
IFT43	9.68108	0.855101	3.62873e-22	3.03951e-21
TMEM179B	28.4545	0.851683	4.29197e-178	1.13476e-176
DAD1	44.5774	0.85069	0	0
COMMD7	13.8867	0.848947	7.6241e-44	8.9927e-43
MPV17	15.6611	0.848888	2.79031e-55	3.7193e-54
PDXDC1	11.2666	0.84878	1.91894e-29	1.84477e-28
ERLIN1	8.6391	0.848425	5.66595e-18	4.32474e-17
AP2M1	33.3936	0.848277	1.70068e-244	5.62315e-243
ARID4B	19.2344	0.847593	1.90553e-82	3.16289e-81
CNOT8	10.0096	0.847401	1.3836e-23	1.19033e-22
SH3GLB1	32.2496	0.846663	3.56422e-228	1.12077e-226
CORO1B	12.4878	0.845738	8.69864e-36	9.25187e-35
RBM6	12.7478	0.844332	3.2051e-37	3.48592e-36
HM13	19.519	0.843724	7.57612e-85	1.27584e-83
JMJD1C	16.947	0.842886	2.0246e-64	2.9312e-63
NOP10	39.6813	0.842657	0	0
SMIM30	15.3499	0.840519	3.54784e-53	4.63706e-52
TNIP1	10.5704	0.838472	4.08865e-26	3.7097e-25
FBXW2	12.8672	0.836946	6.88232e-38	7.56794e-37
RFC1	14.8763	0.836053	4.6987e-50	5.94236e-49
ERC1	8.4841	0.835066	2.17386e-17	1.63551e-16
ICE2	9.28791	0.833146	1.5735e-20	1.2737e-19
PYCR2	10.8026	0.833018	3.34657e-27	3.10264e-26
ZDHHC20	10.8046	0.83172	3.27376e-27	3.03708e-26
SMARCA5	26.5492	0.830751	2.62447e-155	6.37864e-154
RNF145	19.242	0.828742	1.64574e-82	2.73325e-81
KXD1	15.0507	0.828738	3.41664e-51	4.3804e-50
TM9SF2	23.4381	0.82539	1.74824e-121	3.65298e-120
CENPC	12.025	0.823319	2.6269e-33	2.70053e-32
COPRS	12.3576	0.822513	4.43124e-35	4.6735e-34
HOOK3	18.6767	0.822291	7.65772e-78	1.23489e-76
TIA1	11.9743	0.821595	4.84754e-33	4.96576e-32
CDKN1C	11.7717	0.821239	5.46138e-32	5.50865e-31
C7orf50	10.5417	0.820756	5.55146e-26	5.02116e-25
KIFAP3	9.15261	0.820609	5.55746e-20	4.4475e-19
BOLA3	12.6357	0.820337	1.34172e-36	1.44568e-35
CCNL2	13.9406	0.820176	3.59044e-44	4.26104e-43
DYNC1I2	28.4277	0.819953	9.19545e-178	2.42676e-176
EGLN1	11.1833	0.818758	4.92118e-29	4.69348e-28
UBE2G2	14.4218	0.818197	3.7726e-47	4.64115e-46
PPT1	20.5235	0.81546	1.32889e-93	2.37491e-92
NBR1	13.7365	0.814608	6.13629e-43	7.16182e-42
RAP1B	19.8772	0.814137	6.40678e-88	1.10401e-86
CEP57	9.88944	0.81376	4.62619e-23	3.9401e-22
MBNL1	32.1294	0.809592	1.71292e-226	5.35715e-225
TMX4	16.1933	0.809268	5.62465e-59	7.75482e-58
PDLIM5	21.5527	0.808748	4.99874e-103	9.40453e-102
OCIAD1	30.9724	0.805359	1.26963e-210	3.7669e-209
F2R	11.582	0.804722	5.08598e-31	5.0162e-30
RBL2	13.3166	0.804681	1.85294e-40	2.1015e-39
APPL1	18.1926	0.800779	5.90528e-74	9.22936e-73
MRPL17	11.5931	0.800653	4.46809e-31	4.41885e-30
PRKAR1A	25.2618	0.799812	8.39867e-141	1.90806e-139
RNASEH2C	11.8575	0.797067	1.96764e-32	1.99862e-31
GAPDH	77.7127	0.795548	0	0
LDHB	29.7813	0.795184	6.81599e-195	1.91046e-193
VKORC1	20.1909	0.794596	1.17689e-90	2.07251e-89
LRP10	16.4535	0.79446	7.91976e-61	1.11696e-59
PNPLA2	10.6086	0.793372	2.71673e-26	2.47582e-25
CASP4	19.552	0.792591	3.96447e-85	6.688e-84
OS9	18.6128	0.792562	2.53055e-77	4.06491e-76
BFAR	13.9483	0.792391	3.21996e-44	3.82766e-43
ARFGAP3	13.8899	0.791928	7.2981e-44	8.6117e-43
CRBN	25.5223	0.78862	1.11432e-143	2.57201e-142
DNAJC15	22.2271	0.788305	1.87806e-109	3.66951e-108
TMEM248	11.7008	0.787421	1.26197e-31	1.26276e-30
KCTD20	13.9927	0.786785	1.7267e-44	2.06105e-43
SMARCC2	12.7542	0.785982	2.95279e-37	3.21756e-36
RAB6A	16.3201	0.785533	7.10405e-60	9.89364e-59
NDUFA8	17.9685	0.785307	3.43623e-72	5.30734e-71
PPP1R2	16.364	0.784719	3.45896e-60	4.84757e-59
C1orf122	14.1279	0.78422	2.5566e-45	3.07451e-44
PPIP5K2	9.64967	0.782148	4.93153e-22	4.1224e-21
EXOC1	11.8743	0.781459	1.60938e-32	1.63703e-31
CTTN	13.5149	0.780561	1.2776e-41	1.46683e-40
NFU1	11.1422	0.778899	7.81839e-29	7.42966e-28
SRI	23.8785	0.778155	5.12618e-126	1.09487e-124
PDIA3	46.3334	0.77668	0	0
TRIP12	14.6556	0.774317	1.24132e-48	1.55356e-47
GANAB	9.48419	0.774237	2.4427e-21	2.00879e-20
CCNG2	14.1759	0.774142	1.29201e-45	1.55894e-44
MYDGF	20.6888	0.771763	4.37149e-95	7.87578e-94
RARS2	9.15445	0.771323	5.46364e-20	4.37485e-19
SPART	12.7195	0.770611	4.61076e-37	5.00345e-36
STARD7	19.378	0.770191	1.18379e-83	1.98084e-82
HCP5	7.79957	0.769964	6.212e-15	4.36987e-14
MYO1C	10.2532	0.767746	1.1448e-24	1.00707e-23
ZNF271P	11.3812	0.767644	5.18516e-30	5.03836e-29
ZFYVE21	17.529	0.767564	8.61439e-69	1.2885e-67
VAT1	17.1895	0.766996	3.18432e-66	4.67584e-65
SRSF4	17.8627	0.766211	2.3023e-71	3.5258e-70
PPP1R12A	21.3862	0.765855	1.79487e-101	3.34849e-100
GSTO1	24.4276	0.765625	8.70107e-132	1.90632e-130
HMGB1	56.736	0.765044	0	0
MGST3	37.1746	0.764124	1.75447e-302	6.75108e-301
KDELR1	20.9878	0.763715	8.47872e-98	1.54879e-96
STX6	9.02217	0.763617	1.84395e-19	1.45671e-18
KIAA1551	13.2913	0.763134	2.59976e-40	2.94504e-39
ZFP36L2	41.4517	0.76255	0	0
FOSL2	13.0902	0.762143	3.74492e-39	4.1784e-38
CNIH1	22.4687	0.761734	8.40724e-112	1.6652e-110
TRIP10	10.53	0.76087	6.28652e-26	5.67889e-25
BDP1	11.4111	0.759434	3.67961e-30	3.58507e-29
TIMMDC1	20.6203	0.757728	1.80312e-94	3.24046e-93
USP34	11.4	0.757144	4.1835e-30	4.07327e-29
IFI27L1	8.11077	0.754811	5.02988e-16	3.6521e-15
ELOVL5	13.451	0.75442	3.03611e-41	3.47475e-40
TMF1	12.1798	0.754167	3.98076e-34	4.15293e-33
BLOC1S6	12.3705	0.753879	3.77265e-35	3.98327e-34
SEC61A1	10.643	0.753747	1.87938e-26	1.71814e-25
TPD52L2	9.06473	0.753554	1.24911e-19	9.91396e-19
CTDSP2	9.54647	0.752803	1.34193e-21	1.1102e-20
TLN1	25.2205	0.75249	2.38899e-140	5.4062e-139
BBX	12.8632	0.751385	7.24692e-38	7.95977e-37
RECQL	20.0236	0.750153	3.42785e-89	5.97095e-88
TMEM43	13.0762	0.749582	4.50161e-39	5.01301e-38
OAZ2	20.003	0.749246	5.18595e-89	9.02249e-88
UPF2	14.0309	0.747704	1.00888e-44	1.20573e-43
DHRS7B	8.50437	0.74563	1.82578e-17	1.37542e-16
MPHOSPH8	19.692	0.745387	2.52268e-86	4.28322e-85
NUMA1	13.2831	0.744468	2.903e-40	3.28597e-39
SVIP	19.8457	0.744332	1.201e-87	2.06464e-86
ATP5F1E	57.2226	0.743692	0	0
RDH11	10.6499	0.741676	1.74645e-26	1.59813e-25
SVIL	10.7087	0.740555	9.26761e-27	8.52102e-26
CALCOCO2	19.1466	0.740462	1.03383e-81	1.71011e-80
MAT2B	15.7097	0.738434	1.29758e-55	1.73519e-54
ACTR2	32.5982	0.737991	4.34734e-233	1.38511e-231
SHOC2	17.8101	0.737606	5.90332e-71	9.03093e-70
TRIP11	12.5617	0.737239	3.42684e-36	3.67591e-35
RGCC	12.6184	0.736404	1.67241e-36	1.79863e-35
SREK1	13.7929	0.736353	2.81136e-43	3.29452e-42
ABHD17A	12.2695	0.735786	1.32146e-34	1.38461e-33
PLPBP	8.93303	0.734487	4.14492e-19	3.25047e-18
TMPO	15.5425	0.733587	1.78866e-54	2.36887e-53
CDC73	12.1796	0.732723	3.99175e-34	4.16289e-33
CALR	26.0275	0.73239	2.41604e-149	5.73696e-148
ANKRD11	8.26178	0.732123	1.4352e-16	1.0591e-15
STAT3	22.1959	0.730437	3.76525e-109	7.34199e-108
AP3B1	8.71075	0.729697	3.01872e-18	2.31946e-17
SEPHS2	11.6745	0.729696	1.72142e-31	1.71655e-30
MAP4	19.4649	0.729599	2.18026e-84	3.66096e-83
LARS	15.4752	0.727065	5.10142e-54	6.71315e-53
THYN1	12.7106	0.726159	5.16299e-37	5.59851e-36
PNISR	20.9826	0.726087	9.46269e-98	1.72743e-96
ERBIN	10.8793	0.725531	1.44663e-27	1.34897e-26
GPR108	9.0279	0.723633	1.74991e-19	1.38431e-18
INSIG1	20.7325	0.721946	1.76364e-95	3.18734e-94
TMED9	23.0845	0.721943	6.61998e-118	1.35773e-116
ANKRD17	10.424	0.721791	1.92732e-25	1.72433e-24
NCKAP1	15.0266	0.721147	4.91325e-51	6.29358e-50
SEC31A	20.2651	0.721081	2.61565e-91	4.62024e-90
ANAPC13	17.7466	0.719458	1.83125e-70	2.78964e-69
ZMYND11	10.6135	0.715796	2.57849e-26	2.35206e-25
TLK1	8.7365	0.714805	2.40451e-18	1.85393e-17
DNMT1	10.8094	0.714544	3.10544e-27	2.8837e-26
DPM3	10.4656	0.710335	1.24326e-25	1.11611e-24
CBX1	10.2291	0.709893	1.46851e-24	1.28909e-23
BAZ2A	8.479	0.708295	2.27136e-17	1.70754e-16
STAG1	10.0077	0.708292	1.41017e-23	1.21247e-22
XIAP	13.1336	0.708282	2.11439e-39	2.36737e-38
LAMTOR1	23.2076	0.707145	3.81193e-119	7.86274e-118
CDIPT	10.2159	0.706026	1.6825e-24	1.47247e-23
KAT6A	9.61371	0.704588	6.99824e-22	5.83146e-21
CD2AP	15.2217	0.701918	2.53822e-52	3.28774e-51
TM9SF3	18.5035	0.701318	1.93496e-76	3.0791e-75
CD14	16.7922	0.70069	2.78277e-63	3.99883e-62
CAMK2G	9.11754	0.700629	7.68497e-20	6.13312e-19
UROD	11.7236	0.700509	9.65392e-32	9.6834e-31
PFDN1	16.4247	0.699782	1.27301e-60	1.79101e-59
SLC35B1	10.3393	0.699568	4.68124e-25	4.15986e-24
TUBA1A	31.9221	0.698875	1.3178e-223	4.07728e-222
RTL8A	14.7733	0.697251	2.17722e-49	2.73792e-48
SDF4	12.2812	0.697236	1.14252e-34	1.19929e-33
RSF1	12.9089	0.695343	4.01148e-38	4.42119e-37
FAM129B	13.954	0.692982	2.97417e-44	3.5384e-43
PLS3	20.6892	0.69274	4.33017e-95	7.80619e-94
ADH5	10.9684	0.6898	5.42216e-28	5.09725e-27
FDPS	18.8847	0.688366	1.52441e-79	2.47904e-78
PHIP	12.6336	0.688297	1.37874e-36	1.48445e-35
B3GNT2	10.2345	0.687362	1.38881e-24	1.21987e-23
ZMPSTE24	7.7022	0.686798	1.33747e-14	9.33128e-14
CFDP1	10.6563	0.686561	1.62921e-26	1.49226e-25
SNRK	12.7491	0.685255	3.15276e-37	3.43029e-36
ATF6	12.6361	0.685184	1.3358e-36	1.43984e-35
TMCO1	17.2193	0.68476	1.90403e-66	2.80298e-65
CFAP97	17.2069	0.683856	2.35664e-66	3.46752e-65
DCTD	8.60343	0.681905	7.73652e-18	5.87415e-17
TOPORS	9.56784	0.681853	1.09167e-21	9.04706e-21
PTMS	25.4349	0.680842	1.0363e-142	2.3711e-141
ATRAID	21.0224	0.680791	4.08932e-98	7.4888e-97
RPS19BP1	18.1538	0.680037	1.19773e-73	1.8689e-72
ARHGAP18	15.7481	0.679729	7.07289e-56	9.48456e-55
RB1	12.0495	0.678703	1.95148e-33	2.00976e-32
PSAP	39.7286	0.676324	0	0
GATA2	23.3731	0.675321	8.0345e-121	1.67519e-119
KIAA1143	11.8611	0.67445	1.88468e-32	1.91503e-31
GNB4	12.872	0.674446	6.47189e-38	7.12203e-37
ZCCHC10	10.9658	0.674281	5.5786e-28	5.23751e-27
MT-ND4	75.3236	0.674075	0	0
ELF1	21.3896	0.672915	1.67126e-101	3.12192e-100
ZNF326	8.38118	0.672746	5.24004e-17	3.89873e-16
DFFA	8.12621	0.671879	4.42937e-16	3.22255e-15
NEMF	11.6796	0.671786	1.62141e-31	1.61794e-30
INPP1	10.2773	0.671396	8.91637e-25	7.86044e-24
TMEM165	13.9416	0.67138	3.53874e-44	4.20315e-43
BX284668.5	10.4333	0.671043	1.74687e-25	1.56433e-24
RPN2	22.1152	0.670688	2.25627e-108	4.37302e-107
CALD1	30.5669	0.667326	3.3752e-205	9.82242e-204
TM2D3	8.6511	0.666769	5.10036e-18	3.90024e-17
RBM26	7.74825	0.666445	9.31693e-15	6.53021e-14
NAA10	13.6896	0.666173	1.17128e-42	1.35989e-41
ARID4A	11.0993	0.666114	1.26494e-28	1.19771e-27
ADD3	9.12773	0.665751	6.99472e-20	5.58379e-19
MITD1	7.42618	0.664819	1.11776e-13	7.59488e-13
JPX	8.24932	0.663552	1.59295e-16	1.17341e-15
MYL12B	54.9166	0.662961	0	0
PAIP1	11.4819	0.662331	1.62633e-30	1.59585e-29
DRAM2	12.0528	0.662048	1.87526e-33	1.93264e-32
SPATS2	5.92342	0.661997	3.15309e-09	1.81763e-08
TMEM126B	8.61217	0.660736	7.1688e-18	5.45599e-17
MYL6	58.3663	0.660137	0	0
CWF19L2	11.5674	0.660134	6.02658e-31	5.93377e-30
RAB11B	15.1418	0.659103	8.58597e-52	1.1052e-50
GSTK1	28.2359	0.658076	2.11846e-175	5.5252e-174
EFNA1	23.4357	0.656478	1.85144e-121	3.86582e-120
DCAF7	8.96674	0.655962	3.05432e-19	2.40108e-18
IFT20	9.15096	0.655943	5.643e-20	4.51471e-19
PSENEN	15.3076	0.654903	6.80003e-53	8.85567e-52
LSG1	7.40689	0.654727	1.29292e-13	8.75621e-13
ANAPC5	13.8918	0.654135	7.10088e-44	8.3824e-43
C21orf91	9.43714	0.65342	3.83101e-21	3.13533e-20
BORCS7	11.2625	0.65333	2.00916e-29	1.93085e-28
RIF1	7.46662	0.648432	8.22792e-14	5.61972e-13
ACBD3	13.2295	0.646957	5.92502e-40	6.68311e-39
PHF20L1	11.8649	0.646955	1.8002e-32	1.82984e-31
CHURC1	17.0755	0.646255	2.2593e-65	3.2991e-64
NOSIP	12.3667	0.644813	3.95586e-35	4.17518e-34
PEPD	15.7076	0.642907	1.34235e-55	1.79423e-54
DESI2	6.84929	0.642575	7.42174e-12	4.76502e-11
CUEDC2	8.50992	0.641492	1.74047e-17	1.31219e-16
NANS	10.2032	0.641179	1.91909e-24	1.67749e-23
BSG	28.3453	0.640288	9.56116e-177	2.50952e-175
ACADM	9.47604	0.640076	2.64117e-21	2.17032e-20
ATF2	7.40083	0.638826	1.35333e-13	9.16108e-13
NSRP1	12.3982	0.638674	2.67099e-35	2.82527e-34
SAT2	11.2586	0.637899	2.10137e-29	2.0188e-28
ARL16	8.09336	0.63702	5.80428e-16	4.20698e-15
PTPA	8.02822	0.636406	9.88935e-16	7.12142e-15
SEPT7	36.8582	0.636264	2.16312e-297	8.20338e-296
NDUFAF3	16.9864	0.634941	1.03512e-64	1.50316e-63
TMEM14C	27.3974	0.63359	2.9416e-165	7.41119e-164
MT-RNR2	53.6996	0.633237	0	0
PLK2	25.3589	0.632492	7.17068e-142	1.63293e-140
DDX3X	28.5896	0.632433	9.04955e-180	2.40583e-178
APMAP	8.94589	0.632341	3.68953e-19	2.89492e-18
SMAD5	8.44991	0.631944	2.91524e-17	2.1842e-16
SENP6	13.839	0.630436	1.48173e-43	1.73991e-42
RBM7	6.36092	0.629819	2.00545e-10	1.21623e-09
C12orf10	8.80604	0.629026	1.2964e-18	1.00708e-17
DAZAP2	30.3548	0.628836	2.17296e-202	6.26064e-201
COPS8	11.0494	0.628476	2.20679e-28	2.08541e-27
ARF1	33.9942	0.628051	2.71049e-253	9.10788e-252
PPP1R15B	10.8069	0.627974	3.19194e-27	2.96213e-26
PSME1	31.0099	0.627579	3.96892e-211	1.18241e-209
PLXDC2	7.15737	0.627008	8.22407e-13	5.4509e-12
CUL5	8.55864	0.626998	1.14208e-17	8.64653e-17
SMARCA2	9.5394	0.626567	1.43656e-21	1.1878e-20
NCBP3	6.89105	0.626202	5.53812e-12	3.57234e-11
NUCKS1	36.6157	0.625452	1.61196e-293	6.01064e-292
ETHE1	8.47891	0.624585	2.27313e-17	1.70843e-16
ERP44	11.655	0.623645	2.16369e-31	2.15237e-30
BECN1	12.0978	0.623587	1.0848e-33	1.122e-32
RBCK1	10.1333	0.622645	3.93022e-24	3.42198e-23
DNM1L	9.80551	0.622618	1.06609e-22	9.02666e-22
MAGT1	10.911	0.622233	1.02073e-27	9.546e-27
PPM1G	13.7175	0.622199	7.98011e-43	9.28752e-42
CMC1	8.8112	0.62091	1.23808e-18	9.62031e-18
CINP	6.4592	0.620582	1.05254e-10	6.45235e-10
SNRNP200	8.11293	0.620146	4.94132e-16	3.5887e-15
GOPC	6.32198	0.619762	2.58228e-10	1.55984e-09
COL5A1	11.0256	0.618638	2.87756e-28	2.71751e-27
UPF3A	9.81077	0.616737	1.01195e-22	8.57069e-22
NET1	10.9498	0.616712	6.65602e-28	6.24093e-27
UBE2Q2	7.1874	0.616177	6.60363e-13	4.38895e-12
PTP4A2	11.8448	0.615996	2.28973e-32	2.32252e-31
MBD4	9.60265	0.614969	7.79144e-22	6.47747e-21
LEPROTL1	12.6778	0.614305	7.84548e-37	8.4818e-36
IMPACT	9.19577	0.612701	3.72326e-20	2.99207e-19
MT-ND2	62.7381	0.611692	0	0
GTF2F1	10.2182	0.611644	1.64388e-24	1.44042e-23
SETD5	6.60843	0.61155	3.88419e-11	2.42273e-10
SFT2D2	8.956	0.609848	3.36655e-19	2.64222e-18
TCF25	20.0443	0.609419	2.2647e-89	3.9544e-88
LSM8	15.5102	0.608042	2.95764e-54	3.90096e-53
BAG3	14.3325	0.607347	1.37192e-46	1.67493e-45
MT-CYB	69.1499	0.606798	0	0
ACTN4	21.1241	0.606311	4.7806e-99	8.79936e-98
ACTR1A	8.15514	0.606126	3.48779e-16	2.54199e-15
METTL23	8.08332	0.605495	6.30274e-16	4.56483e-15
LYPLA1	15.5381	0.605098	1.91543e-54	2.5356e-53
SCAF11	20.8489	0.604934	1.56009e-96	2.84079e-95
PRRC2C	23.0282	0.604276	2.43029e-117	4.95979e-116
GTF3A	16.1704	0.603961	8.15604e-59	1.12181e-57
HSPA8	37.9413	0.602881	0	0
PIM3	22.4355	0.602169	1.77251e-111	3.49878e-110
LTBR	10.3934	0.601953	2.65576e-25	2.3709e-24
USP33	8.65041	0.601896	5.13157e-18	3.92307e-17
ACIN1	12.6582	0.600361	1.00786e-36	1.08757e-35
METTL9	14.6896	0.599526	7.5137e-49	9.40776e-48
PJA2	14.1467	0.598734	1.95659e-45	2.3559e-44
ITM2B	59.2067	0.598186	0	0
PPP2R5E	10.0443	0.597348	9.73402e-24	8.38931e-23
CREBRF	8.97528	0.59536	2.82636e-19	2.2243e-18
TMEM123	22.0385	0.593333	1.23095e-107	2.37463e-106
LSM6	9.01218	0.593295	2.01998e-19	1.59534e-18
UBE2R2	12.3183	0.59324	7.21967e-35	7.60329e-34
PLD3	13.4315	0.591565	3.95523e-41	4.51951e-40
RTL8C	14.4473	0.591234	2.60814e-47	3.21682e-46
HSF1	6.43828	0.590906	1.20837e-10	7.39349e-10
R3HDM4	7.46061	0.590042	8.61211e-14	5.87796e-13
PARP1	12.194	0.589583	3.34431e-34	3.49273e-33
ASNSD1	7.25244	0.589134	4.09326e-13	2.73559e-12
CREM	10.9495	0.589071	6.6793e-28	6.26073e-27
SDF2	10.3228	0.588842	5.55851e-25	4.92427e-24
FAM120A	8.08767	0.587499	6.08148e-16	4.40568e-15
DDIT4	19.9643	0.587202	1.12689e-88	1.95702e-87
LYAR	6.1666	0.586777	6.97726e-10	4.13428e-09
PARK7	24.1923	0.585969	2.68166e-129	5.81355e-128
SCAMP1	6.14878	0.585279	7.80805e-10	4.61992e-09
NUB1	12.8703	0.585215	6.61858e-38	7.28069e-37
GABARAPL1	7.92481	0.585019	2.28491e-15	1.62674e-14
ARPC4	15.6062	0.584317	6.60133e-55	8.76678e-54
GRN	23.8565	0.583918	8.66351e-126	1.84766e-124
HPF1	9.13648	0.583306	6.45195e-20	5.15763e-19
DDX17	18.0659	0.582558	5.91986e-73	9.17769e-72
LGALS8	13.0867	0.582519	3.92051e-39	4.37095e-38
FBXO25	6.33345	0.58225	2.39747e-10	1.45063e-09
HEBP1	9.12788	0.580991	6.98532e-20	5.57783e-19
FOS	33.9339	0.580779	2.1078e-252	7.07446e-251
CAPZB	28.3791	0.580108	3.66628e-177	9.65799e-176
GABARAPL2	28.2176	0.579826	3.55811e-175	9.27162e-174
PTDSS1	6.43586	0.578672	1.22778e-10	7.50909e-10
COPB2	10.191	0.578108	2.17572e-24	1.90009e-23
PDCD6	15.7191	0.576168	1.11914e-55	1.49796e-54
WDR1	16.0917	0.576152	2.91722e-58	3.99156e-57
CREB1	7.55118	0.575216	4.31347e-14	2.96505e-13
PRMT2	11.9246	0.573347	8.80878e-33	8.9981e-32
STAU1	12.6161	0.572192	1.72093e-36	1.85013e-35
DHX30	5.81912	0.571542	5.91596e-09	3.37864e-08
FGD5-AS1	16.5774	0.571465	1.01541e-61	1.44123e-60
PSMG4	6.25804	0.571318	3.89857e-10	2.34125e-09
SMAD2	7.40237	0.57057	1.33773e-13	9.05756e-13
DDX42	8.73307	0.570218	2.47859e-18	1.91054e-17
MT-ND1	50.625	0.570015	0	0
SDHAF2	6.21108	0.569953	5.26229e-10	3.13934e-09
PSMA7	42.8621	0.568094	0	0
CGGBP1	12.27	0.566868	1.31276e-34	1.37649e-33
GTF2A2	15.3746	0.566605	2.42276e-53	3.17232e-52
CHMP3	13.2372	0.566576	5.35235e-40	6.03953e-39
PSMD13	11.6839	0.565446	1.54146e-31	1.53923e-30
FUNDC2	10.3111	0.564869	6.27991e-25	5.55315e-24
TM2D1	7.48701	0.564816	7.046e-14	4.81816e-13
GBP2	9.90564	0.564805	3.93462e-23	3.35565e-22
SUMF2	6.1338	0.564802	8.58031e-10	5.06338e-09
DNAJC1	7.3963	0.564758	1.40028e-13	9.47446e-13
DDOST	9.27165	0.564531	1.83289e-20	1.48159e-19
WASL	8.42464	0.563885	3.61845e-17	2.70406e-16
IQGAP1	28.2379	0.562955	2.00543e-175	5.23514e-174
CALM1	40.2372	0.562781	0	0
SMIM37	11.2287	0.562768	2.94919e-29	2.82485e-28
NDFIP1	14.4447	0.56214	2.7085e-47	3.33917e-46
ATF7IP	7.56836	0.560992	3.77952e-14	2.60421e-13
AKAP9	15.9862	0.55841	1.59362e-57	2.1682e-56
SON	30.7887	0.558388	3.71086e-208	1.09202e-206
SSR1	11.6787	0.558142	1.63722e-31	1.63315e-30
CALM3	14.2272	0.557217	6.21254e-46	7.5243e-45
EDN1	9.75549	0.556833	1.74756e-22	1.47147e-21
OSTC	16.5019	0.555844	3.55813e-61	5.04033e-60
UGP2	13.7204	0.555728	7.66579e-43	8.9289e-42
LIMA1	19.9763	0.555408	8.85845e-89	1.53934e-87
CFAP20	9.0596	0.555144	1.30932e-19	1.03805e-18
RBMX2	6.18759	0.554682	6.10921e-10	3.63259e-09
POLR2H	6.72363	0.553273	1.77254e-11	1.12257e-10
YPEL3	12.4649	0.553036	1.16048e-35	1.23202e-34
EFHD2	10.2756	0.551381	9.07568e-25	7.996e-24
NAP1L1	26.8801	0.550768	3.75361e-159	9.29492e-158
UFSP2	6.02147	0.549812	1.72844e-09	1.00784e-08
WDR45B	11.5865	0.549526	4.82387e-31	4.76582e-30
FRA10AC1	5.53314	0.549268	3.14552e-08	1.73306e-07
IARS2	10.5674	0.549112	4.2218e-26	3.8257e-25
SKIL	12.1695	0.548993	4.51814e-34	4.70675e-33
BET1	5.3802	0.548836	7.44049e-08	4.01973e-07
ODR4	5.70897	0.548796	1.13665e-08	6.4029e-08
MT-ATP8	40.668	0.548471	0	0
XPC	6.05778	0.547474	1.38012e-09	8.08323e-09
EPC1	10.4293	0.547445	1.82225e-25	1.63083e-24
CCNI	27.8565	0.547394	8.98899e-171	2.29879e-169
PCM1	13.8529	0.546968	1.22159e-43	1.43619e-42
MRPS5	8.9316	0.546568	4.19871e-19	3.29087e-18
CDK11B	8.43675	0.546012	3.26287e-17	2.4396e-16
LNPEP	7.05357	0.545486	1.74382e-12	1.14192e-11
CLIC1	34.5761	0.543426	5.77399e-262	1.97463e-260
HECTD1	9.57401	0.543057	1.02834e-21	8.52953e-21
SUPT6H	7.13019	0.542905	1.00227e-12	6.61571e-12
TMEM106B	7.93188	0.542188	2.15846e-15	1.53899e-14
SH3BGRL	25.0426	0.54205	2.10048e-138	4.72739e-137
SCAMP3	9.33138	0.542019	1.04496e-20	8.48003e-20
NME3	12.1532	0.541756	5.51767e-34	5.74386e-33
NR3C1	15.0169	0.541118	5.69435e-51	7.27799e-50
MRPS11	5.94586	0.540283	2.75008e-09	1.58944e-08
TUBA1B	35.2572	0.540156	2.66429e-272	9.33244e-271
HMGN3	19.2252	0.539613	2.27548e-82	3.77478e-81
PRPF6	11.8893	0.537464	1.34583e-32	1.37087e-31
CHMP5	14.9652	0.536432	1.23933e-50	1.57771e-49
CLCN3	9.44647	0.536422	3.50439e-21	2.87209e-20
U2SURP	13.0237	0.535355	8.9732e-39	9.95423e-38
PURA	7.44379	0.534962	9.78382e-14	6.65567e-13
KATNBL1	6.63161	0.534874	3.32034e-11	2.07687e-10
RCN2	10.7563	0.534848	5.5368e-27	5.1119e-26
STAT6	6.7981	0.534444	1.06011e-11	6.76718e-11
FBXL5	8.82345	0.534372	1.10986e-18	8.63095e-18
CLPP	6.76857	0.534004	1.3006e-11	8.26765e-11
PDCD6IP	10.1185	0.533918	4.57403e-24	3.97774e-23
DCTPP1	6.5894	0.532067	4.41604e-11	2.74854e-10
STAT1	5.19233	0.531658	2.07675e-07	1.10097e-06
FSCN1	5.59653	0.529631	2.1868e-08	1.21621e-07
RPS27L	24.2559	0.529449	5.72975e-130	1.24495e-128
LAPTM4A	35.6778	0.52891	8.74208e-279	3.11503e-277
MOB1A	13.4821	0.528667	1.99445e-41	2.28804e-40
RALY	15.6152	0.528659	5.73529e-55	7.62015e-54
CCDC80	11.0215	0.527822	3.00947e-28	2.84115e-27
PCBP2	26.8442	0.527702	9.86032e-159	2.42919e-157
PHF11	5.60914	0.526844	2.03336e-08	1.13218e-07
NKAP	7.6343	0.526448	2.27058e-14	1.572e-13
TSPAN31	6.37933	0.52349	1.77867e-10	1.08051e-09
PSME2	15.3305	0.52265	4.78425e-53	6.24459e-52
NMRK1	6.82729	0.52217	8.65361e-12	5.53747e-11
INTS10	5.38688	0.521713	7.1691e-08	3.87891e-07
MTDH	19.1546	0.52159	8.85475e-82	1.46555e-80
SRSF11	24.8227	0.518962	5.09687e-136	1.13562e-134
CLTC	10.4788	0.517145	1.08122e-25	9.72159e-25
SPTAN1	13.5864	0.517069	4.82192e-42	5.56263e-41
FBXW5	5.75727	0.516995	8.5485e-09	4.84476e-08
THOC2	13.2294	0.516477	5.93547e-40	6.69228e-39
HSD17B12	11.5926	0.516218	4.4918e-31	4.44079e-30
PTPN11	10.4625	0.516215	1.28371e-25	1.15171e-24
RNF138	6.77048	0.516119	1.28355e-11	8.16288e-11
BPTF	11.3041	0.515538	1.25268e-29	1.20868e-28
NCBP2	7.66653	0.514671	1.76707e-14	1.2287e-13
COPA	5.85186	0.514373	4.86108e-09	2.78555e-08
DTD1	7.96194	0.513196	1.69364e-15	1.21176e-14
SEC63	9.06301	0.512285	1.26899e-19	1.0069e-18
SMIM7	10.733	0.512203	7.12563e-27	6.56622e-26
COPB1	12.4483	0.510842	1.42874e-35	1.51515e-34
NT5C3A	9.81384	0.507916	9.81571e-23	8.31831e-22
ENY2	16.1336	0.507803	1.48092e-58	2.03208e-57
ARL3	7.89905	0.507719	2.8103e-15	1.99489e-14
ATG12	7.40703	0.507228	1.29156e-13	8.74903e-13
ADSS	6.6646	0.506763	2.6538e-11	1.66825e-10
HPRT1	7.60001	0.506259	2.96106e-14	2.04612e-13
DERL1	4.82966	0.506139	1.36768e-06	6.91208e-06
RBM3	31.3696	0.504558	5.26659e-216	1.59868e-214
IK	13.9629	0.503649	2.62665e-44	3.12752e-43
PUM1	8.98513	0.503013	2.58422e-19	2.03651e-18
SAT1	28.1877	0.50234	8.26901e-175	2.14312e-173
SF3B1	25.3646	0.501433	6.20281e-142	1.41363e-140
G3BP2	13.8121	0.500991	2.15358e-43	2.52676e-42
RAD21	21.5264	0.500452	8.8147e-103	1.65622e-101
COL6A1	13.9121	0.499259	5.34647e-44	6.32169e-43
CIB1	12.0775	0.499117	1.38903e-33	1.43358e-32
NRAS	5.14803	0.499115	2.63238e-07	1.38688e-06
JUN	32.9154	0.499026	1.32361e-237	4.29772e-236
GNG5	30.2879	0.498629	1.65414e-201	4.73282e-200
LAMTOR2	15.4163	0.49757	1.27088e-53	1.66633e-52
EEA1	8.31513	0.497456	9.16503e-17	6.79105e-16
NTPCR	4.76393	0.497313	1.89858e-06	9.50703e-06
CDV3	7.16863	0.497169	7.57542e-13	5.02674e-12
CCAR1	7.21202	0.496992	5.51258e-13	3.67395e-12
C1orf43	24.3909	0.496912	2.13801e-131	4.67354e-130
CAV2	18.2109	0.496399	4.23091e-74	6.63042e-73
SF3B2	15.1644	0.495881	6.08495e-52	7.84663e-51
SNX6	15.3739	0.49582	2.44824e-53	3.20422e-52
PRKCSH	8.5253	0.494898	1.52418e-17	1.15092e-16
EBAG9	11.9574	0.494718	5.93741e-33	6.0779e-32
TIAL1	8.40416	0.494594	4.30933e-17	3.21453e-16
YWHAB	32.164	0.493779	5.63072e-227	1.76291e-225
FAM89A	3.47482	0.493473	0.000511195	0.0021283
TXNDC9	6.20415	0.489111	5.4994e-10	3.27741e-09
ZFR	11.3112	0.486994	1.15461e-29	1.11479e-28
GLS	5.55633	0.486936	2.75512e-08	1.5239e-07
DDX46	9.13482	0.48667	6.5518e-20	5.236e-19
MCMBP	4.94133	0.486557	7.75929e-07	3.97708e-06
UBAP2	5.18178	0.485113	2.19783e-07	1.16388e-06
APH1A	10.2174	0.484368	1.65676e-24	1.45126e-23
UNC50	5.95332	0.483306	2.62757e-09	1.52045e-08
PPP2R2A	9.10683	0.482776	8.48276e-20	6.76047e-19
FBXO21	5.2904	0.481961	1.22049e-07	6.53869e-07
TRIM8	8.35196	0.481572	6.71373e-17	4.98492e-16
TMX1	8.22193	0.481194	2.00249e-16	1.47172e-15
MTPN	13.3241	0.481109	1.67666e-40	1.90232e-39
MTATP6P1	36.6313	0.480552	9.06949e-294	3.39495e-292
PGRMC1	8.69972	0.47923	3.32706e-18	2.55298e-17
DAXX	4.73129	0.478747	2.23098e-06	1.1108e-05
SPPL2A	8.15015	0.478162	3.6349e-16	2.64788e-15
ITGA2	4.03423	0.476182	5.47818e-05	0.000247977
MRFAP1L1	5.65363	0.475746	1.57091e-08	8.796e-08
DDX18	12.1114	0.475196	9.19234e-34	9.52457e-33
SRPRA	10.0741	0.474328	7.19417e-24	6.22446e-23
TMEM205	10.4742	0.473939	1.13502e-25	1.01957e-24
MAP1LC3B	25.9571	0.473711	1.51147e-148	3.56267e-147
JKAMP	6.68199	0.473527	2.35727e-11	1.48378e-10
FLNA	11.4679	0.472022	1.91264e-30	1.87361e-29
SCAMP2	7.19722	0.47169	6.14521e-13	4.08992e-12
TFAM	6.87026	0.470958	6.40828e-12	4.12258e-11
CCDC90B	7.96188	0.470861	1.69441e-15	1.21201e-14
TGIF2	8.53547	0.470504	1.39584e-17	1.05484e-16
NDUFC2	13.5561	0.470229	7.29152e-42	8.38816e-41
TMEM50A	19.8661	0.46983	8.00301e-88	1.37743e-86
GOLGA5	4.84679	0.467578	1.25476e-06	6.36142e-06
FGFR1OP2	9.05376	0.465804	1.38129e-19	1.0945e-18
TRAPPC2B	5.53244	0.465787	3.15803e-08	1.73953e-07
N4BP2L2	10.5237	0.464772	6.71671e-26	6.06182e-25
CHCHD3	5.6482	0.464415	1.62135e-08	9.07315e-08
LTN1	4.71497	0.463651	2.41747e-06	1.20076e-05
SRSF8	6.30738	0.463462	2.83798e-10	1.71179e-09
TMEM258	19.5269	0.462862	6.49012e-85	1.09359e-83
SLC3A2	15.4378	0.462699	9.10869e-54	1.19538e-52
NEDD8	21.589	0.462616	2.27766e-103	4.29634e-102
SSB	15.5963	0.462533	7.70932e-55	1.02335e-53
NUDT2	5.67335	0.462417	1.40029e-08	7.8513e-08
PRPF8	6.04586	0.461658	1.48616e-09	8.68845e-09
SPG21	6.24991	0.461406	4.10697e-10	2.46435e-09
TAF11	4.65243	0.460512	3.28052e-06	1.61307e-05
ADM	9.61199	0.460169	7.11623e-22	5.92807e-21
TMEM242	5.29629	0.459312	1.18182e-07	6.33624e-07
RAC1	28.0799	0.458517	1.72339e-173	4.45063e-172
RAB32	12.7592	0.457524	2.77205e-37	3.02404e-36
WASHC3	8.16265	0.457142	3.27744e-16	2.39171e-15
CLTA	17.7734	0.45602	1.13505e-70	1.72999e-69
RBBP4	7.77551	0.455667	7.51459e-15	5.27816e-14
SLC25A36	6.2369	0.4552	4.46316e-10	2.6742e-09
EMP1	27.3523	0.453359	1.014e-164	2.55028e-163
TRIM24	8.80216	0.453299	1.34203e-18	1.04168e-17
CLEC2B	21.7309	0.451982	1.04766e-104	1.98919e-103
COA5	5.81373	0.451321	6.10944e-09	3.48432e-08
PWP1	6.31282	0.451012	2.74003e-10	1.65409e-09
CDKN1B	14.3047	0.450088	2.04439e-46	2.49067e-45
ETS2	23.9691	0.447868	5.84635e-127	1.25332e-125
PRR13	12.0277	0.447324	2.54192e-33	2.61597e-32
C6orf62	6.32806	0.446989	2.48261e-10	1.5012e-09
KRAS	6.18455	0.446233	6.22804e-10	3.70096e-09
NONO	10.7418	0.445823	6.47797e-27	5.97702e-26
YIPF4	5.50434	0.44566	3.70553e-08	2.03347e-07
ZC3H13	10.3799	0.445475	3.06214e-25	2.73032e-24
TMEM50B	6.43786	0.44542	1.21167e-10	7.4121e-10
MT-ATP6	43.0307	0.444511	0	0
DNAJB11	5.05638	0.444332	4.2729e-07	2.22604e-06
ZFAND6	10.6004	0.444197	2.96776e-26	2.70288e-25
SLTM	10.2739	0.443826	9.23834e-25	8.13684e-24
LTC4S	15.3198	0.442454	5.63751e-53	7.34835e-52
DIAPH1	4.64703	0.44216	3.36749e-06	1.65331e-05
UBTF	8.26652	0.441557	1.37927e-16	1.01809e-15
NORAD	14.2311	0.441529	5.87443e-46	7.11779e-45
SIVA1	11.5529	0.440689	7.137e-31	7.02469e-30
CDC5L	6.59495	0.44042	4.25408e-11	2.65116e-10
CSRP1	16.4828	0.4403	4.87664e-61	6.89458e-60
OCIAD2	7.4554	0.439699	8.95973e-14	6.10512e-13
GOLGB1	14.8402	0.439549	8.05051e-50	1.01547e-48
SNRPB2	13.0793	0.438995	4.32364e-39	4.81667e-38
PHF3	10.8069	0.438344	3.19188e-27	2.96213e-26
FAM204A	8.96708	0.438192	3.04478e-19	2.39423e-18
FIBP	5.9727	0.437801	2.33364e-09	1.35471e-08
BCAP31	15.916	0.436021	4.91112e-57	6.65986e-56
DEK	17.0764	0.434029	2.22604e-65	3.25217e-64
BCLAF1	14.7357	0.433645	3.8026e-49	4.76943e-48
FNBP4	6.73697	0.4332	1.61729e-11	1.02514e-10
MTCH1	10.7739	0.433074	4.57433e-27	4.22734e-26
POLR2L	23.0889	0.43238	5.98325e-118	1.22801e-116
NOL8	6.78866	0.431586	1.13179e-11	7.21202e-11
PRRC2B	6.68629	0.431056	2.28906e-11	1.44179e-10
KPNB1	7.88538	0.430944	3.13585e-15	2.22216e-14
EIF2S2	17.8864	0.430628	1.50427e-71	2.31226e-70
LMBRD1	7.88513	0.429693	3.14203e-15	2.22599e-14
SFSWAP	4.8477	0.427918	1.24901e-06	6.33337e-06
C8orf33	3.39343	0.427772	0.000690226	0.0028385
MYL9	25.9221	0.427473	3.74839e-148	8.82812e-147
SYPL1	14.3573	0.42715	9.58754e-47	1.17448e-45
MVB12A	5.0399	0.426962	4.65781e-07	2.42089e-06
EPRS	7.73794	0.426679	1.01044e-14	7.0736e-14
NME4	6.69569	0.425939	2.1465e-11	1.35495e-10
SLC30A9	4.36032	0.424908	1.29872e-05	6.14449e-05
REXO2	10.9823	0.424537	4.65089e-28	4.38218e-27
WDR82	4.77921	0.424454	1.75985e-06	8.83687e-06
RALGDS	5.21386	0.424029	1.8495e-07	9.82841e-07
MRPL28	4.43147	0.423942	9.35923e-06	4.46899e-05
UBAP2L	4.74034	0.423744	2.13358e-06	1.06506e-05
NDUFA3	14.155	0.423598	1.74005e-45	2.09778e-44
LARP7	14.1829	0.422527	1.16857e-45	1.41058e-44
NUTF2	9.27937	0.422442	1.70479e-20	1.3792e-19
PRPF31	4.43398	0.421107	9.25086e-06	4.41943e-05
ACSL4	11.7658	0.421089	5.85727e-32	5.9018e-31
PDCD10	11.3768	0.420872	5.45782e-30	5.29795e-29
SF3A3	5.00016	0.420585	5.72826e-07	2.96392e-06
FBXO7	6.63044	0.420445	3.34692e-11	2.09304e-10
ORAI1	5.3192	0.419842	1.04223e-07	5.59508e-07
OTUD6B-AS1	6.38201	0.41944	1.7478e-10	1.06288e-09
SOD1	24.6062	0.418844	1.08312e-133	2.39847e-132
PRKAR2A	3.72499	0.418706	0.000195322	0.000845225
SPTLC1	4.79576	0.417512	1.62058e-06	8.15739e-06
ASPN	3.36473	0.41699	0.000766177	0.00313523
SCP2	16.9926	0.416726	9.31589e-65	1.35418e-63
SMC3	9.00074	0.415949	2.24198e-19	1.76922e-18
NUDT21	5.5569	0.413681	2.74614e-08	1.51997e-07
DDX50	4.04683	0.413414	5.19154e-05	0.000235297
BAD	7.64469	0.412695	2.09448e-14	1.45322e-13
CIAO1	4.31351	0.411633	1.6068e-05	7.55383e-05
MAF1	5.11143	0.410703	3.19725e-07	1.67563e-06
COMMD2	4.72518	0.409911	2.29915e-06	1.14336e-05
NECAP2	5.0324	0.409294	4.84376e-07	2.51618e-06
GOLPH3	4.24266	0.408073	2.20886e-05	0.000102722
CBX5	6.53801	0.407752	6.23449e-11	3.85625e-10
XRCC5	18.1982	0.407738	5.33375e-74	8.34966e-73
CEP350	7.4969	0.406979	6.53448e-14	4.4726e-13
DPM2	4.23618	0.405927	2.27357e-05	0.000105647
SCOC	5.61253	0.405252	1.99387e-08	1.11062e-07
NRBP1	6.89004	0.404013	5.57763e-12	3.59702e-11
ZCCHC17	5.86157	0.403721	4.58519e-09	2.6285e-08
C6orf48	15.3297	0.403565	4.83907e-53	6.31329e-52
SSR2	14.4397	0.403488	2.90993e-47	3.58598e-46
THUMPD1	6.39083	0.403137	1.64987e-10	1.00417e-09
POLR2A	4.03662	0.402444	5.42268e-05	0.000245618
POLR2C	4.24382	0.402051	2.19747e-05	0.000102225
SERF2	36.7964	0.401579	2.10937e-296	7.96816e-295
TES	6.56604	0.401343	5.16728e-11	3.20713e-10
CSNK1D	5.99676	0.40016	2.01292e-09	1.17088e-08
COMMD4	4.81217	0.399828	1.49299e-06	7.53221e-06
HSBP1	14.7869	0.398383	1.77957e-49	2.23883e-48
SRP9	18.8373	0.39834	3.73708e-79	6.06368e-78
IMP3	10.29	0.397692	7.81693e-25	6.89541e-24
GNPTG	6.92143	0.396892	4.47107e-12	2.89502e-11
NR1H2	5.0549	0.396829	4.30615e-07	2.24255e-06
SSR3	9.93864	0.396659	2.82654e-23	2.41732e-22
TAP1	5.31451	0.396537	1.06944e-07	5.73902e-07
SP3	4.7293	0.396437	2.25296e-06	1.12117e-05
KTN1	25.2553	0.396084	9.91159e-141	2.25e-139
BRWD1	4.93495	0.395861	8.01705e-07	4.10775e-06
HNRNPD	21.5635	0.394594	3.95209e-103	7.44507e-102
USP48	5.08822	0.394334	3.61442e-07	1.88878e-06
ODF3B	2.34683	0.394176	0.0189339	0.0644771
DDX5	29.6704	0.393867	1.85202e-193	5.161e-192
MANF	4.91835	0.393812	8.72781e-07	4.46479e-06
ECHDC1	3.99187	0.39332	6.55545e-05	0.000295215
DNAJC8	14.0113	0.393065	1.32987e-44	1.5887e-43
FAM192A	5.79224	0.392564	6.94555e-09	3.95103e-08
UFD1	6.74634	0.392259	1.5162e-11	9.61699e-11
SRFBP1	3.68862	0.391317	0.000225478	0.000971067
UFL1	4.58897	0.391312	4.45445e-06	2.17238e-05
PGK1	16.3412	0.390572	5.02758e-60	7.01869e-59
BRK1	20.1002	0.390482	7.35448e-90	1.28884e-88
GOSR1	4.42092	0.389534	9.82811e-06	4.68591e-05
RANBP2	8.00165	0.389233	1.22761e-15	8.81599e-15
GADD45GIP1	13.6607	0.388777	1.74256e-42	2.0183e-41
POMP	17.6482	0.388511	1.05055e-69	1.58615e-68
TSNAX	6.90149	0.387926	5.14605e-12	3.32389e-11
RRP36	3.70818	0.387877	0.000208752	0.00090145
TBRG1	5.54901	0.38746	2.87287e-08	1.58738e-07
MRPL16	6.72356	0.387171	1.77339e-11	1.12286e-10
RHBDD2	5.40401	0.386323	6.51662e-08	3.53648e-07
MED10	4.76373	0.385329	1.9005e-06	9.51503e-06
PPCS	10.4226	0.38452	1.95463e-25	1.74822e-24
CTNND1	5.72211	0.383943	1.05207e-08	5.93454e-08
SETD3	4.08486	0.383084	4.41025e-05	0.000200863
MTX2	3.86683	0.382699	0.000110258	0.000486302
HP1BP3	13.5831	0.381709	5.04524e-42	5.81793e-41
DYNC1H1	11.2289	0.379994	2.9412e-29	2.81813e-28
HADHB	9.78877	0.379949	1.25814e-22	1.06372e-21
LRPPRC	3.53961	0.379947	0.000400715	0.00168852
MGEA5	4.72885	0.379783	2.25793e-06	1.12344e-05
TRAPPC2L	6.04917	0.378703	1.45593e-09	8.51692e-09
SMC1A	4.95414	0.375901	7.26508e-07	3.72907e-06
WAC	7.72215	0.375648	1.14388e-14	7.9961e-14
LMNA	23.8036	0.375533	3.06616e-125	6.52473e-124
GADD45B	19.0741	0.374999	4.14802e-81	6.84186e-80
TMEM18	4.15128	0.373524	3.30623e-05	0.000152163
DHX36	6.42735	0.373253	1.29851e-10	7.92992e-10
CNIH4	7.07284	0.372015	1.51794e-12	9.95583e-12
MED4	8.89132	0.371327	6.03848e-19	4.7124e-18
ARPP19	8.14689	0.370966	3.73413e-16	2.71879e-15
PSMB5	12.7978	0.369381	1.68661e-37	1.84481e-36
POLR2B	7.1267	0.367894	1.02803e-12	6.78108e-12
RNF181	9.12994	0.367352	6.85369e-20	5.47424e-19
SEC61B	17.3307	0.366917	2.7588e-67	4.08422e-66
CPNE3	7.26595	0.366855	3.70437e-13	2.47856e-12
JTB	12.5425	0.366705	4.36746e-36	4.67621e-35
DUSP1	20.998	0.366492	6.83965e-98	1.25096e-96
OST4	24.4057	0.366006	1.48722e-131	3.25343e-130
ROMO1	17.6479	0.364175	1.05687e-69	1.59486e-68
DERA	3.82269	0.363953	0.000132003	0.000578762
THAP9-AS1	4.17425	0.363777	2.98963e-05	0.00013801
SUZ12	5.331	0.36306	9.76726e-08	5.24734e-07
XPO1	4.87348	0.36282	1.09649e-06	5.58549e-06
APOPT1	3.01925	0.36265	0.00253401	0.00977023
AHNAK	21.3106	0.361984	9.04594e-101	1.68109e-99
AP2S1	13.1384	0.361057	1.98255e-39	2.22148e-38
KHDRBS1	9.30375	0.360249	1.35582e-20	1.09872e-19
CDC42	22.8004	0.359672	4.54021e-115	9.14306e-114
HIKESHI	5.89576	0.357717	3.72955e-09	2.14438e-08
FUBP1	5.38814	0.357122	7.11902e-08	3.85398e-07
UBXN4	11.4185	0.356767	3.38166e-30	3.29589e-29
PITPNB	6.29166	0.35588	3.14091e-10	1.89174e-09
RBM25	9.54034	0.355315	1.42368e-21	1.17749e-20
UBLCP1	4.70965	0.355206	2.48147e-06	1.2317e-05
NFIC	5.75965	0.354812	8.42864e-09	4.77871e-08
DUT	12.2292	0.35458	2.17096e-34	2.27223e-33
CACYBP	9.57469	0.353339	1.02162e-21	8.47626e-21
YTHDC1	9.27056	0.352567	1.8517e-20	1.49638e-19
PRPF4B	7.11392	0.352093	1.12794e-12	7.42993e-12
CDK12	2.61155	0.351416	0.00901318	0.0323596
KLF11	3.58799	0.350922	0.000333233	0.00141593
ZYX	5.52728	0.350881	3.25239e-08	1.79024e-07
CYBRD1	3.56918	0.350311	0.000358095	0.00151733
COX14	9.38585	0.349711	6.24097e-21	5.09324e-20
SPEN	3.55342	0.349668	0.000380263	0.00160773
MPG	6.99375	0.349436	2.67635e-12	1.74506e-11
C19orf53	12.8003	0.349243	1.63415e-37	1.78877e-36
THRAP3	8.4658	0.348611	2.5439e-17	1.91093e-16
HES1	17.1626	0.347793	5.05864e-66	7.41677e-65
ATF4	13.8976	0.347707	6.55133e-44	7.73683e-43
DDX6	5.37358	0.347515	7.71873e-08	4.16693e-07
CCSER2	4.43551	0.347489	9.18563e-06	4.39045e-05
MRPL9	4.47081	0.347427	7.79222e-06	3.74425e-05
GALNT1	3.04865	0.34701	0.00229873	0.00891039
PAIP2	12.7135	0.345595	4.97743e-37	5.39932e-36
STAG2	6.77762	0.345194	1.22168e-11	7.77451e-11
SURF4	2.70338	0.344634	0.00686373	0.0250724
SF3A1	5.81478	0.344086	6.07124e-09	3.46322e-08
SPATS2L	5.7358	0.343604	9.70555e-09	5.48867e-08
CLPTM1L	4.31668	0.343196	1.58391e-05	7.45228e-05
PPIG	8.39937	0.343077	4.48862e-17	3.34568e-16
REST	6.47453	0.343068	9.51057e-11	5.83765e-10
NDUFB10	12.2191	0.343013	2.45888e-34	2.57265e-33
SUPT5H	5.17736	0.34295	2.25042e-07	1.19086e-06
MYCBP2	5.55631	0.34266	2.75534e-08	1.5239e-07
IER3IP1	4.52299	0.342007	6.09723e-06	2.95188e-05
RRAGA	7.20105	0.341741	5.97486e-13	3.97837e-12
RTF2	8.64409	0.34111	5.42347e-18	4.1448e-17
SCAND1	10.0802	0.34048	6.75993e-24	5.85051e-23
SAE1	2.81763	0.340426	0.00483802	0.0180492
TNKS2	2.40179	0.340231	0.0163151	0.0561948
HADHA	11.397	0.340087	4.32943e-30	4.21252e-29
USP8	7.09567	0.339984	1.28728e-12	8.47182e-12
FAM200B	3.95097	0.339791	7.78362e-05	0.000347545
MAPK1IP1L	6.88211	0.338677	5.89736e-12	3.79728e-11
TSPAN3	8.12452	0.338673	4.4914e-16	3.26686e-15
ZC3H14	3.52954	0.338256	0.000416281	0.00175003
SDHD	11.7316	0.338198	8.77707e-32	8.80999e-31
MRPL22	5.72677	0.33747	1.02363e-08	5.77753e-08
SEM1	19.731	0.33703	1.16884e-86	1.98923e-85
PSMA4	11.9009	0.336996	1.17016e-32	1.19278e-31
WDR83OS	17.4451	0.336978	3.75053e-68	5.57239e-67
C1R	6.51639	0.335783	7.20209e-11	4.44239e-10
WNK1	5.76074	0.335466	8.37451e-09	4.74895e-08
MRPS18B	6.92602	0.335091	4.3286e-12	2.80403e-11
FBXO9	3.95336	0.33419	7.70604e-05	0.0003444
PEF1	3.07408	0.3333	0.00211155	0.00822146
MED31	2.25115	0.333235	0.024376	0.0815864
WSB1	10.3053	0.332183	6.66741e-25	5.8922e-24
TTC1	6.20129	0.331653	5.60022e-10	3.33543e-09
TAF15	6.32506	0.331491	2.53133e-10	1.52938e-09
RPL26L1	3.00908	0.33143	0.00262043	0.0100819
PPIL4	4.57404	0.331036	4.78408e-06	2.33019e-05
RBM39	19.3611	0.329827	1.64404e-83	2.74938e-82
COMMD6	17.787	0.32721	8.90682e-71	1.35897e-69
ATXN7L3B	3.40327	0.326121	0.000665856	0.0027414
C14orf119	5.14922	0.325753	2.61569e-07	1.37834e-06
LARP1	3.28525	0.324044	0.00101892	0.0041101
NIPBL	6.28599	0.323933	3.25775e-10	1.96171e-09
COL4A3BP	5.10633	0.323127	3.28467e-07	1.72051e-06
IRF1	5.10773	0.321628	3.26046e-07	1.70814e-06
OXA1L	5.16889	0.321401	2.35489e-07	1.24477e-06
PTBP3	6.37537	0.320695	1.82519e-10	1.10761e-09
RAB2A	11.3604	0.320471	6.58605e-30	6.3867e-29
LAMTOR5	10.6094	0.320463	2.69412e-26	2.45598e-25
LBH	16.9843	0.320307	1.07248e-64	1.55663e-63
SYF2	11.8307	0.317327	2.70951e-32	2.74446e-31
CHD1	8.5919	0.317051	8.55434e-18	6.48828e-17
NIPSNAP2	5.90334	0.316208	3.56207e-09	2.04971e-08
MAPKAP1	3.4213	0.316198	0.000623225	0.00257248
MRPS14	2.61018	0.315644	0.00904958	0.0324823
BRD4	2.69579	0.31516	0.00702222	0.0256158
CNP	4.68168	0.314287	2.84527e-06	1.40647e-05
SLC50A1	2.3289	0.31377	0.0198645	0.0674633
EBPL	7.37004	0.312932	1.70577e-13	1.15144e-12
SNX17	3.95369	0.312352	7.69537e-05	0.000343977
ATP5PF	16.3753	0.312321	2.87031e-60	4.02651e-59
PSMD1	4.95409	0.312016	7.26692e-07	3.72934e-06
SETD2	6.4661	0.310139	1.00564e-10	6.16877e-10
NSD3	5.92365	0.308326	3.14868e-09	1.81545e-08
MT-RNR1	12.4462	0.308232	1.46744e-35	1.55561e-34
NCOR1	8.66068	0.307341	4.68971e-18	3.59002e-17
RSRC1	3.58557	0.307156	0.000336343	0.0014281
COL6A2	10.9663	0.307084	5.55049e-28	5.21281e-27
SAP30BP	4.53246	0.306848	5.82997e-06	2.82628e-05
TRAPPC1	5.39587	0.306573	6.8193e-08	3.69588e-07
CTCF	3.20806	0.30524	0.00133636	0.0053193
C9orf16	11.4671	0.304764	1.93106e-30	1.89101e-29
ASH1L	3.10912	0.304577	0.00187644	0.0073496
PYURF	12.6732	0.304114	8.32708e-37	8.99573e-36
SMC5	2.70448	0.304038	0.00684111	0.0249993
HNRNPUL1	4.3892	0.303515	1.13771e-05	5.40304e-05
EIF4B	11.1483	0.30316	7.29715e-29	6.9389e-28
EMC2	3.41416	0.302661	0.000639798	0.00263825
LRPAP1	7.13266	0.302488	9.84464e-13	6.50115e-12
CHORDC1	4.19281	0.302093	2.75522e-05	0.000127515
CFL1	22.5431	0.301967	1.5707e-112	3.1196e-111
PSMG2	6.1872	0.301525	6.12442e-10	3.64089e-09
CENPX	5.99235	0.301054	2.06834e-09	1.20239e-08
REX1BD	5.48572	0.300525	4.11781e-08	2.25586e-07
TARS	2.5532	0.300048	0.0106739	0.0378574
MAST4	2.15986	0.297901	0.0307832	0.10126
ZRANB2	4.41544	0.296153	1.00803e-05	4.80379e-05
NDUFA2	9.50169	0.295909	2.06502e-21	1.70159e-20
CYR61	4.84537	0.293639	1.26374e-06	6.40357e-06
DIS3	1.02307	0.293442	0.306273	0.772242
MOB4	4.46059	0.293054	8.17329e-06	3.9228e-05
DMAC1	3.14723	0.29224	0.00164825	0.00648838
PUM2	4.07517	0.292187	4.5981e-05	0.000209122
GTF3C6	3.2108	0.29187	0.00132366	0.00527093
SQOR	2.08252	0.291049	0.037295	0.120851
GRB2	11.1878	0.290962	4.67808e-29	4.46457e-28
CAP1	12.1105	0.289814	9.28871e-34	9.61753e-33
SPAG9	5.24683	0.28926	1.54735e-07	8.24855e-07
AUP1	4.28364	0.288046	1.8386e-05	8.60713e-05
IMMT	2.9358	0.287489	0.00332684	0.0126665
G3BP1	4.35285	0.286536	1.3438e-05	6.35153e-05
PLAC9	6.84008	0.286358	7.91476e-12	5.07591e-11
UBL3	3.60757	0.285839	0.000309078	0.00131756
PDHB	4.10248	0.285213	4.08739e-05	0.000186629
TSN	2.57516	0.2851	0.0100194	0.0357282
ILK	7.04662	0.284774	1.8331e-12	1.19957e-11
ANKRD12	6.26708	0.284747	3.6789e-10	2.21162e-09
CNOT7	3.93576	0.283335	8.29327e-05	0.000369559
FAM32A	4.84955	0.282651	1.2374e-06	6.27779e-06
SMIM12	3.06089	0.281815	0.00220677	0.00857603
ATP2B1	6.16208	0.281189	7.1796e-10	4.25156e-09
TMEM59	13.6355	0.280556	2.46207e-42	2.8471e-41
YWHAH	10.2524	0.280299	1.15486e-24	1.01531e-23
MRPL55	4.56819	0.279919	4.91963e-06	2.39339e-05
DHX9	3.99385	0.279252	6.50101e-05	0.000292809
LMAN2	5.04437	0.27898	4.5502e-07	2.36709e-06
JUNB	17.3009	0.278919	4.62881e-67	6.83163e-66
SSR4	13.9254	0.277592	4.43767e-44	5.25573e-43
SRRM1	10.1446	0.277587	3.502e-24	3.05189e-23
TCEAL4	9.44875	0.276889	3.42894e-21	2.81105e-20
NARS	4.66387	0.276117	3.10323e-06	1.52891e-05
DNAJC19	5.57618	0.275569	2.45858e-08	1.3629e-07
VPS28	9.40898	0.275465	5.0096e-21	4.09642e-20
PDS5A	2.53776	0.275446	0.0111564	0.0394564
PSMA3	7.56101	0.274973	3.9994e-14	2.75375e-13
STX4	2.32644	0.274582	0.0199953	0.0678596
BOD1	0.802761	0.274565	0.422113	0.992128
SUCLG2	3.22156	0.274183	0.00127493	0.00509091
DPP7	5.55638	0.271327	2.75427e-08	1.52389e-07
UBE2L3	5.94984	0.271169	2.684e-09	1.55218e-08
PAPOLA	8.44988	0.270973	2.91611e-17	2.18428e-16
ARCN1	2.65507	0.27087	0.00792918	0.0286924
SNU13	11.7978	0.270697	4.00596e-32	4.04911e-31
FRG1	5.23248	0.270113	1.67248e-07	8.90571e-07
TMEM167A	3.26541	0.269784	0.00109305	0.00439622
BCL7B	2.48453	0.26905	0.0129724	0.0453902
COX7A2L	5.42761	0.268317	5.71126e-08	3.10759e-07
STX7	3.88725	0.267968	0.000101388	0.000448685
RNF7	7.30034	0.267169	2.87043e-13	1.92548e-12
PNP	3.42888	0.266411	0.000606076	0.00250564
SMIM14	3.60941	0.266364	0.000306898	0.00130885
ERH	10.5439	0.266152	5.42092e-26	4.90463e-25
VASP	5.04838	0.265442	4.45578e-07	2.31922e-06
ESF1	1.59744	0.26543	0.110168	0.321254
TMEM14B	8.22635	0.265149	1.93009e-16	1.41887e-15
PIN1	3.67968	0.265146	0.000233529	0.00100439
RB1CC1	4.30562	0.265122	1.66522e-05	7.81573e-05
SRRM2	6.19686	0.264744	5.76002e-10	3.42778e-09
TFG	3.27707	0.264319	0.0010489	0.00422868
ARHGDIA	5.3846	0.264227	7.26068e-08	3.92626e-07
PCYOX1	3.69418	0.263799	0.0002206	0.000951196
TTC3	4.97813	0.262657	6.42025e-07	3.30953e-06
MRPL11	2.47264	0.262473	0.0134121	0.046832
SNX2	3.26953	0.262283	0.00107725	0.0043363
ZBTB1	5.20438	0.262167	1.94646e-07	1.03285e-06
TRA2B	8.04272	0.261045	8.78668e-16	6.34318e-15
MT-ND3	21.265	0.260372	2.39558e-100	4.44335e-99
ZCRB1	4.96283	0.260205	6.94733e-07	3.56977e-06
CAST	15.6654	0.25958	2.60777e-55	3.47759e-54
FXR1	5.38766	0.259407	7.13821e-08	3.86365e-07
PPP1R11	1.91331	0.258605	0.055709	0.174664
CHTOP	1.34317	0.256379	0.179217	0.491527
C11orf58	13.7992	0.255999	2.57757e-43	3.02177e-42
EMC10	3.86077	0.254994	0.000113029	0.000498291
RNF168	3.51042	0.254829	0.000447404	0.00187487
UFC1	7.19317	0.252704	6.33062e-13	4.20847e-12
TSR2	2.92459	0.252193	0.00344908	0.013094
UFM1	4.28104	0.25197	1.86023e-05	8.70555e-05
RBPJ	5.35782	0.251354	8.42332e-08	4.54136e-07
RNF10	2.61302	0.250327	0.00897466	0.0322334
EXOSC8	4.8067	0.250075	1.53446e-06	7.73466e-06

## Sheet: Cell Type-Fibroblasts
Gene	Scores	Log Fold-changes	P-value	Adjusted P-value
COL3A1	220.905	8.84417	0	0
COL1A2	223.68	8.83894	0	0
COL1A1	217.285	8.72706	0	0
DKK2	30.8654	8.21824	3.48569e-209	1.13306e-207
SFRP2	178.525	7.89726	0	0
OMD	59.387	7.82123	0	0
DPT	107.294	7.8135	0	0
PDGFRA	50.7591	7.8045	0	0
LUM	172.04	7.55045	0	0
TWIST2	34.6541	7.50349	3.87663e-263	1.4721e-261
THBS4	31.649	7.40815	7.83549e-220	2.61466e-218
WISP2	51.5956	7.32382	0	0
ADH1B	24.2458	7.29932	7.32348e-130	1.74904e-128
HTRA3	25.9422	7.28377	2.22434e-148	5.84354e-147
PTGDS	73.9028	7.22207	0	0
CTSK	153.334	7.18249	0	0
PI16	27.0002	7.12158	1.46989e-160	4.11599e-159
OGN	80.0247	7.12003	0	0
LRRC15	43.1114	7.10447	0	0
MFAP4	125.96	7.0458	0	0
PDGFRL	71.2088	7.01073	0	0
FNDC1	32.3905	6.99519	3.7318e-230	1.28536e-228
MFAP5	84.8973	6.96283	0	0
COL6A3	155.12	6.91945	0	0
SFRP4	74.0191	6.89081	0	0
COMP	71.4071	6.87415	0	0
SPARC	206.185	6.8542	0	0
DCN	199.265	6.80313	0	0
GXYLT2	30.0199	6.75665	5.40097e-198	1.72081e-196
ABCA8	27.3118	6.74567	3.0717e-164	8.71964e-163
OLFML3	102.01	6.74176	0	0
SPON1	48.4145	6.73856	0	0
OSR2	33.7808	6.6963	3.7807e-250	1.38297e-248
CPXM1	63.4905	6.67444	0	0
MMP2	130.149	6.66893	0	0
ITGBL1	46.3661	6.6251	0	0
COL6A1	177.571	6.60287	0	0
FAP	68.9398	6.59921	0	0
COL6A2	175.478	6.57125	0	0
COL5A1	147.557	6.5374	0	0
CCDC80	140.055	6.52913	0	0
VCAN	122.894	6.50513	0	0
LOX	80.4366	6.47022	0	0
CDH11	69.9978	6.43589	0	0
C1QTNF3	44.3716	6.40393	0	0
ANGPTL1	36.0754	6.40049	5.51483e-285	2.19213e-283
FBLN5	51.0643	6.3944	0	0
PCOLCE	150.536	6.37715	0	0
FBLN1	109.144	6.34513	0	0
C3	48.7741	6.29942	0	0
PODN	53.3392	6.2619	0	0
COL5A2	130.764	6.26098	0	0
STEAP1	28.3844	6.23487	3.1543e-177	9.35861e-176
MFAP2	28.5772	6.17106	1.29035e-179	3.85214e-178
CLMP	34.8199	6.1667	1.21738e-265	4.65341e-264
CTHRC1	117.372	6.15109	0	0
FN1	151.66	6.11346	0	0
COL11A1	44.5801	6.11138	0	0
CREB3L1	41.9599	6.08548	0	0
GALNT5	28.3099	6.07618	2.61094e-176	7.72272e-175
LAMP5	28.1831	6.04209	9.42226e-175	2.76712e-173
ADAM12	56.7101	6.03746	0	0
CERCAM	68.1429	6.01258	0	0
BICC1	27.7272	5.99684	3.28318e-169	9.44994e-168
ADAMTS2	44.7972	5.97102	0	0
MXRA8	79.1641	5.95618	0	0
C1S	120.771	5.92884	0	0
SSC5D	23.6965	5.92193	3.91819e-124	8.965e-123
LAMA2	60.2681	5.90032	0	0
LGALS1	195.886	5.86468	0	0
RCN3	77.1407	5.84045	0	0
TMEM119	39.8246	5.83608	0	0
ISLR	99.7238	5.77552	0	0
DNM3OS	36.225	5.73168	2.4586e-287	9.8542e-286
LPAR1	28.4845	5.72017	1.82075e-178	5.41875e-177
THY1	119.473	5.70214	0	0
AEBP1	109.367	5.69369	0	0
RARRES2	86.7972	5.6682	0	0
COL14A1	111.593	5.66135	0	0
IGF1	28.9191	5.63794	6.87701e-184	2.08972e-182
UCHL1	23.7911	5.56166	4.12481e-125	9.48281e-124
EMILIN1	39.6925	5.56094	0	0
FIBIN	33.9576	5.52342	9.41225e-253	3.4782e-251
NEGR1	23.1489	5.52105	1.48998e-118	3.35339e-117
FBLN2	86.282	5.49626	0	0
CFD	85.0965	5.46141	0	0
MDK	114.404	5.44966	0	0
FBN1	92.1681	5.44001	0	0
APOD	87.0848	5.43621	0	0
HMCN1	38.2856	5.41732	0	0
ASPN	113.307	5.34084	0	0
COL12A1	82.569	5.29169	0	0
CD248	57.8483	5.28415	0	0
HTRA1	109.851	5.26675	0	0
IGFBP6	61.8165	5.26467	0	0
LRRC17	40.1903	5.25729	0	0
FSTL1	115.71	5.22179	0	0
KDELR3	53.088	5.22051	0	0
EFEMP2	60.3979	5.19282	0	0
POSTN	136.3	5.18275	0	0
LOXL1	36.1944	5.17405	7.4621e-287	2.98257e-285
TWIST1	24.2883	5.17226	2.60494e-130	6.23674e-129
PTN	84.2572	5.14296	0	0
MEG3	31.1021	5.12845	2.25732e-212	7.46361e-211
FKBP10	64.439	5.10596	0	0
DCLK1	29.5671	5.06944	3.95444e-192	1.22877e-190
FMOD	51.5746	5.0567	0	0
GLT8D2	55.0215	5.05299	0	0
LRP1	79.4058	5.03762	0	0
COL8A1	49.1663	5.00313	0	0
GPX8	62.885	4.95077	0	0
C1R	120.049	4.9263	0	0
HAS2	23.0476	4.91701	1.55326e-117	3.46878e-116
OLFML1	26.405	4.90327	1.20113e-153	3.22887e-152
SGCD	24.6006	4.89735	1.24459e-133	3.04282e-132
NID2	53.5773	4.89426	0	0
C1QTNF6	30.5332	4.85943	9.44928e-205	3.0476e-203
MAMDC2	23.1233	4.80536	2.69665e-118	6.05971e-117
CXCL12	80.3989	4.80518	0	0
TNFAIP6	53.9035	4.77638	0	0
FBLN7	24.8781	4.77463	1.28529e-136	3.18e-135
ANGPTL2	53.2272	4.7535	0	0
RECK	32.9187	4.75019	1.1859e-237	4.1844e-236
DIO2	30.7035	4.72614	5.10623e-207	1.65241e-205
VGLL3	25.3275	4.70521	1.59066e-141	4.02512e-140
CFH	100.699	4.67737	0	0
COLEC12	28.6934	4.67218	4.60785e-181	1.38417e-179
OLFML2B	56.2773	4.65916	0	0
FGFR1	47.2013	4.65284	0	0
SPON2	76.2206	4.65154	0	0
MGP	135.524	4.65031	0	0
TMEM176B	80.9455	4.6102	0	0
SULF1	42.6938	4.58929	0	0
CCL19	21.9775	4.56912	4.73276e-107	1.00564e-105
TMEM176A	67.6423	4.56635	0	0
SLIT3	61.8223	4.55293	0	0
SERPINF1	101.727	4.53087	0	0
F13A1	22.323	4.50873	2.20873e-110	4.75972e-109
TGFB3	35.5136	4.49846	3.03707e-276	1.19084e-274
SERPING1	116.764	4.47479	0	0
SEPT11	78.0899	4.46653	0	0
TIMP2	99.0883	4.46504	0	0
DPYSL3	39.7804	4.45027	0	0
PRRX1	82.0095	4.41342	0	0
PLAC9	105.292	4.39928	0	0
GOLM1	51.55	4.37674	0	0
PLPP3	49.5304	4.34831	0	0
VCAM1	30.7945	4.34544	3.10047e-208	1.00671e-206
MRC2	46.9444	4.33451	0	0
MXRA5	77.9663	4.33253	0	0
THBS2	89.413	4.3307	0	0
FKBP7	58.1623	4.31599	0	0
PLEKHH2	26.856	4.29818	7.16912e-159	1.97873e-157
ECM1	70.1562	4.29686	0	0
VIM	164.784	4.29355	0	0
FGF7	32.2562	4.29326	2.87763e-228	9.88796e-227
ELN	32.8172	4.25071	3.3476e-236	1.17117e-234
NNMT	87.4151	4.24879	0	0
LOXL2	37.2764	4.24177	3.95758e-304	1.64793e-302
PYCR1	34.5746	4.18996	6.07673e-262	2.30151e-260
ECM2	56.2609	4.16511	0	0
RUNX1T1	22.755	4.13859	1.28106e-114	2.80454e-113
PAM	73.9271	4.13597	0	0
ABI3BP	57.4587	4.13033	0	0
DAB2	66.9032	4.11425	0	0
LTBP1	35.5112	4.1037	3.29909e-276	1.29183e-274
IGFBP7	153.281	4.10067	0	0
LEPR	21.509	4.06742	1.28191e-102	2.64227e-101
TPST1	31.5922	4.0653	4.72995e-219	1.57654e-217
PRELP	38.8779	4.04392	0	0
TIMP1	132.074	4.03691	0	0
SRPX	41.0879	4.01497	0	0
SSPN	51.0022	3.96254	0	0
GPX7	36.0289	3.94489	2.95595e-284	1.17336e-282
SERPINE2	30.7593	3.92256	9.19572e-208	2.98247e-206
SDC2	73.72	3.90548	0	0
P3H1	41.4983	3.86847	0	0
CTGF	89.6793	3.86188	0	0
PLOD2	28.203	3.82469	5.3702e-175	1.58033e-173
PDGFRB	45.8133	3.81616	0	0
NDN	40.4008	3.78496	0	0
SOD3	61.7855	3.77911	0	0
GGT5	32.9089	3.77423	1.64133e-237	5.77726e-236
VSTM4	32.2443	3.61315	4.23249e-228	1.45262e-226
TMEM98	49.9037	3.59834	0	0
GEM	36.4176	3.59088	2.24366e-290	9.08086e-289
FGL2	39.5431	3.58308	0	0
BMP1	32.67	3.57912	4.17457e-234	1.44996e-232
PRSS23	71.1946	3.5672	0	0
THBS3	20.9125	3.55354	4.11633e-97	8.1587e-96
LINC01116	26.406	3.55033	1.16988e-153	3.14778e-152
IL11RA	33.818	3.54991	1.07348e-250	3.94673e-249
EFEMP1	55.2479	3.5389	0	0
EDIL3	42.9194	3.52514	0	0
SERPINH1	91.952	3.49291	0	0
S100A6	166.27	3.49146	0	0
ADGRA2	21.966	3.49144	6.09261e-107	1.29269e-105
LAMA4	83.472	3.47193	0	0
MAP1A	25.9391	3.45408	2.41129e-148	6.32893e-147
BGN	82.6544	3.4349	0	0
MMP14	60.446	3.41688	0	0
P3H4	30.1833	3.41291	3.92001e-200	1.25172e-198
COL16A1	42.9006	3.41219	0	0
NREP	57.4713	3.39744	0	0
P4HA2	46.2127	3.38216	0	0
SGCE	32.1976	3.38105	1.90517e-227	6.52319e-226
SELENOM	106.059	3.33882	0	0
PTK7	26.7747	3.31282	6.36221e-158	1.7427e-156
EPB41L2	39.6472	3.30631	0	0
S100A13	80.5746	3.30257	0	0
INHBA	23.8442	3.29348	1.16238e-125	2.69154e-124
CD63	149.356	3.22774	0	0
RCN1	58.8624	3.22597	0	0
DDR2	27.1647	3.21128	1.69667e-162	4.78813e-161
CMTM3	66.2736	3.20618	0	0
GAS1	29.7528	3.17728	1.59581e-194	5.02351e-193
NID1	25.6989	3.16097	1.20324e-145	3.10457e-144
CLEC11A	61.3107	3.11211	0	0
MAN1A1	44.3711	3.11116	0	0
CHPF	33.9351	3.10448	2.02136e-252	7.46018e-251
FUCA2	51.6401	3.09099	0	0
PFN2	27.7308	3.08063	2.97354e-169	8.57577e-168
COPZ2	69.4732	3.08012	0	0
RRBP1	77.0393	3.06522	0	0
TNC	33.408	3.04409	1.04969e-244	3.7965e-243
PPIC	79.0694	3.03906	0	0
SPARCL1	103.641	3.03817	0	0
PXDN	24.8406	3.0346	3.26634e-136	8.07449e-135
IGFBP4	67.7891	3.0327	0	0
GLIPR2	22.8998	3.02877	4.67205e-116	1.03617e-114
CYP1B1	19.7488	3.02045	8.21128e-87	1.52304e-85
AKAP12	37.6845	3.01545	0	0
FTL	171.287	3.00751	0	0
ITM2C	72.8475	2.99601	0	0
PLPP1	59.3792	2.98936	0	0
RAB31	53.4534	2.98331	0	0
THBS1	37.6287	2.97643	7.29983340761876e-310	3.07061e-308
CPQ	47.0048	2.96456	0	0
CALD1	104.481	2.96049	0	0
SMOC2	32.8482	2.95871	1.20822e-236	4.23726e-235
ITIH5	23.1463	2.95148	1.58498e-118	3.56441e-117
PLTP	47.9614	2.93512	0	0
IFITM2	108.67	2.9286	0	0
PLOD1	30.5302	2.92017	1.03489e-204	3.33403e-203
ENPP2	24.1984	2.91147	2.31218e-129	5.50844e-128
CALU	73.6047	2.90532	0	0
S100A4	123.479	2.89373	0	0
IGFBP5	65.3491	2.88809	0	0
FAM229B	25.4846	2.88186	2.91824e-143	7.45635e-142
FAM114A1	56.9292	2.88027	0	0
FKBP14	38.8855	2.87387	0	0
IKBIP	33.2142	2.85732	6.72165e-242	2.40697e-240
ATP8B2	23.1137	2.85484	3.37343e-118	7.56875e-117
MAGED1	45.7908	2.85302	0	0
CD99	123.062	2.83817	0	0
RGS3	21.1444	2.82495	3.1057e-99	6.26736e-98
CNTN1	33.781	2.82353	3.75414e-250	1.375e-248
IFITM3	125.764	2.81838	0	0
LAMB1	49.1987	2.81785	0	0
SULF2	36.3445	2.81466	3.20531e-289	1.29367e-287
CD302	29.3441	2.81359	2.84136e-189	8.76305e-188
SEC24D	21.9702	2.80887	5.54843e-107	1.17809e-105
CST3	121.193	2.77814	0	0
BASP1	36.9458	2.77362	8.50944e-299	3.49795e-297
CPE	44.5236	2.77264	0	0
TRAM2	24.3388	2.77083	7.6248e-131	1.83008e-129
ANTXR1	44.4051	2.7664	0	0
CTSO	31.6792	2.75209	3.00585e-220	1.00536e-218
ANXA5	103.535	2.73596	0	0
TCF4	68.5897	2.7118	0	0
FKBP9	43.7901	2.70745	0	0
HSPB6	22.8527	2.707	1.37239e-115	3.02512e-114
LAMC1	38.066	2.70347	0	0
PMP22	75.2056	2.70192	0	0
TMSB10	158.855	2.68197	0	0
PARVA	42.2785	2.67718	0	0
LHFPL6	45.7078	2.67321	0	0
GLT8D1	38.1475	2.6715	0	0
LY6E	82.3742	2.66147	0	0
PLXDC1	23.6769	2.65651	6.24321e-124	1.42622e-122
GUCY1A1	32.9466	2.65446	4.7285e-238	1.67047e-236
TPM1	70.4822	2.63734	0	0
CYBRD1	54.3778	2.63081	0	0
EMP3	79.5666	2.60979	0	0
COX7A1	49.76	2.60828	0	0
ZEB1	28.9288	2.5835	5.18688e-184	1.57779e-182
NAV1	20.0216	2.57889	3.5709e-89	6.75339e-88
FERMT2	37.9817	2.57691	0	0
CALHM2	19.774	2.57627	4.98227e-87	9.26496e-86
HEXA	32.4048	2.56652	2.34822e-230	8.09773e-229
CYTOR	32.2177	2.56575	9.98891e-228	3.42419e-226
FAM198B	26.6424	2.55977	2.18959e-156	5.96932e-155
CHN1	20.0885	2.54438	9.30718e-90	1.76598e-88
WIPF1	25.1021	2.54285	4.72263e-139	1.1816e-137
LTBP4	32.1149	2.52879	2.72924e-226	9.27877e-225
PRDX4	67.9504	2.50801	0	0
CD276	23.8169	2.5054	2.23142e-125	5.14633e-124
LAMB2	33.8801	2.49926	1.30757e-251	4.81964e-250
ZBTB20	29.4075	2.49707	4.405e-190	1.36145e-188
EVA1B	36.1218	2.4959	1.03104e-285	4.10965e-284
CAVIN3	51.4874	2.49355	0	0
CASC4	42.3625	2.49126	0	0
TSPAN4	42.9379	2.48707	0	0
TMEM263	32.916	2.48702	1.29852e-237	4.57616e-236
CRISPLD2	34.3649	2.47911	8.43121e-259	3.17246e-257
TPM2	55.5052	2.46898	0	0
OAF	25.0538	2.46722	1.5885e-138	3.9607e-137
PRAF2	39.1864	2.46695	0	0
PPIB	106.95	2.46308	0	0
CYR61	66.5866	2.45519	0	0
BACE1	31.6556	2.43465	6.34691e-220	2.12038e-218
SNX7	28.5992	2.4346	6.8697e-180	2.05508e-178
FZD1	20.9942	2.42899	7.40703e-98	1.47213e-96
KANK2	23.0001	2.41845	4.65013e-117	1.03528e-115
COL5A3	22.0523	2.41358	9.0827e-108	1.93849e-106
FTH1	139.32	2.40744	0	0
FNDC3B	27.5128	2.3934	1.23514e-166	3.54098e-165
MXRA7	21.6757	2.38567	3.47592e-104	7.26298e-103
NRP2	21.3357	2.38381	5.29347e-101	1.08183e-99
KDELC2	22.2635	2.3803	8.33801e-110	1.79413e-108
ITGB1	79.2442	2.37793	0	0
SGCB	28.2666	2.37776	8.88763e-176	2.62076e-174
TGFB1I1	29.7064	2.36751	6.34915e-194	1.99216e-192
MAGEH1	23.5019	2.36725	3.90077e-122	8.86199e-121
SEC23A	26.0402	2.36663	1.73564e-149	4.58049e-148
RAB34	36.8091	2.35956	1.31869e-296	5.39765e-295
PDIA5	20.0151	2.34738	4.06756e-89	7.68263e-88
GSN	66.8125	2.32845	0	0
GOLIM4	34.0643	2.3275	2.49309e-254	9.23658e-253
SMARCA1	23.1208	2.31352	2.85803e-118	6.41734e-117
HSPG2	35.2461	2.30923	3.93652e-272	1.529e-270
ANXA6	31.2109	2.3022	7.57036e-214	2.51169e-212
CXXC5	33.022	2.30218	3.93032e-239	1.3936e-237
EBF1	20.2266	2.29982	5.70973e-91	1.09562e-89
GYPC	21.7836	2.2976	3.32211e-105	6.98708e-104
ITGB5	37.3899	2.28954	5.70706e-306	2.38672e-304
FHL1	39.172	2.28848	0	0
AL078639.1	26.9384	2.27904	7.80118e-160	2.17185e-158
MYL9	73.4207	2.26385	0	0
KDELR2	61.7268	2.25621	0	0
NRP1	34.1823	2.25409	4.43129e-256	1.64808e-254
SYNE1	26.3666	2.2515	3.31398e-153	8.89206e-152
CNRIP1	38.3312	2.24351	0	0
DPP4	19.9128	2.24253	3.15228e-88	5.93451e-87
CYBA	47.6303	2.23864	0	0
COL15A1	29.9301	2.23583	7.99486e-197	2.53328e-195
SPRY1	39.0974	2.22055	0	0
AKR1C3	21.2075	2.20409	8.14286e-100	1.65363e-98
TCEAL9	52.7597	2.20261	0	0
CNN3	66.1165	2.19881	0	0
GUCY1B1	22.8538	2.18798	1.33878e-115	2.95329e-114
CLU	56.5999	2.18371	0	0
TAGLN	63.4935	2.18267	0	0
SNHG18	25.4292	2.18178	1.19881e-142	3.0469e-141
MFGE8	43.1242	2.17611	0	0
SEC31A	64.3552	2.17164	0	0
COL18A1	43.925	2.16229	0	0
NME4	42.0378	2.15067	0	0
LMAN1	59.2296	2.14906	0	0
GLIPR1	25.4194	2.14876	1.53809e-142	3.90235e-141
P4HA1	33.4188	2.1396	7.30752e-245	2.64627e-243
EPHX1	38.4678	2.13955	0	0
TFPI	28.1771	2.13222	1.11699e-174	3.27703e-173
PTGER3	18.8455	2.11436	3.19753e-79	5.56975e-78
IFI6	41.6396	2.10805	0	0
RBFOX2	40.0162	2.10225	0	0
DKK3	25.6841	2.10148	1.76074e-145	4.53897e-144
SH3KBP1	43.1098	2.09943	0	0
RCAN2	23.5279	2.08238	2.11342e-122	4.80516e-121
DPYSL2	24.1439	2.0749	8.64384e-129	2.04914e-127
TP53I13	17.167	2.03418	4.69417e-66	7.34446e-65
NRN1	19.0083	2.03136	1.45462e-80	2.57888e-79
C11orf24	21.5488	2.03095	5.43762e-103	1.12401e-101
CELF2	21.5479	2.02956	5.5459e-103	1.14557e-101
PDLIM7	24.0709	2.02944	5.04102e-128	1.19211e-126
RUNX1	22.5545	2.02448	1.21338e-112	2.64039e-111
MSRB3	21.6955	2.02107	2.26425e-104	4.7346e-103
VAMP5	42.0551	2.00394	0	0
CTSL	34.3629	2.00304	9.0528e-259	3.40192e-257
PALLD	44.5256	2.00107	0	0
CAPN2	30.9956	1.99805	6.17382e-211	2.03202e-209
PDLIM2	45.7239	1.99465	0	0
SH3BP5	21.1613	1.98577	2.1712e-99	4.39071e-98
NBL1	50.9425	1.98542	0	0
PHACTR2	20.0912	1.985	8.80615e-90	1.67311e-88
GLG1	32.6348	1.9827	1.31683e-233	4.56827e-232
SLC39A13	18.0411	1.98074	9.26803e-73	1.53659e-71
MAP7D3	19.7097	1.9802	1.78086e-86	3.2947e-85
CKAP4	29.6211	1.96456	7.98577e-193	2.48677e-191
ANO6	21.7278	1.96164	1.12045e-104	2.3497e-103
TTC3	50.8432	1.95936	0	0
VKORC1	53.1285	1.95525	0	0
NTRK2	18.8441	1.95507	3.28521e-79	5.71904e-78
SLC39A7	35.5185	1.94239	2.54374e-276	9.98762e-275
CTSZ	33.1475	1.94221	6.15766e-241	2.19956e-239
PSAP	89.5672	1.92954	0	0
TGFBI	50.7224	1.92937	0	0
ID3	59.0596	1.92687	0	0
TCF7L2	15.2215	1.92199	2.54527e-52	3.50254e-51
BST2	17.7947	1.92166	7.77406e-71	1.26566e-69
MCRIP1	25.5955	1.91764	1.71077e-144	4.39057e-143
ARMCX3	23.9908	1.91438	3.47088e-127	8.14796e-126
REV3L	18.9287	1.90626	6.6118e-80	1.16292e-78
ZEB2	28.7184	1.90061	2.2508e-181	6.77537e-180
ADAMTS1	26.4719	1.87441	2.04444e-154	5.52152e-153
GNG11	51.8015	1.86856	0	0
RARRES3	19.8925	1.8597	4.72368e-88	8.86396e-87
RHOBTB3	25.3137	1.8591	2.2556e-141	5.69777e-140
MYO1B	26.0344	1.85033	2.02266e-149	5.33311e-148
SPATS2L	39.8006	1.84983	0	0
IL1R1	25.8447	1.84982	2.79094e-147	7.29227e-146
CTSF	25.4568	1.8294	5.93907e-143	1.51347e-141
FAM3C	27.4354	1.8236	1.0367e-165	2.96032e-164
CAVIN1	64.6689	1.8228	0	0
APCDD1	24.0862	1.81187	3.48955e-128	8.25888e-127
TCF12	28.1068	1.81069	8.09001e-174	2.36864e-172
OSTC	56.4035	1.81012	0	0
DLC1	20.09	1.80709	9.02733e-90	1.71401e-88
AKR1B1	17.7329	1.79639	2.33521e-70	3.78056e-69
FRMD6	28.1387	1.78232	3.29499e-174	9.65706e-173
COL4A1	28.9925	1.77734	8.1862e-185	2.50333e-183
C4orf48	27.2306	1.77693	2.8223e-163	7.98812e-162
PIGT	29.4831	1.77641	4.73819e-191	1.46914e-189
ACAA2	18.7879	1.7673	9.49429e-79	1.64784e-77
TMEM9	22.0164	1.75969	2.00638e-107	4.2727e-106
CRABP2	54.9519	1.75254	0	0
ARL6IP5	61.7052	1.74982	0	0
MPZL1	31.8782	1.74876	5.3532e-223	1.80089e-221
TWSG1	26.7789	1.7436	5.6982e-158	1.5623e-156
MAP1B	32.5721	1.74158	1.01937e-232	3.53211e-231
HEXB	34.8802	1.72515	1.48573e-266	5.69425e-265
ADD3	33.0175	1.71997	4.55911e-239	1.61457e-237
ASPH	44.0486	1.70761	0	0
PLD3	38.0079	1.7044	0	0
PLAGL1	17.0545	1.69913	3.2375e-65	5.01917e-64
EHD2	25.6528	1.6954	3.93723e-145	1.01407e-143
ERLEC1	38.5079	1.68918	0	0
EID1	66.2206	1.68589	0	0
LGALS3BP	27.0555	1.68204	3.29322e-161	9.26654e-160
SNX9	21.5833	1.68032	2.57632e-103	5.34462e-102
NUCB2	47.1761	1.67086	0	0
CSGALNACT2	17.1411	1.65523	7.32787e-66	1.1428e-64
XIST	23.0802	1.65362	7.32721e-118	1.63887e-116
MAGED2	38.1949	1.65129	0	0
SYTL2	22.1668	1.64638	7.18031e-109	1.53701e-107
PQLC3	18.0964	1.64533	3.4033e-73	5.66524e-72
C1orf122	30.3779	1.6428	1.07528e-202	3.45261e-201
GUSB	30.9422	1.62152	3.23113e-210	1.05745e-208
WWTR1	22.8809	1.61556	7.1952e-116	1.59331e-114
CTSB	55.1526	1.60924	0	0
IFI35	19.7884	1.60923	3.7487e-87	6.98903e-86
CRTAP	43.2821	1.60342	0	0
KCTD12	23.9079	1.59676	2.53702e-126	5.90297e-125
CD109	19.8039	1.59292	2.75776e-87	5.15151e-86
TUBA1A	62.4985	1.59067	0	0
ADIRF	54.8114	1.58279	0	0
TSPAN13	17.5553	1.58264	5.42199e-69	8.69021e-68
IFITM1	15.081	1.5813	2.15879e-51	2.94685e-50
RGS16	21.08	1.57904	1.21418e-98	2.43325e-97
TRAM1	45.3618	1.56915	0	0
LGMN	23.8802	1.56496	4.92475e-126	1.1431e-124
FCGRT	38.5273	1.55822	0	0
BEX3	42.6203	1.55277	0	0
ERGIC1	18.6092	1.54933	2.70828e-77	4.65856e-76
GLMP	17.8636	1.54904	2.26618e-71	3.70617e-70
COL4A2	18.9935	1.5489	1.93125e-80	3.41759e-79
HCFC1R1	39.7542	1.54748	0	0
ITSN1	16.5257	1.5434	2.39727e-61	3.61379e-60
LAPTM4A	88.2435	1.54141	0	0
TSKU	13.5904	1.53698	4.56677e-42	5.59671e-41
SLC2A3	22.0489	1.53672	9.77872e-108	2.0855e-106
TXNDC15	17.7437	1.52867	1.92715e-70	3.13045e-69
XG	21.0509	1.52723	2.24381e-98	4.47801e-97
EIF2AK2	17.7353	1.52527	2.23741e-70	3.62629e-69
MYDGF	40.3996	1.52506	0	0
PLXDC2	22.3477	1.52415	1.27106e-110	2.74523e-109
PGM3	15.4688	1.51813	5.63209e-54	7.87403e-53
STT3A	14.8454	1.51138	7.45276e-50	9.9986e-49
LMF2	14.0018	1.51086	1.51902e-44	1.92361e-43
SEMA3C	16.2303	1.50586	3.07947e-59	4.55894e-58
RABAC1	37.9437	1.50341	0	0
RTL8C	37.293	1.49613	2.13291e-304	8.8942e-303
BABAM2	16.311	1.46976	8.2438e-60	1.22672e-58
PPFIBP1	21.1282	1.46245	4.37519e-99	8.80461e-98
METTL7A	14.889	1.46165	3.88751e-50	5.23736e-49
NUCB1	33.4055	1.44086	1.13997e-244	4.11787e-243
QPCT	15.6879	1.43051	1.83012e-55	2.60654e-54
HDLBP	42.7828	1.41711	0	0
SH3PXD2A	15.5221	1.41649	2.46007e-54	3.45438e-53
HM13	31.963	1.41144	3.56445e-224	1.20615e-222
ARL4C	22.4755	1.4048	7.20127e-112	1.56116e-110
SH3D19	18.8712	1.40242	1.96911e-79	3.4487e-78
TACC1	18.5891	1.39972	3.93457e-77	6.7639e-76
KDELR1	37.4102	1.39535	2.67034e-306	1.11837e-304
SSR3	34.9391	1.38994	1.895e-267	7.29184e-266
MAP4K4	17.4561	1.38926	3.09126e-68	4.92454e-67
ARL3	24.207	1.36959	1.87962e-129	4.48162e-128
SOX4	39.338	1.36105	0	0
ZNF428	14.6387	1.35788	1.59162e-48	2.10116e-47
FNDC3A	13.6053	1.34991	3.72204e-42	4.56922e-41
PLPP5	12.9141	1.34925	3.74941e-38	4.36721e-37
TMEM243	13.3739	1.3468	8.58595e-41	1.03468e-39
LINC00963	13.9916	1.3456	1.7548e-44	2.21926e-43
TCEAL3	18.1597	1.32354	1.07559e-73	1.7946e-72
TMED1	12.3101	1.31989	7.9875e-35	8.84718e-34
CBX1	21.2105	1.31778	7.64592e-100	1.55381e-98
ARHGAP1	14.7602	1.31642	2.64411e-49	3.53257e-48
ADAM9	13.6547	1.31276	1.89156e-42	2.33002e-41
TMEM173	15.5366	1.31267	1.96119e-54	2.75788e-53
C12orf75	19.2309	1.31187	2.04178e-82	3.68311e-81
CTSA	26.9733	1.31152	3.0371e-160	8.49625e-159
INAFM1	16.3178	1.30875	7.37209e-60	1.09757e-58
AQP1	29.6	1.30768	1.49639e-192	4.65475e-191
DTWD1	16.2285	1.30147	3.17245e-59	4.69419e-58
EXT2	13.2869	1.30097	2.75689e-40	3.30028e-39
KIFAP3	15.9238	1.29733	4.33555e-57	6.2896e-56
C7orf50	17.3311	1.29502	2.74139e-67	4.32664e-66
KREMEN1	12.525	1.2931	5.45159e-36	6.15151e-35
TUBB	47.797	1.28276	0	0
HSPA6	13.3797	1.28258	7.95174e-41	9.58654e-40
TWF2	16.6792	1.26916	1.8568e-62	2.83006e-61
CREB3	12.3107	1.26552	7.93818e-35	8.79592e-34
PDIA3	64.8631	1.26479	0	0
EIF2AK4	13.47	1.26425	2.3501e-41	2.8547e-40
ODF2L	14.2423	1.26224	5.00797e-46	6.45209e-45
CTSC	24.023	1.25562	1.59986e-127	3.77103e-126
ITGB1BP1	21.658	1.25245	5.10965e-104	1.0669e-102
CD34	14.9308	1.25239	2.07798e-50	2.81131e-49
FXYD5	30.4303	1.24534	2.18331e-203	7.01816e-202
MSRB2	13.3428	1.24349	1.30548e-40	1.56799e-39
TIMP3	27.1602	1.24225	1.9192e-162	5.41084e-161
DHRS7	28.5033	1.2383	1.06717e-178	3.17928e-177
APP	39.4819	1.23651	0	0
PDIA4	19.2445	1.23344	1.56876e-82	2.83161e-81
CHID1	14.7973	1.23245	1.5246e-49	2.04067e-48
HNMT	16.9665	1.22916	1.45233e-64	2.24077e-63
SDF4	23.6745	1.22849	6.60261e-124	1.50713e-122
IL6ST	28.7652	1.22688	5.84196e-182	1.76222e-180
SLFN5	15.6964	1.22421	1.60162e-55	2.28336e-54
SURF4	21.594	1.22134	2.04516e-103	4.24576e-102
DDAH2	20.8416	1.21536	1.81773e-96	3.59295e-95
SSR2	42.0864	1.21422	0	0
DAP	21.6089	1.21183	1.48139e-103	3.08201e-102
TPBG	13.2284	1.21157	6.01522e-40	7.17407e-39
SLC44A1	21.0725	1.20961	1.42249e-98	2.84478e-97
YIF1A	22.4839	1.20749	5.96908e-112	1.29598e-110
SIL1	13.7959	1.20744	2.69885e-43	3.35591e-42
MOCS2	14.3991	1.20622	5.24193e-47	6.82655e-46
IBTK	12.2247	1.20377	2.2943e-34	2.53153e-33
SORBS3	14.0051	1.20158	1.45161e-44	1.83904e-43
GPR107	14.2801	1.19823	2.91186e-46	3.7616e-45
FLNA	26.1426	1.19573	1.19503e-150	3.16247e-149
PRRC1	13.8743	1.19326	9.06686e-44	1.13426e-42
BACE2	13.6598	1.19196	1.76542e-42	2.17557e-41
PROS1	17.8798	1.19168	1.69387e-71	2.77334e-70
GNAI2	34.9043	1.19151	6.39728e-267	2.45836e-265
SCPEP1	15.4475	1.1845	7.84053e-54	1.0951e-52
HSP90B1	55.5995	1.17935	0	0
CLIC4	22.9558	1.17705	1.28906e-116	2.86768e-115
SEC61A1	18.0232	1.1726	1.28087e-72	2.11875e-71
PKIG	13.7765	1.16905	3.52956e-43	4.38509e-42
TMEM230	25.2325	1.16484	1.76336e-140	4.42724e-139
TPM4	62.5299	1.16116	0	0
TCEAL8	20.568	1.16089	5.30825e-94	1.03717e-92
ADH5	18.4731	1.15833	3.40185e-76	5.79979e-75
MGST3	45.7643	1.15363	0	0
SPTBN1	21.2109	1.15097	7.57375e-100	1.54023e-98
IFT20	19.1167	1.1448	1.83433e-81	3.27617e-80
IAH1	18.5448	1.14283	8.98613e-77	1.53658e-75
CD81	33.1838	1.14196	1.84293e-241	6.59123e-240
PHPT1	32.7706	1.13681	1.54481e-235	5.39805e-234
S100A10	71.6464	1.13399	0	0
RAI14	11.9248	1.13226	8.78816e-33	9.45496e-32
SELENOP	32.1599	1.13177	6.41392e-227	2.1883e-225
HSD17B11	13.6463	1.12341	2.1242e-42	2.61547e-41
ZNF106	14.3608	1.12214	9.11587e-47	1.18396e-45
MLEC	18.2939	1.11921	9.2603e-75	1.55765e-73
TMEM14A	14.7454	1.11731	3.29483e-49	4.39381e-48
DCTD	16.561	1.11721	1.33269e-61	2.01634e-60
MBTPS1	13.6025	1.11593	3.86825e-42	4.74267e-41
SCARB2	24.6317	1.11503	5.78549e-134	1.41566e-132
CXCL14	41.2909	1.11472	0	0
MARCKS	43.8143	1.11392	0	0
CTSH	16.29	1.1105	1.16217e-59	1.7267e-58
C12orf57	45.2207	1.10812	0	0
RNF115	11.968	1.10776	5.22909e-33	5.64054e-32
SDCBP	28.8806	1.10602	2.09065e-183	6.33952e-182
RAB32	16.2369	1.10349	2.7671e-59	4.0986e-58
SEC13	27.4245	1.08734	1.40152e-165	3.99815e-164
MGAT1	15.4752	1.08671	5.10378e-54	7.13886e-53
TGFBR2	20.2811	1.0857	1.88781e-91	3.63451e-90
SPART	16.829	1.08498	1.49678e-63	2.29342e-62
CADM1	15.5098	1.07952	2.97911e-54	4.17509e-53
NDFIP1	24.3901	1.07901	2.17608e-131	5.24035e-130
MICU1	12.9778	1.07896	1.63614e-38	1.91267e-37
TMEM167A	20.4557	1.07894	5.34315e-93	1.03768e-91
KIDINS220	11.0778	1.07887	1.60796e-28	1.61962e-27
ENAH	19.8238	1.07557	1.85389e-87	3.46979e-86
MIA3	17.2029	1.0755	2.52552e-66	3.96213e-65
OS9	23.0963	1.07092	5.0438e-118	1.12989e-116
CERS2	11.4787	1.06987	1.68778e-30	1.76587e-29
COLGALT1	11.9117	1.06704	1.0292e-32	1.10605e-31
MESD	18.9218	1.06455	7.54771e-80	1.32673e-78
UBE2E2	12.2072	1.05274	2.84519e-34	3.13339e-33
CNN2	15.5817	1.05228	9.69015e-55	1.36798e-53
ARL1	22.6921	1.04976	5.36121e-114	1.17104e-112
UACA	15.8054	1.04879	2.85493e-56	4.10661e-55
CSRP2	17.0231	1.04736	5.53758e-65	8.57583e-64
SSR1	21.7165	1.04672	1.43288e-104	3.00271e-103
LEPROT	29.6754	1.04672	1.59725e-193	4.98997e-192
YIPF5	18.1807	1.04579	7.33681e-74	1.22554e-72
RNASEH2C	14.8767	1.04358	4.67083e-50	6.27803e-49
ITGAV	14.9045	1.03442	3.08179e-50	4.16156e-49
GAS6	14.1212	1.03421	2.81023e-45	3.5886e-44
ITM2A	11.201	1.03253	4.03125e-29	4.10918e-28
PXDC1	9.40478	1.03144	5.21414e-21	4.49786e-20
SASH1	11.0491	1.03105	2.21465e-28	2.22837e-27
C6orf89	11.3213	1.03084	1.02898e-29	1.06161e-28
ACTN1	17.6403	1.02891	1.20876e-69	1.94384e-68
ARL2BP	15.072	1.02823	2.47404e-51	3.37081e-50
ISG15	16.5191	1.02644	2.6757e-61	4.03141e-60
LDHB	28.0676	1.0256	2.434e-173	7.11921e-172
CCL2	16.9934	1.0228	9.19229e-65	1.42281e-63
SEC62	36.0029	1.01696	7.52347e-284	2.97826e-282
RARS2	14.3913	1.01581	5.87235e-47	7.64066e-46
ECI2	13.7256	1.01379	7.13431e-43	8.82943e-42
MYL6B	11.733	1.01308	8.63188e-32	9.164e-31
ENG	15.4404	1.00615	8.7489e-54	1.2202e-52
CALM3	20.7087	1.00471	2.89201e-95	5.67369e-94
SEPT2	29.7808	0.999219	6.91766e-195	2.18001e-193
GOPC	11.4587	0.996966	2.12746e-30	2.22268e-29
C1orf123	13.4314	0.996963	3.95948e-41	4.79552e-40
RPN1	20.519	0.993518	1.45821e-93	2.83766e-92
MT-TE	16.4803	0.991496	5.08693e-61	7.63647e-60
ARF4	35.506	0.991122	3.97251e-276	1.55342e-274
TMEM30A	17.7453	0.988165	1.87514e-70	3.04769e-69
TFDP2	8.84081	0.982966	9.5026e-19	7.78582e-18
SAV1	12.4978	0.98087	7.67783e-36	8.63995e-35
SEC63	19.5292	0.978137	6.19717e-85	1.13417e-83
GOLGA2	19.6309	0.977502	8.4262e-86	1.54997e-84
MORF4L1	45.0446	0.97467	0	0
LSP1	17.5068	0.973842	1.27037e-68	2.03049e-67
SELENOF	26.6937	0.972215	5.56731e-157	1.52208e-155
PARP4	12.5352	0.972063	4.79157e-36	5.41733e-35
LRPAP1	24.5371	0.971755	5.93198e-133	1.44173e-131
COPA	12.7124	0.970092	5.04857e-37	5.78942e-36
UBE2J1	13.2504	0.96891	4.48962e-40	5.36786e-39
RHOC	26.5983	0.967163	7.1105e-156	1.93301e-154
FILIP1L	12.8904	0.966742	5.09744e-38	5.92065e-37
SPOP	12.186	0.966233	3.6924e-34	4.05561e-33
SEL1L	11.2391	0.96603	2.62083e-29	2.6857e-28
UROS	10.3928	0.963648	2.67491e-25	2.53442e-24
NFIA	11.2238	0.961897	3.11542e-29	3.18689e-28
VPS13C	11.5875	0.960851	4.76692e-31	5.0202e-30
CNPY2	12.5954	0.954789	2.23776e-36	2.54794e-35
UROD	15.0858	0.952791	2.00732e-51	2.74137e-50
AGTRAP	10.7408	0.949049	6.54831e-27	6.42339e-26
NTAN1	9.30856	0.946145	1.29583e-20	1.10921e-19
DDOST	15.8221	0.942296	2.19061e-56	3.15575e-55
IFI16	24.9637	0.942129	1.51531e-137	3.77169e-136
EPS8	14.7363	0.94096	3.77051e-49	5.02352e-48
ZNF22	10.1475	0.935133	3.39936e-24	3.14754e-23
JTB	29.314	0.933681	6.8689e-189	2.11618e-187
SVBP	10.6461	0.932964	1.81771e-26	1.76684e-25
C5orf15	12.5467	0.92924	4.14217e-36	4.69414e-35
ILK	18.3873	0.929074	1.66037e-75	2.81251e-74
CDKN1C	12.4418	0.92874	1.55059e-35	1.73947e-34
COPS8	14.7589	0.92531	2.69534e-49	3.59769e-48
GNS	11.5825	0.923731	5.05222e-31	5.31873e-30
DESI2	10.8932	0.91865	1.24155e-27	1.23335e-26
KLHDC3	11.1563	0.918131	6.6696e-29	6.76987e-28
PDIA6	30.0169	0.915311	5.91101e-198	1.88124e-196
NFIC	20.1135	0.913176	5.61787e-90	1.06876e-88
F2R	12.6452	0.912007	1.18965e-36	1.3599e-35
SHISA5	14.8978	0.911607	3.40483e-50	4.5935e-49
APOBEC3C	10.3648	0.910724	3.58633e-25	3.38686e-24
SEC11A	23.4282	0.909796	2.20738e-121	5.00697e-120
DNAJC10	11.2788	0.909155	1.67097e-29	1.71598e-28
SRPRB	11.4409	0.907618	2.61047e-30	2.72238e-29
CALR	26.5249	0.906403	5.00345e-155	1.35638e-153
RNF130	15.3649	0.906094	2.8138e-53	3.90929e-52
NUCKS1	42.5706	0.901922	0	0
MCUB	8.94634	0.901353	3.67475e-19	3.04452e-18
IFI27L2	19.4148	0.900794	5.78222e-84	1.05223e-82
LIPA	9.94246	0.900661	2.72037e-23	2.47601e-22
ATRAID	24.5069	0.899767	1.24801e-132	3.02812e-131
REEP3	16.9824	0.89754	1.10819e-64	1.71162e-63
SERF2	74.5409	0.893857	0	0
CAPNS1	23.9829	0.893263	4.19534e-127	9.83268e-126
GPAA1	10.694	0.892613	1.08614e-26	1.06182e-25
NENF	28.0375	0.890501	5.66884e-173	1.6564e-171
TLN1	22.7909	0.883353	5.63983e-115	1.23939e-113
FLOT1	16.82	0.880013	1.74106e-63	2.66631e-62
DAD1	35.7944	0.878115	1.35155e-280	5.32839e-279
RDX	13.6919	0.876936	1.13551e-42	1.4023e-41
ELK3	11.3784	0.874801	5.35623e-30	5.55579e-29
TGOLN2	15.9552	0.873724	2.62213e-57	3.81543e-56
PTTG1IP	23.9654	0.87278	6.37808e-127	1.49121e-125
CCNY	9.71952	0.869403	2.48962e-22	2.21916e-21
CCDC107	10.9447	0.869399	7.04319e-28	7.02326e-27
TMED9	22.0949	0.867027	3.54127e-108	7.56921e-107
DNAJC3	13.8985	0.865528	6.47232e-44	8.11089e-43
MXD4	9.26088	0.863361	2.02761e-20	1.72589e-19
GARS	12.1126	0.85702	9.058e-34	9.85906e-33
AHR	12.8634	0.854552	7.23094e-38	8.37179e-37
ARFGAP3	12.9752	0.852268	1.69111e-38	1.97613e-37
COTL1	13.236	0.852197	5.43604e-40	6.48599e-39
GINM1	19.6974	0.850856	2.27182e-86	4.19496e-85
SEC61G	27.0344	0.850722	5.81993e-161	1.63444e-159
PGRMC1	16.1037	0.85039	2.40481e-58	3.533e-57
ATP6V0E1	30.9065	0.848105	9.75537e-210	3.17825e-208
ROCK2	11.0278	0.843898	2.80529e-28	2.81777e-27
RBPJ	14.642	0.842923	1.51493e-48	2.00176e-47
IL13RA1	10.8266	0.842568	2.57571e-27	2.54471e-26
DNAJC1	11.2348	0.840631	2.75033e-29	2.81641e-28
TMEM248	10.7847	0.839417	4.0669e-27	4.007e-26
TBCB	22.629	0.831205	2.24491e-113	4.8961e-112
GPX4	36.3722	0.830511	1.17131e-289	4.73404e-288
CYB5R3	24.1791	0.827925	3.6929e-129	8.78334e-128
RSU1	17.2343	0.826129	1.4693e-66	2.30886e-65
CDK4	13.3076	0.825463	2.09118e-40	2.50855e-39
SVIL	9.9487	0.825338	2.55507e-23	2.32702e-22
YIPF3	13.2481	0.825012	4.62551e-40	5.52575e-39
PARK7	26.2782	0.823955	3.40429e-152	9.0754e-151
ALG5	11.1769	0.823201	5.29049e-29	5.37569e-28
ISOC2	11.3738	0.822716	5.64901e-30	5.85528e-29
LPP	10.8417	0.822663	2.18377e-27	2.16044e-26
SHC1	8.58068	0.817401	9.43107e-18	7.55375e-17
COPB2	13.93	0.816929	4.16531e-44	5.23799e-43
WLS	8.67099	0.814691	4.2837e-18	3.45783e-17
GOLT1B	9.61715	0.812291	6.76797e-22	5.97558e-21
ITPRIPL2	7.91567	0.810588	2.45934e-15	1.83833e-14
ZBTB38	9.34294	0.81058	9.36942e-21	8.04868e-20
ERI3	9.30778	0.809354	1.30535e-20	1.11703e-19
CAPZB	29.2023	0.809079	1.81139e-187	5.56276e-186
P4HB	26.0096	0.80711	3.85522e-149	1.01465e-147
MAP4	17.3718	0.80695	1.34913e-67	2.13628e-66
GCC2	10.4998	0.802704	8.65903e-26	8.31048e-25
PPIP5K2	8.04175	0.802229	8.85658e-16	6.69818e-15
GANAB	8.71596	0.798897	2.88315e-18	2.33447e-17
ATOX1	21.0682	0.793211	1.55791e-98	3.11346e-97
RBMS1	14.1113	0.792677	3.23566e-45	4.12822e-44
MCFD2	13.3654	0.788734	9.63681e-41	1.15987e-39
LBH	14.5914	0.787841	3.18707e-48	4.19398e-47
ADD1	11.9928	0.787674	3.87371e-33	4.18321e-32
EEA1	12.6915	0.78406	6.59341e-37	7.55198e-36
MT-ND4L	58.9669	0.783936	0	0
LIMA1	23.787	0.780963	4.55283e-125	1.04585e-123
ANKRD10	11.2195	0.773613	3.27086e-29	3.34233e-28
TMEM258	26.3461	0.77328	5.68433e-153	1.52239e-151
AAED1	8.16982	0.771136	3.08843e-16	2.37239e-15
ANXA11	15.708	0.769744	1.33357e-55	1.90215e-54
MAP1LC3A	11.38	0.769017	5.26128e-30	5.46123e-29
C15orf61	11.5397	0.768136	8.32166e-31	8.73834e-30
PIK3R1	13.3031	0.766722	2.22144e-40	2.6626e-39
NFIX	11.0972	0.764573	1.294e-28	1.30786e-27
SAR1A	14.2874	0.763309	2.62201e-46	3.3902e-45
ERCC1	11.961	0.759873	5.68604e-33	6.12888e-32
PTPRA	11.9156	0.759394	9.81259e-33	1.05493e-31
DNASE2	7.88475	0.758282	3.15164e-15	2.34551e-14
GOLGA5	8.78764	0.754635	1.52732e-18	1.24468e-17
PIGP	7.41144	0.75381	1.24935e-13	8.83164e-13
ZYX	11.9757	0.752381	4.76323e-33	5.13995e-32
ESYT2	9.25815	0.749988	2.08003e-20	1.76999e-19
AP3S1	15.0229	0.74947	5.19704e-51	7.05752e-50
VAT1	13.3942	0.749125	6.54162e-41	7.8964e-40
OST4	40.9435	0.746214	0	0
RAMP2	12.1897	0.744932	3.52829e-34	3.87682e-33
TMX4	9.67077	0.738892	4.01348e-22	3.55881e-21
EIF4EBP1	8.74103	0.737716	2.30985e-18	1.87553e-17
UBE2L6	9.72302	0.736464	2.40533e-22	2.14734e-21
RSRC1	10.7413	0.734419	6.51238e-27	6.39031e-26
PDXDC1	7.93611	0.731596	2.08626e-15	1.56229e-14
TMBIM4	10.9549	0.723194	6.29351e-28	6.28655e-27
COPB1	14.885	0.717665	4.12236e-50	5.54857e-49
TMEM43	10.7823	0.717425	4.17352e-27	4.11065e-26
SMIM10L1	7.85311	0.717162	4.05859e-15	3.01195e-14
PRCP	12.2666	0.715378	1.36882e-34	1.51267e-33
BAX	10.658	0.71013	1.59942e-26	1.55728e-25
WASHC3	12.3789	0.709449	3.40047e-35	3.79115e-34
RPN2	17.3894	0.707216	9.92337e-68	1.57218e-66
MPG	12.7665	0.704827	2.5223e-37	2.90164e-36
RPS27L	23.8495	0.700095	1.02454e-125	2.37428e-124
COPRS	7.89317	0.690182	2.94596e-15	2.19436e-14
SRI	16.2681	0.686626	1.66327e-59	2.46868e-58
BAZ1B	7.08758	0.682861	1.36475e-12	9.27529e-12
RGS2	18.737	0.680451	2.47058e-78	4.28283e-77
CHD9	10.0919	0.678032	5.99704e-24	5.52975e-23
HOOK3	10.7426	0.677717	6.42417e-27	6.3059e-26
MVP	7.23016	0.677219	4.82429e-13	3.33602e-12
LASP1	7.40855	0.674874	1.27688e-13	9.0196e-13
ACTA2	44.7285	0.67318	0	0
VCL	12.121	0.672784	8.17572e-34	8.91891e-33
TMED7	7.80633	0.671194	5.88786e-15	4.34382e-14
BLOC1S6	7.90589	0.67039	2.66021e-15	1.98387e-14
SNAI2	11.0089	0.668827	3.4631e-28	3.47007e-27
TNRC6B	8.17734	0.664273	2.90175e-16	2.23315e-15
UBE2Q2	6.92525	0.660569	4.3521e-12	2.90388e-11
TMED2	15.4172	0.658816	1.25398e-53	1.74808e-52
MYADM	15.219	0.657647	2.64541e-52	3.6386e-51
A2M	24.7712	0.65617	1.83209e-135	4.5097e-134
GLRX	12.3176	0.656042	7.28404e-35	8.07729e-34
AP3B1	6.82818	0.654822	8.59979e-12	5.67131e-11
SUMF2	7.50579	0.653143	6.10582e-14	4.35884e-13
CD151	16.381	0.652787	2.61416e-60	3.91015e-59
GBP1	5.67975	0.650813	1.34894e-08	7.79322e-08
RNASEH2B	8.13072	0.650571	4.26744e-16	3.26676e-15
RBM3	30.957	0.648051	2.04645e-210	6.70501e-209
JOSD2	6.29233	0.643647	3.12739e-10	1.9398e-09
AP2M1	16.0891	0.642987	3.04051e-58	4.46014e-57
CXCL2	7.14595	0.642454	8.93725e-13	6.11721e-12
SAT2	9.34001	0.641975	9.63203e-21	8.27181e-20
DERL1	6.9454	0.641741	3.77399e-12	2.52514e-11
ANP32A	9.27831	0.641149	1.72195e-20	1.46874e-19
SCFD1	9.97051	0.640112	2.05165e-23	1.87207e-22
SEPT7	26.869	0.637156	5.06068e-159	1.39812e-157
SPPL2A	9.71363	0.63644	2.63761e-22	2.34889e-21
SUMO3	10.6589	0.635981	1.58406e-26	1.54284e-25
AKR7A2	7.62762	0.635605	2.39128e-14	1.72801e-13
XPC	5.6636	0.631958	1.48227e-08	8.5396e-08
MRPL33	16.6556	0.626904	2.75534e-62	4.19073e-61
WDR45	7.08306	0.624649	1.41001e-12	9.57614e-12
PDLIM4	8.64477	0.622057	5.39115e-18	4.33844e-17
ITFG1	6.73294	0.620453	1.6627e-11	1.08634e-10
RDH11	7.06968	0.617537	1.55293e-12	1.05394e-11
GRINA	9.67321	0.61739	3.91887e-22	3.47598e-21
MRPS6	4.97264	0.616629	6.60474e-07	3.47721e-06
ZNHIT1	12.9789	0.616386	1.6111e-38	1.88416e-37
GNAS	24.0306	0.612242	1.33102e-127	3.13989e-126
NPC2	21.1659	0.610747	1.96886e-99	3.98432e-98
GNPTG	10.4265	0.610645	1.87697e-25	1.78659e-24
TMCO1	11.4792	0.608468	1.67781e-30	1.75608e-29
MBNL2	6.94808	0.608063	3.70286e-12	2.47812e-11
CUEDC2	6.73915	0.608031	1.59319e-11	1.04186e-10
DERL2	6.46455	0.606896	1.01603e-10	6.42621e-10
TM9SF2	12.692	0.604653	6.553e-37	7.50867e-36
CD47	11.067	0.604486	1.81293e-28	1.82544e-27
MT-ND4	60.5025	0.604043	0	0
RRAS	7.35037	0.603738	1.97661e-13	1.3881e-12
IDS	8.80147	0.603503	1.35037e-18	1.10266e-17
LIMS1	10.609	0.60289	2.7073e-26	2.62008e-25
PLSCR1	6.36164	0.601022	1.99611e-10	1.24802e-09
SETD5	5.212	0.599141	1.86816e-07	1.01669e-06
RER1	12.57	0.592756	3.08659e-36	3.50615e-35
SMIM7	9.80798	0.591953	1.0403e-22	9.34489e-22
PIGC	7.41874	0.591813	1.18237e-13	8.36022e-13
TMF1	7.21108	0.591041	5.55107e-13	3.82761e-12
SERINC1	12.9809	0.588324	1.57098e-38	1.83873e-37
ELP5	5.48325	0.585607	4.17583e-08	2.34682e-07
TMEM208	8.44083	0.584297	3.15079e-17	2.49337e-16
ANAPC5	9.84936	0.584089	6.89794e-23	6.22344e-22
PMEPA1	12.4692	0.583252	1.09887e-35	1.23512e-34
B4GALT1	6.61983	0.583102	3.59621e-11	2.31661e-10
TMSB4X	42.4195	0.58301	0	0
TSC22D3	10.6439	0.580668	1.8609e-26	1.80821e-25
NRBP1	9.98125	0.578088	1.84132e-23	1.68174e-22
ACADM	6.58212	0.577448	4.63799e-11	2.97247e-10
BNIP3L	13.8225	0.576062	1.86597e-43	2.32627e-42
TRAPPC2L	9.09687	0.57353	9.29744e-20	7.80132e-19
BAD	9.40804	0.572942	5.05466e-21	4.36289e-20
TGFB1	8.10943	0.569565	5.08579e-16	3.88294e-15
DSE	4.49229	0.568712	7.0461e-06	3.48542e-05
ATL3	6.01876	0.564978	1.75759e-09	1.05594e-08
MT-ND5	49.7624	0.562708	0	0
SLC39A1	6.4748	0.562122	9.4935e-11	6.0163e-10
UFSP2	5.71704	0.562087	1.08395e-08	6.30135e-08
MANBAL	5.62782	0.56073	1.825e-08	1.04662e-07
ZMPSTE24	6.0103	0.559506	1.85175e-09	1.11159e-08
NR3C1	7.81284	0.558359	5.59141e-15	4.12616e-14
AKR1A1	11.2242	0.557779	3.10265e-29	3.17495e-28
PHF20L1	7.27594	0.555534	3.44016e-13	2.39321e-12
TMEM14C	16.1241	0.553973	1.72682e-58	2.54341e-57
DPM3	5.72438	0.552835	1.0381e-08	6.04211e-08
GORASP2	7.73945	0.552612	9.98445e-15	7.31569e-14
TMEM109	6.70447	0.547568	2.02139e-11	1.31504e-10
CETN2	6.20264	0.547246	5.55247e-10	3.40814e-09
ZRANB2	9.58218	0.544169	9.50171e-22	8.34084e-21
STAT1	5.27691	0.540924	1.3138e-07	7.2015e-07
UGP2	10.1907	0.539105	2.18232e-24	2.03303e-23
RCN2	8.20619	0.538748	2.28318e-16	1.76274e-15
TM9SF3	9.98572	0.538247	1.76013e-23	1.60861e-22
RAB13	9.22489	0.537248	2.83864e-20	2.40701e-19
RGS10	10.9354	0.535508	7.80417e-28	7.77404e-27
SSR4	19.9014	0.534431	3.95499e-88	7.42633e-87
CIB1	8.90254	0.528482	5.45819e-19	4.50273e-18
TUBA1B	27.9472	0.528169	7.13633e-172	2.07889e-170
RFC1	6.85579	0.525899	7.09175e-12	4.69286e-11
APLP2	10.176	0.518872	2.53694e-24	2.3596e-23
GSTO1	10.5395	0.518488	5.67803e-26	5.46764e-25
ZMYND11	5.35353	0.517006	8.62537e-08	4.76589e-07
AKAP13	7.94212	0.51616	1.9875e-15	1.49065e-14
MT-RNR2	40.4314	0.515988	0	0
FAS	5.79916	0.515335	6.66478e-09	3.90984e-08
TCF25	10.9169	0.514475	9.57531e-28	9.52193e-27
ATP6AP2	12.5613	0.508273	3.44757e-36	3.91312e-35
CBX5	6.12876	0.506901	8.85673e-10	5.40248e-09
PRDX3	8.32519	0.505037	8.4196e-17	6.60091e-16
MYO1C	4.76572	0.501408	1.88177e-06	9.64346e-06
NDUFAF2	5.93491	0.500822	2.94003e-09	1.74925e-08
CTTN	6.01122	0.496339	1.8413e-09	1.10555e-08
UFL1	5.43186	0.495902	5.57695e-08	3.11486e-07
RGCC	7.10369	0.495674	1.21466e-12	8.26689e-12
FAM46A	9.63475	0.495631	5.70309e-22	5.05081e-21
TRIM44	5.41415	0.494506	6.15808e-08	3.42751e-07
EIF4G3	7.66213	0.493679	1.82867e-14	1.32743e-13
TMEM126B	5.15118	0.491607	2.58859e-07	1.40058e-06
PRKDC	4.96725	0.4889	6.79089e-07	3.57391e-06
PPT1	7.16456	0.487621	7.8038e-13	5.35155e-12
NBDY	6.99169	0.487086	2.71604e-12	1.82531e-11
SH3BGRL	15.0452	0.487067	3.7131e-51	5.04947e-50
CYSTM1	9.91109	0.486828	3.72554e-23	3.37812e-22
TMED3	9.21742	0.483646	3.04322e-20	2.57898e-19
DNAJC15	8.63993	0.483358	5.62461e-18	4.52254e-17
ARCN1	5.66323	0.481695	1.4855e-08	8.55481e-08
HIF1A	6.19043	0.479872	5.99994e-10	3.67655e-09
BRI3	6.0266	0.479546	1.67444e-09	1.00724e-08
SEC61B	15.1981	0.479237	3.64014e-52	4.99966e-51
TRIP11	5.60435	0.475402	2.09041e-08	1.19456e-07
SMAD5	4.09539	0.474922	4.21452e-05	0.000197265
BSG	13.3149	0.470888	1.89551e-40	2.27477e-39
HEBP1	5.34422	0.469354	9.0809e-08	5.0128e-07
TUBB6	4.70916	0.469247	2.48745e-06	1.26398e-05
BPGM	3.94318	0.468692	8.04085e-05	0.000368571
MANF	6.03005	0.467584	1.63913e-09	9.86619e-09
FAAP20	6.11677	0.462187	9.54935e-10	5.81452e-09
KLF9	4.51245	0.462066	6.4083e-06	3.18246e-05
TAX1BP3	4.29157	0.462041	1.77415e-05	8.51652e-05
ACTB	36.213	0.458929	3.8006e-287	1.52119e-285
FAM98A	3.40693	0.458277	0.000656986	0.00276194
RAB2A	11.0468	0.4558	2.27064e-28	2.28313e-27
MORF4L2	9.89736	0.455063	4.27399e-23	3.86935e-22
PHLDA1	5.15104	0.453399	2.59051e-07	1.40136e-06
LAMTOR1	9.12916	0.453094	6.9034e-20	5.80601e-19
PHIP	4.24963	0.452557	2.14127e-05	0.000102312
VGLL4	4.31136	0.451883	1.62253e-05	7.81594e-05
POLR2G	7.91545	0.448435	2.46365e-15	1.84108e-14
UBL3	4.59749	0.446712	4.27604e-06	2.14492e-05
FIBP	5.3824	0.445833	7.35001e-08	4.07522e-07
ACKR1	10.445	0.445303	1.54387e-25	1.47098e-24
USO1	5.4342	0.44453	5.50436e-08	3.07669e-07
NME3	7.03227	0.442101	2.03203e-12	1.37328e-11
NDUFAF3	8.22772	0.441736	1.90815e-16	1.47793e-15
FOXP1	9.74208	0.440672	1.99421e-22	1.78197e-21
STMP1	7.34634	0.438372	2.03707e-13	1.42986e-12
PJA2	6.03812	0.436245	1.55915e-09	9.39456e-09
TMED10	10.1495	0.436203	3.32892e-24	3.0833e-23
UNC50	4.24149	0.435797	2.22038e-05	0.000105987
RALB	4.85588	0.434266	1.1985e-06	6.21354e-06
TFG	6.03137	0.431388	1.62577e-09	9.78779e-09
ITGAE	4.32906	0.425804	1.4975e-05	7.23779e-05
ISCU	8.17281	0.425324	3.01296e-16	2.31627e-15
FUNDC2	5.38825	0.424881	7.11474e-08	3.94857e-07
AZI2	4.15308	0.424527	3.28031e-05	0.000154741
COPS7A	3.95369	0.419262	7.69553e-05	0.000353723
HACD3	3.84216	0.417454	0.000121954	0.000550489
MTCH1	6.66858	0.415404	2.58297e-11	1.6736e-10
COPZ1	5.43273	0.413864	5.5497e-08	3.10084e-07
CLTC	6.25922	0.412542	3.86909e-10	2.39113e-09
GTF2H5	6.5614	0.411835	5.33044e-11	3.41096e-10
SENP6	5.53107	0.411413	3.18283e-08	1.80171e-07
COMMD2	4.12298	0.411266	3.73996e-05	0.00017565
NDUFA11	8.50415	0.409336	1.82924e-17	1.45423e-16
SRPRA	6.00075	0.408196	1.96413e-09	1.17734e-08
SIVA1	7.50114	0.407549	6.32669e-14	4.51317e-13
MRPS14	3.74176	0.404075	0.000182739	0.000812054
RTL8A	5.03191	0.402715	4.85619e-07	2.58062e-06
CBX3	10.6142	0.401516	2.56029e-26	2.47947e-25
LSM10	4.6532	0.39897	3.26825e-06	1.65058e-05
APOE	2.90809	0.398698	0.00363648	0.0140962
URM1	3.41981	0.397389	0.000626656	0.00263827
SNX17	4.05194	0.397195	5.07955e-05	0.000236299
PCMTD1	4.93745	0.396091	7.91525e-07	4.1573e-06
ELF2	2.84207	0.395639	0.00448211	0.0171487
BBX	3.62552	0.395485	0.000288382	0.00125601
IFT57	3.08737	0.39456	0.00201936	0.00807352
ETHE1	3.40234	0.394463	0.000668119	0.00280711
PRDX5	9.9563	0.394278	2.3671e-23	2.15787e-22
HPF1	3.07232	0.392039	0.00212399	0.00847426
MAP4K5	4.01925	0.391031	5.83825e-05	0.000270521
SNF8	4.68701	0.38872	2.7722e-06	1.40669e-05
HMGN2	4.87017	0.386573	1.11504e-06	5.79643e-06
EPRS	4.50022	0.384814	6.78832e-06	3.36309e-05
RAP1B	4.73775	0.384646	2.16107e-06	1.102e-05
ZNF271P	3.01965	0.38419	0.0025307	0.010014
SH3GLB1	6.64932	0.382422	2.94447e-11	1.90186e-10
MAGOHB	3.42765	0.382268	0.000608834	0.00256623
CFDP1	3.27932	0.382239	0.00104057	0.00429638
MPV17	4.16261	0.38136	3.14627e-05	0.000148539
FAM200B	3.49696	0.380479	0.000470587	0.00200635
ERP44	3.92295	0.379783	8.74717e-05	0.000399519
SPCS2	6.79192	0.379751	1.1065e-11	7.27876e-11
ANAPC11	9.90081	0.378939	4.12936e-23	3.74076e-22
SMARCA5	5.82631	0.376901	5.66647e-09	3.33367e-08
GJA1	6.81193	0.375999	9.62997e-12	6.33911e-11
ARL2	5.51161	0.375273	3.55563e-08	2.00567e-07
TAF12	2.4653	0.3721	0.0136899	0.0490283
GPX1	12.8986	0.370329	4.5808e-38	5.32271e-37
UBAC2	2.8379	0.368164	0.00454114	0.0173608
FKBP1A	7.90975	0.365199	2.57911e-15	1.92537e-14
BET1	2.63924	0.364642	0.0083092	0.0307806
NIPSNAP2	4.46955	0.359914	7.83833e-06	3.8621e-05
LRRC59	2.5577	0.35922	0.0105368	0.0384753
CTNNB1	2.87083	0.359127	0.00409401	0.0157409
KXD1	3.16092	0.355965	0.00157274	0.00635472
NDUFS4	6.29346	0.355703	3.10472e-10	1.92615e-09
DYNC1I2	5.83507	0.354682	5.37669e-09	3.16705e-08
GRN	8.16481	0.354524	3.21932e-16	2.47228e-15
TCEA3	3.04408	0.351895	0.00233392	0.00927215
STAG1	1.98388	0.351714	0.047269	0.153464
ACAP2	3.18746	0.348794	0.00143527	0.00582781
ACBD3	3.59591	0.348345	0.000323265	0.0013993
UBTF	3.67967	0.346499	0.000233534	0.00102548
SPG21	2.76684	0.346297	0.00566034	0.0213876
CIR1	3.55069	0.345034	0.000384225	0.00165007
GOLPH3	3.22901	0.344547	0.00124219	0.00507951
ROCK1	4.65017	0.344365	3.31669e-06	1.67387e-05
EIF4E2	3.11462	0.342732	0.00184185	0.00738735
QKI	2.49053	0.34204	0.0127554	0.0459263
IER3IP1	2.80815	0.341131	0.00498266	0.0189759
PEA15	6.0873	0.339379	1.14831e-09	6.96264e-09
LRP10	3.83546	0.336258	0.000125329	0.000565104
SMARCA2	2.43811	0.335931	0.0147642	0.052628
TMEM165	3.27781	0.335738	0.00104617	0.00431644
TARS	1.95869	0.334963	0.0501491	0.161851
MT-ND3	40.8464	0.332811	0	0
TMEM106B	2.87134	0.332204	0.00408736	0.0157216
HSBP1	6.57768	0.330769	4.77848e-11	3.06115e-10
NDUFA3	6.7138	0.330722	1.89618e-11	1.23553e-10
MIER1	2.97778	0.330078	0.00290345	0.0113938
ESD	4.79456	0.329737	1.63034e-06	8.39065e-06
PRKCSH	3.28636	0.328405	0.00101492	0.00419527
PHF14	2.48492	0.325886	0.0129582	0.0465927
INTS10	2.10274	0.325123	0.0354887	0.118315
PCYOX1	2.90798	0.324458	0.0036377	0.014099
COMMD4	2.39994	0.324217	0.0163978	0.0580645
ATRX	4.65637	0.324123	3.21828e-06	1.62676e-05
JMJD1C	3.40142	0.324029	0.000670377	0.00281578
MTDH	6.1525	0.319306	7.62708e-10	4.66175e-09
THOC2	4.043	0.31785	5.27705e-05	0.00024525
PEPD	5.44502	0.317578	5.18008e-08	2.89824e-07
MYOF	1.31539	0.317117	0.188381	0.522791
PRMT2	2.83906	0.316303	0.00452471	0.0173002
TYMP	2.54469	0.315944	0.0109374	0.0398272
SERPINB6	5.22351	0.315447	1.75563e-07	9.57794e-07
PIN4	2.87013	0.31485	0.00410308	0.0157737
SNAP23	2.87852	0.31273	0.00399551	0.0153985
CFAP97	3.74247	0.312638	0.000182221	0.000809876
TMEM219	6.22462	0.312473	4.82724e-10	2.96929e-09
NANS	3.38446	0.310874	0.000713187	0.00298734
PTP4A2	3.4603	0.310102	0.000539575	0.00228597
POLR2H	2.53026	0.306375	0.0113976	0.0413884
ROMO1	9.44989	0.305281	3.39194e-21	2.94002e-20
SRA1	2.22342	0.304818	0.0261877	0.0897073
RPA2	1.64405	0.30459	0.100167	0.301964
NDUFA13	2.77058	0.303375	0.00559558	0.0211512
TXNIP	12.1365	0.301999	6.76507e-34	7.39119e-33
MT-CYB	26.3965	0.301609	1.50255e-153	4.03539e-152
GALNT1	2.70111	0.300156	0.00691075	0.0258487
CNP	2.65249	0.30009	0.0079901	0.0296441
CCNI	8.95829	0.299149	3.29746e-19	2.73664e-18
COX6C	19.1612	0.299033	7.79892e-82	1.39636e-80
PTEN	1.9533	0.298824	0.0507841	0.163681
ARPC4	3.70914	0.297434	0.000207967	0.00091809
ZC3H13	2.86386	0.296948	0.00418516	0.0160743
SDF2	2.55943	0.296276	0.0104843	0.0383126
XIAP	2.25744	0.296077	0.0239803	0.0826357
PLAUR	11.5013	0.295536	1.29869e-30	1.36026e-29
STX8	2.357	0.292828	0.018423	0.064736
ERGIC2	3.38602	0.291963	0.000709133	0.00297252
BCL7C	2.09703	0.291201	0.0359911	0.119837
ZCRB1	3.59645	0.290682	0.000322595	0.00139681
MRPL55	3.58062	0.290236	0.000342786	0.00147937
MPHOSPH8	3.65977	0.289257	0.00025244	0.00110497
CCNG2	1.31885	0.288534	0.187219	0.519918
MT-ATP8	20.7057	0.287545	3.0798e-95	6.03801e-94
FAM204A	2.90371	0.283088	0.0036877	0.0142813
PPP1R12A	5.08246	0.281925	3.72584e-07	1.99498e-06
C6orf48	3.13323	0.279495	0.00172895	0.00695576
POLR2C	1.04043	0.279261	0.298139	0.76631
ZNF638	1.76688	0.27814	0.0772477	0.238673
CRNDE	0.272259	0.277048	0.785423	0.999975
CD164	6.66519	0.276427	2.64331e-11	1.71155e-10
WASL	1.0706	0.275897	0.284348	0.73709
SP100	2.3496	0.273687	0.0187935	0.0659576
LSM7	2.30709	0.273036	0.0210495	0.073325
DST	9.23939	0.272976	2.47918e-20	2.10468e-19
ERGIC3	4.61087	0.272298	4.00989e-06	2.01492e-05
RECQL	4.67101	0.271131	2.99724e-06	1.51848e-05
TM2D1	0.993959	0.270311	0.320243	0.811788
SPTLC1	1.57836	0.269744	0.114483	0.34019
DYNC1LI2	1.13688	0.266458	0.255588	0.676496
SNX3	6.59234	0.264896	4.32937e-11	2.77837e-10
SRSF11	5.68754	0.263572	1.28885e-08	7.45503e-08
SELENOS	2.46855	0.263489	0.0135664	0.0486222
DNAJB4	-2.06459	0.262372	0.038962	0.128854
REXO2	2.1969	0.262107	0.0280276	0.0954783
BOLA3	1.68806	0.258684	0.0913991	0.277939
MT-ATP6	23.9833	0.258566	4.15143e-127	9.73766e-126
BORCS7	1.98763	0.257332	0.0468525	0.152317
SRP14	17.6415	0.25683	1.18293e-69	1.90336e-68
MALAT1	21.4299	0.255545	7.03845e-102	1.44356e-100

## Sheet: Cell Type-Keratinocytes
Gene	Scores	Log Fold-changes	P-value	Adjusted P-value
SFN	409.577	4.81597	0	0
KRT1	342.609	4.33556	0	0
DMKN	350.912	4.24471	0	0
LY6D	341.989	4.06849	0	0
PERP	386.02	3.8853	0	0
LGALS7	272.888	3.86839	0	0
KRT10	328.646	3.84877	0	0
SERPINB2	195.885	3.81069	0	0
APOBEC3A	65.1348	3.68069	0	0
LGALS7B	321.344	3.59771	0	0
AQP3	307.525	3.57617	0	0
HAS3	58.2662	3.48809	0	0
CDHR1	71.4213	3.43695	0	0
SERPINB5	274.186	3.40908	0	0
FGFBP1	154.16	3.37852	0	0
PLA2G4E	50.9812	3.35444	0	0
GRHL3	47.3614	3.34447	0	0
KRTDAP	297.977	3.30712	0	0
FAM83C	68.3998	3.29147	0	0
PRSS3	89.5924	3.28175	0	0
ANKRD22	143.45	3.28156	0	0
ANXA8	82.8023	3.26072	0	0
KRT5	256.032	3.25497	0	0
S100A14	260.519	3.2526	0	0
DSP	316.764	3.2488	0	0
FOSL1	190.684	3.24465	0	0
DSC3	265.575	3.23297	0	0
AREG	189.028	3.19452	0	0
HCAR3	143.415	3.18374	0	0
GSDMC	81.4309	3.16733	0	0
FAM83B	94.8912	3.15685	0	0
TRIM29	248.518	3.12013	0	0
DSG1	244.294	3.10044	0	0
KRT17	231.83	3.10004	0	0
AC245041.2	74.5205	3.06407	0	0
LYPD3	264.394	3.05764	0	0
PLA2G4F	72.3211	3.05719	0	0
FGFR3	89.6346	3.03982	0	0
KRT14	241.928	3.03915	0	0
CHP2	113.461	3.03759	0	0
WFDC5	129.786	3.03131	0	0
AL049555.1	68.7516	3.0263	0	0
LAD1	161.869	3.01987	0	0
ADORA2B	53.1968	2.99511	0	0
IL36G	50.5097	2.99012	0	0
PKP1	202.356	2.98688	0	0
SBSN	251.394	2.98486	0	0
KCNK7	112.364	2.95859	0	0
THEM5	88.6177	2.95641	0	0
DSG3	161.054	2.94594	0	0
PPP1R14C	89.0394	2.94184	0	0
IL1RN	140.096	2.92691	0	0
ALDH3A1	72.0224	2.92098	0	0
CLDN1	225.36	2.90849	0	0
F2RL1	115.923	2.90659	0	0
KLF5	217.963	2.90431	0	0
TP63	112.57	2.90079	0	0
CASP14	120.293	2.89832	0	0
SPRR1B	229.598	2.89541	0	0
POU3F1	44.6062	2.86653	0	0
KLK11	154.581	2.84807	0	0
MFSD2A	86.5272	2.82683	0	0
IVL	48.2149	2.81931	0	0
TMEM40	83.782	2.81664	0	0
KLC3	89.7706	2.81587	0	0
FAM83G	43.8774	2.81358	0	0
MIR205HG	185.23	2.80588	0	0
TNS4	89.0687	2.79607	0	0
HCAR2	140.416	2.79097	0	0
AL031058.1	67.6981	2.78152	0	0
PRSS22	83.4019	2.76913	0	0
ANXA8L1	95.0778	2.76541	0	0
GJB5	69.9782	2.75677	0	0
PMAIP1	224.976	2.75493	0	0
SOX15	142.943	2.7423	0	0
CDCP1	63.0781	2.73185	0	0
GJB3	69.0585	2.72518	0	0
NMU	95.0481	2.72113	0	0
CA12	149.292	2.71929	0	0
TUBA4A	245.116	2.70762	0	0
DAPL1	204.891	2.70706	0	0
CLCA4	41.8569	2.70596	0	0
OVOL1	99.7763	2.70595	0	0
GATA3	138.733	2.70184	0	0
GSTA3	55.9633	2.68962	0	0
FERMT1	49.9249	2.68553	0	0
F12	44.2619	2.68343	0	0
S100A2	189.98	2.67742	0	0
CERS3	72.1183	2.66998	0	0
PKP3	101.005	2.66894	0	0
MAL2	138.528	2.66113	0	0
AC006262.2	50.8012	2.65863	0	0
DSC1	133.365	2.65755	0	0
IRF6	143.232	2.6574	0	0
TINCR	126.109	2.64695	0	0
FBXO27	45.3644	2.63862	0	0
LYPD6B	57.4089	2.63763	0	0
CXCL14	239.758	2.62872	0	0
KRT16	171.986	2.62689	0	0
AL445524.1	144.193	2.62633	0	0
IL20	49.4696	2.62129	0	0
IL20RB	57.9264	2.6119	0	0
CBLC	46.5015	2.60458	0	0
SDR16C5	113.998	2.59788	0	0
FXYD3	254.676	2.58818	0	0
IL18	178.586	2.5875	0	0
GPR87	60.8959	2.57335	0	0
RDH12	42.6518	2.56386	0	0
IMPA2	151.7	2.56205	0	0
RAPGEFL1	52.8799	2.54822	0	0
SULT2B1	83.8417	2.52178	0	0
LTB4R	46.2489	2.51165	0	0
CSTA	231.511	2.50527	0	0
PRRG4	80.5729	2.49635	0	0
CLEC2A	70.6735	2.49448	0	0
EHF	135.983	2.49104	0	0
TACSTD2	243.589	2.4882	0	0
ZNF750	80.7015	2.48181	0	0
DENND2C	80.829	2.4818	0	0
CRB3	56.4181	2.47631	0	0
FOXQ1	55.6321	2.47358	0	0
EPHA2	101.498	2.47326	0	0
HES2	42.5767	2.46548	0	0
EPHX3	64.8895	2.46372	0	0
LY6G6C	98.6718	2.45249	0	0
JUP	205.097	2.45142	0	0
CAPNS2	122.9	2.44861	0	0
POF1B	53.0274	2.4455	0	0
SPRR1A	46.4809	2.43484	0	0
NRARP	101.105	2.43424	0	0
NIPAL1	53.4698	2.42821	0	0
GATM	130.262	2.42786	0	0
BNIPL	57.8004	2.42771	0	0
PHLDA2	207.465	2.42669	0	0
ERRFI1	142.333	2.42647	0	0
PLEKHN1	56.5486	2.4206	0	0
CLCA2	136.628	2.41732	0	0
CENPP	91.3913	2.4172	0	0
FAM57A	85.539	2.40929	0	0
MAPK13	82.6433	2.38161	0	0
RNF144B	73.8123	2.37817	0	0
MPP7	67.7242	2.37769	0	0
CCL20	77.4921	2.37396	0	0
KRT2	145.846	2.36923	0	0
EPHB6	135.607	2.36395	0	0
DEFB1	180.819	2.3479	0	0
PSAT1	65.3399	2.34305	0	0
EXPH5	60.5408	2.31321	0	0
RAB25	133.964	2.30148	0	0
TMEM154	113.645	2.30134	0	0
PDZK1IP1	102.103	2.29925	0	0
BBOX1	58.0581	2.2982	0	0
DEGS1	236.582	2.28898	0	0
SERPINA12	41.7211	2.28772	0	0
CEBPA	85.1566	2.28443	0	0
TNFRSF18	54.1768	2.27519	0	0
COL17A1	101.852	2.27018	0	0
RHOV	107.852	2.25062	0	0
SOWAHC	96.651	2.25006	0	0
NSG1	139.643	2.24363	0	0
ITPKC	106.912	2.24113	0	0
CXADR	122.005	2.22973	0	0
CTNNBIP1	162.477	2.22776	0	0
MMP28	77.7069	2.22468	0	0
SLC2A1	140.173	2.22273	0	0
MT1X	205.004	2.21963	0	0
NECTIN4	78.2277	2.21774	0	0
CA2	121.84	2.21679	0	0
NECTIN1	77.5226	2.1882	0	0
S100A9	149.753	2.18387	0	0
SPINK5	105.748	2.18255	0	0
TMEM79	53.0996	2.18169	0	0
SERPINB4	40.3688	2.18132	0	0
HOPX	194.264	2.17827	0	0
PHGDH	103.725	2.17513	0	0
S100A7	155.786	2.16939	0	0
KRT6C	41.1332	2.16641	0	0
ALDH3A2	147.692	2.1568	0	0
SDCBP2	59.4548	2.15569	0	0
SLPI	109.594	2.15543	0	0
CYB5R1	128.646	2.14664	0	0
SYTL1	60.6376	2.13822	0	0
CDKN2B	67.6168	2.13312	0	0
GRB7	43.6438	2.13244	0	0
KRT80	40.2066	2.13098	0	0
TUFT1	51.7949	2.13061	0	0
ARL4D	134.693	2.12732	0	0
KRT6A	123.844	2.12229	0	0
IL1R2	60.1807	2.12124	0	0
ELMO3	41.5989	2.11669	0	0
MIPEP	51.4412	2.0986	0	0
S100A16	204.432	2.09204	0	0
MPZL2	111.027	2.08909	0	0
SCEL	98.9736	2.08475	0	0
STAP2	67.6906	2.07636	0	0
PANX1	42.9942	2.07193	0	0
HMGA1	132.964	2.06609	0	0
WEE1	82.4581	2.05397	0	0
FAM46B	69.8153	2.05394	0	0
CYP39A1	39.5012	2.03573	0	0
NR1D1	83.0793	2.03302	0	0
PLPP2	75.3743	2.02393	0	0
B3GNT5	85.83	2.02174	0	0
DEGS2	38.5985	2.01825	0	0
C6orf132	65.0967	2.01598	0	0
MT1G	71.7535	2.01435	0	0
RND3	146.186	2.01084	0	0
TFAP2C	53.1603	2.00483	0	0
GSTA4	116.901	2.00093	0	0
ESRP1	58.216	1.99959	0	0
S100A8	131.786	1.9979	0	0
MIB2	76.3963	1.99544	0	0
C19orf33	68.6206	1.9916	0	0
PPP1R13L	68.5018	1.98851	0	0
SDC4	163.392	1.98673	0	0
TSTA3	118.869	1.97805	0	0
PLLP	44.9233	1.97294	0	0
TNFRSF19	93.5456	1.96727	0	0
GNA15	66.7886	1.96529	0	0
TUBA1C	203.71	1.96027	0	0
ALDH3B2	48.2526	1.95526	0	0
PTGES	51.6272	1.94836	0	0
ABHD5	106.704	1.94546	0	0
TPD52	88.981	1.93877	0	0
RORA	106.787	1.92961	0	0
SPINT2	179.782	1.92746	0	0
SEMA4B	44.4804	1.92471	0	0
NFKBIA	240.324	1.91695	0	0
MUC15	47.4257	1.91232	0	0
IFFO2	77.4501	1.90345	0	0
NDFIP2	124.037	1.90318	0	0
FHL2	78.3629	1.89956	0	0
RGS14	66.3622	1.89202	0	0
CTSV	43.687	1.88902	0	0
DHCR24	80.4057	1.88847	0	0
PARD6G	52.5025	1.88795	0	0
EGLN3	85.9404	1.88367	0	0
IGFBP3	99.3042	1.88339	0	0
AC023157.3	53.2751	1.88263	0	0
EVPL	39.9659	1.88057	0	0
ELOVL4	39.4176	1.88011	0	0
CENPU	40.2952	1.87874	0	0
KLK7	38.6211	1.87534	0	0
EZR	184.33	1.87532	0	0
HBEGF	115.443	1.86837	0	0
C1orf68	38.9987	1.86383	0	0
HIST1H2AE	49.1967	1.86217	0	0
FBXW7	87.316	1.86053	0	0
C1orf116	42.4749	1.85818	0	0
PPP1R16A	57.0423	1.84892	0	0
SDC1	122.673	1.83913	0	0
PLP2	202.348	1.83567	0	0
KRT15	84.056	1.82669	0	0
ETS2	171.528	1.81784	0	0
NEAT1	184.75	1.81412	0	0
PLEK2	44.9647	1.81193	0	0
BMP2	55.9709	1.80951	0	0
GLTP	128.951	1.80838	0	0
SLURP1	49.7926	1.80548	0	0
TMEM45A	140.292	1.80206	0	0
NOP16	93.5313	1.80141	0	0
PPP1R14B	131.033	1.79514	0	0
TUBB2A	165.171	1.79323	0	0
ZNF385A	59.5134	1.78421	0	0
TMEM54	91.3599	1.78159	0	0
IRX2	53.6634	1.77007	0	0
CALML3	98.0234	1.7525	0	0
TRIM69	71.6534	1.74552	0	0
KLF3	111.863	1.73876	0	0
EFNA3	38.3082	1.7339	0	0
SMPDL3A	65.5415	1.72586	0	0
GPX2	31.2422	1.71552	2.84927e-214	4.25961e-213
TMEM134	118.949	1.71507	0	0
PPL	47.2202	1.71358	0	0
BAIAP2	94.3475	1.71032	0	0
CDH1	88.5676	1.70824	0	0
ISOC1	62.5719	1.70809	0	0
GRHL1	41.9797	1.70629	0	0
ARAP2	40.1277	1.70374	0	0
GATB	36.7174	1.69443	3.85173e-295	6.96541e-294
PTPN13	71.0519	1.69055	0	0
HSPB1	239.246	1.68762	0	0
HIST2H2BE	87.1259	1.68522	0	0
PYGL	43.0071	1.6804	0	0
MYC	154.977	1.67316	0	0
CDH3	45.3815	1.66751	0	0
EIF6	146.768	1.66151	0	0
EMP2	158.09	1.65832	0	0
RHOD	38.3281	1.63719	0	0
CLDN4	118.526	1.62897	0	0
TTC39C	51.5686	1.62632	0	0
IRX3	63.267	1.61511	0	0
TMEM254	52.8319	1.61496	0	0
DUSP7	36.2526	1.61415	9.03485e-288	1.61166e-286
VAV3	51.4224	1.60918	0	0
LGALSL	56.0991	1.60811	0	0
YBX3	170.857	1.60278	0	0
CLTB	150.11	1.59815	0	0
LDLR	86.8538	1.59103	0	0
PLD1	52.9172	1.58764	0	0
GPNMB	166.272	1.58506	0	0
BTG3	129.82	1.58403	0	0
PARD3	38.8659	1.57121	0	0
AK4	40.7704	1.56993	0	0
CBR1	132.562	1.56924	0	0
ITPRIP	58.2168	1.5656	0	0
AHNAK2	72.8183	1.56485	0	0
HRAS	54.701	1.56126	0	0
TFAP2A	80.6503	1.55927	0	0
PLAU	72.1858	1.55899	0	0
CDKN1A	161.766	1.55685	0	0
WDR47	53.4028	1.55586	0	0
RARG	49.3514	1.55361	0	0
TRIM16	41.2371	1.54679	0	0
MAFB	116.793	1.54602	0	0
SH3GLB2	41.6966	1.53172	0	0
STX11	38.5538	1.52991	0	0
AC020916.1	45.1724	1.52696	0	0
CALML5	121.445	1.52277	0	0
GJA1	138.292	1.51491	0	0
ZBTB7B	37.4846	1.51368	1.6396e-307	3.02562e-306
PRR7	41.526	1.50994	0	0
SNHG3	74.5266	1.50745	0	0
RPS6KB2	50.5303	1.50698	0	0
TACC2	45.6443	1.50578	0	0
GPC1	51.5825	1.50129	0	0
SOD2	107.546	1.50107	0	0
KCTD1	53.4256	1.49501	0	0
PLK3	70.1733	1.49266	0	0
MAP3K8	81.4986	1.48858	0	0
HMGCS1	89.4076	1.48734	0	0
ALDH2	109.634	1.47556	0	0
ADRB2	71.5024	1.47345	0	0
TICAM1	37.9114	1.47338	0	0
TUBB4B	153.009	1.47207	0	0
ZNF706	147.698	1.46677	0	0
MAPK6	76.259	1.46269	0	0
AC015912.3	43.5987	1.46187	0	0
TXN	201.973	1.45761	0	0
THUMPD3-AS1	71.1967	1.45701	0	0
SNHG19	36.1239	1.45686	9.57283e-286	1.70133e-284
PPP2R3A	42.4616	1.45355	0	0
SGMS1	57.1989	1.45335	0	0
MAF	83.731	1.45269	0	0
CRYBG1	45.7943	1.44795	0	0
CDK7	64.5442	1.4475	0	0
GMNN	42.5898	1.44743	0	0
NDRG1	109.385	1.44431	0	0
GAMT	50.1546	1.43582	0	0
TNFAIP3	133.886	1.43459	0	0
RAB38	66.8291	1.43458	0	0
PGAP2	44.5876	1.43229	0	0
BTG2	129.83	1.43157	0	0
ZC3H12A	99.1743	1.42708	0	0
ST14	37.5222	1.4269	3.99794e-308	7.38226e-307
HIST1H2BD	45.3722	1.42684	0	0
RBP1	41.5443	1.42587	0	0
DRAP1	128.2	1.42117	0	0
NIP7	62.7155	1.41644	0	0
KLHL21	50.5144	1.41611	0	0
TECR	106.542	1.41478	0	0
NCOA7	102.582	1.40722	0	0
HIST1H2BG	34.5244	1.40666	3.4572e-261	5.82204e-260
CLIC3	29.5031	1.40118	2.62982e-191	3.68379e-190
PTPRF	70.2248	1.4009	0	0
PIM1	58.8723	1.40027	0	0
NUDT8	35.7381	1.39382	1.01151e-279	1.77585e-278
GGH	46.9469	1.39163	0	0
RNF141	62.203	1.39069	0	0
KLF4	149.338	1.39012	0	0
EFNB1	39.0927	1.38967	0	0
BBC3	35.2937	1.38664	7.34687e-273	1.2698e-271
TSFM	40.9838	1.38096	0	0
CKB	80.1606	1.37946	0	0
SPINT1-AS1	36.2894	1.37898	2.38055e-288	4.25964e-287
SGMS2	35.3046	1.37827	4.9972e-273	8.64208e-272
CEBPD	131.859	1.37299	0	0
ENSA	136.125	1.37194	0	0
RALGPS2	36.9878	1.37193	1.79577e-299	3.27201e-298
DSC2	51.1914	1.36842	0	0
ANO1	39.9365	1.36498	0	0
EXOSC7	58.0514	1.35988	0	0
S100A11	203.544	1.35715	0	0
CYLD	69.1728	1.35651	0	0
IGSF8	32.8644	1.34678	7.08233e-237	1.1295e-235
CNFN	32.9262	1.33772	9.28438e-238	1.48478e-236
SH3YL1	65.8123	1.33586	0	0
MXD1	47.0779	1.33372	0	0
REEP4	37.5628	1.33321	8.69894790154215e-309	1.6073e-307
AC016739.1	48.3944	1.32757	0	0
RAP2B	60.1496	1.3271	0	0
FABP5	115.34	1.32138	0	0
TMEM159	97.0465	1.31989	0	0
TRMT10C	80.0875	1.3194	0	0
ADK	76.9827	1.31334	0	0
NFKBIZ	127.463	1.31235	0	0
PYCARD	93.5224	1.30625	0	0
SRD5A1	33.9623	1.30308	8.04076e-253	1.33159e-251
ANXA2	197.845	1.29935	0	0
LOR	27.9554	1.29864	5.66308e-172	7.37834e-171
DDR1	51.4349	1.29845	0	0
PTPRZ1	34.1386	1.29295	1.97526e-255	3.29377e-254
HMGCR	43.7711	1.28135	0	0
MTSS1	43.6473	1.28108	0	0
ACAD9	32.5873	1.27934	6.20113e-233	9.771e-232
JPT1	90.6437	1.27878	0	0
CD24	48.2626	1.2778	0	0
TMEM19	45.1099	1.2771	0	0
ZBTB43	45.7003	1.27582	0	0
ZNF593	67.8798	1.26812	0	0
BAG1	101.585	1.2672	0	0
ZC2HC1A	54.8679	1.26681	0	0
C12orf29	40.6771	1.26591	0	0
CST6	28.7739	1.26155	4.5513e-182	6.17771e-181
YWHAZ	162.016	1.2614	0	0
PLIN3	80.4275	1.26125	0	0
LONRF1	44.8406	1.25865	0	0
VSNL1	38.2612	1.24992	0	0
TNFRSF12A	91.2039	1.24849	0	0
ACTG1	198.88	1.24451	0	0
NFE2L2	117.687	1.2445	0	0
BICD2	48.165	1.24386	0	0
SSFA2	92.2249	1.24214	0	0
HSD17B8	39.4047	1.23988	0	0
CEBPG	72.4893	1.23927	0	0
APRT	131.542	1.23764	0	0
DGKA	40.5087	1.23245	0	0
CCND1	97.3073	1.23233	0	0
RAB10	104.064	1.22667	0	0
CHMP1B	107.4	1.22503	0	0
EDN1	60.4318	1.22496	0	0
PTP4A1	96.5229	1.22189	0	0
ARPC5L	90.8256	1.22082	0	0
RPLP1	313.742	1.21461	0	0
RPLP0	243.859	1.21286	0	0
UBAC1	63.5944	1.21102	0	0
VMP1	110.049	1.21099	0	0
COMTD1	44.4829	1.20908	0	0
PELI1	63.1548	1.20665	0	0
TSTD1	82.6847	1.20472	0	0
TNFAIP8	50.1977	1.20393	0	0
RRAGC	36.7711	1.20369	5.3476e-296	9.69479e-295
POLR1C	40.2873	1.20322	0	0
AC026403.1	36.0425	1.20215	1.80691e-284	3.20345e-283
GIPC1	46.1547	1.20096	0	0
SPPL3	43.2525	1.20066	0	0
EIF4A3	131.652	1.19893	0	0
C19orf48	36.1358	1.19478	6.21349e-286	1.10497e-284
PTS	66.2191	1.19472	0	0
DUSP14	53.9132	1.19433	0	0
UTP3	52.5356	1.19373	0	0
MPST	47.1315	1.19095	0	0
RPL22L1	112.386	1.19032	0	0
EGR2	48.0202	1.1899	0	0
WDR74	44.1436	1.18909	0	0
PNO1	57.101	1.18827	0	0
MTRF1L	36.0273	1.18605	3.1259e-284	5.53507e-283
CEBPB	79.146	1.18513	0	0
F11R	61.4071	1.182	0	0
NAB1	48.8077	1.18048	0	0
EPHX2	31.4707	1.18016	2.18374e-217	3.30224e-216
RPS8	232.799	1.17799	0	0
DBI	145.57	1.17778	0	0
BRIX1	64.6521	1.17613	0	0
AC073861.1	69.8411	1.17557	0	0
EMP1	134.4	1.17468	0	0
RPS18	271.954	1.17341	0	0
STARD10	45.4323	1.17293	0	0
EEF1B2	185.683	1.17192	0	0
C1orf21	94.5102	1.16975	0	0
EXOC3	40.0503	1.16974	0	0
GM2A	55.7194	1.16913	0	0
SNHG1	67.7169	1.1677	0	0
EIF5A	117.226	1.16749	0	0
OSER1	64.5623	1.16709	0	0
C16orf91	39.7997	1.16651	0	0
RPL7P9	34.2847	1.16608	1.32607e-257	2.22407e-256
DAAM1	69.8673	1.15925	0	0
CLEC2B	111.387	1.15838	0	0
NXF1	79.8787	1.15754	0	0
ANK3	31.5129	1.15424	5.7885e-218	8.76249e-217
PNP	65.2708	1.15349	0	0
SPINT1	38.2154	1.15151	0	0
MPHOSPH6	61.2622	1.15119	0	0
POLR1D	116.415	1.15017	0	0
EGFR	45.2281	1.14989	0	0
GNAI1	66.0839	1.14853	0	0
RPS19	259.203	1.1471	0	0
STEAP4	42.9718	1.14624	0	0
SERTAD2	51.5444	1.14472	0	0
CERS4	33.6738	1.14344	1.3979e-248	2.29396e-247
MICALL1	28.5579	1.14309	2.24009e-179	3.0053e-178
FAM213A	86.2414	1.14285	0	0
HIBCH	49.3394	1.1402	0	0
NDEL1	58.3101	1.13823	0	0
MBIP	40.8154	1.13816	0	0
MKNK2	55.6957	1.13709	0	0
HIST1H2AC	38.548	1.13641	0	0
EXOSC5	37.1913	1.13636	9.42048e-303	1.72956e-301
RPL13P12	106.785	1.13475	0	0
CSNK1A1	81.6147	1.13437	0	0
MCM4	31.1222	1.13223	1.20638e-212	1.79793e-211
NIFK	76.5887	1.13193	0	0
ERN1	34.9322	1.13099	2.41665e-267	4.13233e-266
PAWR	46.3425	1.12836	0	0
LAMTOR4	114.507	1.12637	0	0
MT-TW	100.888	1.12326	0	0
CD55	90.985	1.12326	0	0
RPL7A	221.28	1.12301	0	0
TSR1	41.764	1.11974	0	0
TIPARP	83.1714	1.11953	0	0
RNF126	45.8842	1.11928	0	0
NOLC1	72.4532	1.11579	0	0
MRPL14	79.6463	1.11456	0	0
VAMP8	101.384	1.11429	0	0
GSTP1	152.608	1.11343	0	0
DNAJB6	95.1106	1.11125	0	0
RPL18A	231.818	1.1101	0	0
ETF1	81.5653	1.10813	0	0
RIOK3	82.1423	1.10808	0	0
DDB2	38.3663	1.10692	0	0
MT2A	112.977	1.10531	0	0
ZNF655	46.4901	1.09875	0	0
RPL7	215.429	1.09856	0	0
INTS6	56.1883	1.09758	0	0
ZNF703	33.0046	1.09545	6.96862e-239	1.11691e-237
FAM162A	97.5522	1.09357	0	0
RPF2	67.4695	1.09319	0	0
BZW2	75.6652	1.09282	0	0
DHRS1	42.6522	1.09275	0	0
RPL36	234.31	1.09193	0	0
WDR43	61.7652	1.09092	0	0
TMEM237	32.1369	1.09025	1.34619e-226	2.08145e-225
EMG1	43.0845	1.08404	0	0
TAF9	77.9156	1.08247	0	0
RSRP1	101.735	1.08241	0	0
UCHL3	43.1714	1.08217	0	0
HTATIP2	42.8031	1.08202	0	0
DDX21	97.2681	1.07882	0	0
AFTPH	46.6574	1.07647	0	0
RXRA	34.2911	1.07582	1.06619e-257	1.78924e-256
UTP4	33.9104	1.07564	4.67415e-252	7.70968e-251
SNHG15	58.8602	1.07318	0	0
PFDN2	86.3526	1.07268	0	0
CYB5A	100.28	1.07015	0	0
RPS6	242.167	1.06959	0	0
TOLLIP	42.6731	1.06884	0	0
ZCCHC8	40.6797	1.06631	0	0
H3F3B	209.276	1.06395	0	0
RPS3AP6	50.7747	1.06275	0	0
TMEM41A	30.6032	1.06195	1.11046e-205	1.62399e-204
DNAJA4	30.2464	1.06113	5.82355e-201	8.39347e-200
ARL5B	60.4248	1.06028	0	0
OXCT1	30.5873	1.05796	1.80622e-205	2.6375e-204
MAP7D1	51.1989	1.05661	0	0
RPS5	204.056	1.0563	0	0
KIAA1522	35.9563	1.05611	4.03136e-283	7.12528e-282
PKNOX1	27.9228	1.056	1.41075e-171	1.83557e-170
LDHA	133.013	1.05437	0	0
GSTM3	70.9013	1.05369	0	0
TPPP3	72.3678	1.05206	0	0
SNHG16	79.2061	1.05205	0	0
CPEB2	30.6004	1.05115	1.20928e-205	1.76672e-204
WTAP	77.334	1.05012	0	0
SF3B6	114.075	1.04961	0	0
BCL10	52.8442	1.04903	0	0
ELL2	56.2624	1.0478	0	0
HNRNPAB	89.4552	1.04714	0	0
NACA	187.915	1.0465	0	0
RPL18AP3	95.9172	1.04586	0	0
CXCL8	28.202	1.04581	5.52495e-175	7.2738e-174
ATP1B3	124.03	1.0455	0	0
OLFM2	31.6929	1.04428	1.94415e-220	2.95539e-219
RPS24	200.426	1.04311	0	0
AC103591.3	28.2989	1.04235	3.56994e-176	4.72363e-175
EIF2S1	66.7424	1.04152	0	0
CDC42EP1	59.2231	1.0412	0	0
BTF3	156.236	1.03262	0	0
EEF1B2P6	47.6517	1.03197	0	0
RAN	111.84	1.02862	0	0
TNKS1BP1	30.647	1.02818	2.8942e-206	4.24336e-205
TMBIM1	90.4024	1.02765	0	0
RPS3A	231.131	1.0274	0	0
EGR3	45.2641	1.0266	0	0
RPL10A	158.278	1.02394	0	0
IMPDH2	88.6147	1.02391	0	0
PHYHD1	28.7289	1.0239	1.66192e-181	2.25053e-180
PLEKHA1	52.1167	1.02135	0	0
SQLE	39.7804	1.02055	0	0
RPS12	225.194	1.01556	0	0
MAT2A	49.9171	1.01275	0	0
CAPG	100.498	1.01026	0	0
GAS5	113.268	1.00995	0	0
FBL	90.6658	1.00898	0	0
THBD	55.9226	1.00857	0	0
SERBP1	116.087	1.00763	0	0
RPL39P3	82.2283	1.00729	0	0
INPP1	43.4382	1.00566	0	0
RPL35	206.248	1.0046	0	0
EIF1	190.456	1.00421	0	0
HEBP2	94.7873	1.00416	0	0
LRRC8A	38.5628	0.997753	0	0
RPL13	255.37	0.996552	0	0
HIST1H1C	57.2569	0.996317	0	0
PGM2	33.0698	0.994442	8.08363e-240	1.2985e-238
RPS7	187.738	0.993808	0	0
SLC39A6	49.8448	0.993563	0	0
LSR	31.3124	0.993486	3.16118e-215	4.74308e-214
MPLKIP	61.3367	0.992613	0	0
SNHG5	113.966	0.992458	0	0
CYCS	106.221	0.991739	0	0
SINHCAF	42.3592	0.987051	0	0
ZDHHC3	46.5666	0.984621	0	0
RPL4	160.535	0.983837	0	0
TRAK1	35.7847	0.979434	1.90769e-280	3.35739e-279
RPL9P9	117.495	0.977239	0	0
CROT	29.6235	0.977234	7.44657e-193	1.05074e-191
RPL41P1	44.3963	0.977133	0	0
ADIPOR1	62.0509	0.971995	0	0
PSMG1	36.2796	0.971944	3.39547e-288	6.07193e-287
ZNF770	42.7174	0.971568	0	0
RPS3AP26	57.5364	0.967396	0	0
AC109326.1	28.0028	0.966865	1.50368e-172	1.96266e-171
BLOC1S2	61.3362	0.96504	0	0
ITGA2	28.2835	0.964718	5.50789e-176	7.28119e-175
NSFL1C	54.5568	0.96302	0	0
KLF6	114.627	0.960889	0	0
RPS4X	175.281	0.959102	0	0
PPIA	158.785	0.958801	0	0
FAM89A	30.1823	0.957604	4.04001e-200	5.80836e-199
AC007969.1	80.2188	0.954802	0	0
SHTN1	30.7247	0.952912	2.66429e-207	3.91222e-206
DUSP11	46.8339	0.951465	0	0
BAZ1A	60.1627	0.950978	0	0
DYNLL1	124.441	0.949327	0	0
SNHG8	109.598	0.949171	0	0
CSTF3	28.599	0.94871	6.9057e-180	9.29054e-179
MAP3K13	57.9929	0.946467	0	0
CAPN1	50.6947	0.94603	0	0
PIM3	81.2397	0.94498	0	0
TOR1AIP2	37.8404	0.942782	0	0
IVNS1ABP	75.8563	0.941048	0	0
LTA4H	44.66	0.940856	0	0
MGME1	30.4403	0.940632	1.61234e-203	2.34374e-202
RPL13AP5	63.365	0.938715	0	0
FAS	40.6613	0.936799	0	0
GRPEL1	62.0589	0.936041	0	0
NINJ1	74.5576	0.935758	0	0
TAP1	47.6836	0.935473	0	0
PTGS1	39.42	0.934563	0	0
AL365357.1	44.054	0.934417	0	0
RHOT1	32.5602	0.934059	1.50171e-232	2.36364e-231
AP001324.1	42.6498	0.933912	0	0
RPS21	191.542	0.933605	0	0
SNRK	40.8216	0.93277	0	0
PSMD6	63.146	0.93243	0	0
ABLIM1	58.1585	0.931906	0	0
RTCB	50.5259	0.931309	0	0
RSL1D1	93.7451	0.927256	0	0
ZFP36L1	114.21	0.924819	0	0
ATL2	28.4828	0.923089	1.91282e-178	2.55083e-177
SS18L2	59.027	0.922885	0	0
PPA1	89.9351	0.922684	0	0
GTPBP4	40.6025	0.921413	0	0
PA2G4	89.0798	0.920706	0	0
NGDN	47.8876	0.919799	0	0
MRPL50	42.2227	0.919187	0	0
GLRX3	56.5601	0.918705	0	0
RPL8	194.399	0.917241	0	0
EPN2	37.8634	0.916671	0	0
VDAC2	90.5371	0.916559	0	0
AC008038.1	42.2142	0.916434	0	0
RPS2	214.872	0.913699	0	0
SRSF2	94.7492	0.913454	0	0
PLK2	80.4069	0.913371	0	0
TGIF1	56.7003	0.912695	0	0
RAB9A	44.8542	0.91108	0	0
RPL10AP6	36.7075	0.90987	5.55188e-295	1.00274e-293
RALGDS	37.9106	0.909458	0	0
ZNF217	32.8002	0.909444	5.85322e-236	9.31936e-235
TRIB1	39.7429	0.906166	0	0
TSPO	112.233	0.906027	0	0
FAM174A	40.4139	0.905734	0	0
NOB1	47.8068	0.905306	0	0
SLC20A1	44.7033	0.904775	0	0
ARL8B	58.7212	0.90469	0	0
RRM1	33.9813	0.903924	4.21479e-253	6.98388e-252
NME1	65.097	0.903004	0	0
HEXIM1	84.1409	0.902357	0	0
PAICS	44.1943	0.902217	0	0
RPS4Y1	39.8668	0.901807	0	0
CCDC12	48.333	0.901723	0	0
RPL18	189.764	0.899188	0	0
RPS7P1	40.6193	0.898712	0	0
RPL29	180.703	0.89861	0	0
PRELID3B	41.1601	0.896838	0	0
CCNL1	94.5831	0.892243	0	0
KCTD9	33.4	0.890933	1.36957e-244	2.21725e-243
APOE	97.9156	0.89049	0	0
RPL3P4	79.2259	0.889372	0	0
USP12	40.8408	0.888422	0	0
RPSA	133.384	0.887065	0	0
RPL3	194.729	0.886875	0	0
LRRC75A-AS1	116.809	0.886198	0	0
PSME3	41.5301	0.885509	0	0
ZPR1	29.9369	0.884711	6.50771e-197	9.26403e-196
NUPR1	81.1324	0.88454	0	0
ORAI1	35.9699	0.88304	2.47212e-283	4.37205e-282
RPS15	196	0.882941	0	0
AC116533.1	57.4893	0.881394	0	0
GGCT	44.8849	0.880802	0	0
TRIP6	39.4435	0.879714	0	0
CWC25	47.0137	0.878302	0	0
RPL23	198.179	0.877972	0	0
MRPL23	47.7775	0.876411	0	0
EIF3E	98.8878	0.874587	0	0
RAB18	68.3348	0.874041	0	0
RPS2P46	44.0485	0.873119	0	0
PRNP	96.3337	0.873034	0	0
RPL13AP25	51.5868	0.872277	0	0
SAP18	102.2	0.871985	0	0
DYNC1LI1	51.8241	0.870332	0	0
MIR4458HG	38.6027	0.869328	0	0
C3orf58	41.0434	0.868307	0	0
SLC25A5	113.141	0.868219	0	0
LGALS3	128.726	0.866604	0	0
RPL13A	220.949	0.862442	0	0
HNRNPC	97.3069	0.861085	0	0
EBPL	68.2574	0.860835	0	0
RALBP1	71.5847	0.859301	0	0
ZFP36	106.763	0.858288	0	0
UBE2N	70.7303	0.857063	0	0
NDUFAF4	41.1756	0.857059	0	0
SNHG25	47.2647	0.855479	0	0
CSTB	97.5338	0.854912	0	0
MYNN	37.1581	0.854006	3.24603e-302	5.94824e-301
TIMM8B	74.7848	0.852534	0	0
RPL41P5	95.0802	0.850495	0	0
KTN1	99.1601	0.849432	0	0
PNRC1	101.802	0.848831	0	0
ZCCHC6	42.5901	0.848727	0	0
SLC39A4	27.8544	0.847235	9.53751e-171	1.23816e-169
IDI1	67.5827	0.846584	0	0
CLPX	37.1307	0.842773	8.98856e-302	1.64504e-300
RPL26	126.095	0.842747	0	0
PCF11	56.5246	0.84194	0	0
RTN4	99.1826	0.840558	0	0
ATF3	91.6626	0.840357	0	0
PAK1IP1	36.32	0.839151	7.83075e-289	1.40293e-287
BCCIP	58.8068	0.837746	0	0
RACK1	145.616	0.837408	0	0
MGST2	75.2671	0.83693	0	0
RPL6	152.999	0.833667	0	0
RPS13	191.107	0.832423	0	0
HSDL2	32.7264	0.832374	6.58008e-235	1.0425e-233
FEM1B	29.0671	0.831002	9.36627e-186	1.29012e-184
RPS14	201.92	0.83021	0	0
DCAF13	33.5424	0.828771	1.16161e-246	1.88904e-245
LTBP3	37.8166	0.828364	0	0
OCIAD2	49.3077	0.827806	0	0
ARMC10	27.5548	0.827205	3.87506e-167	4.97696e-166
PPP2CA	69.2231	0.827015	0	0
RPL6P27	34.8723	0.823222	1.95212e-266	3.32423e-265
AL138785.1	56.3903	0.822897	0	0
RIOK1	32.7041	0.822501	1.3649e-234	2.15888e-233
REL	52.5766	0.821897	0	0
RPL37A	208.545	0.820623	0	0
TIMM13	72.3174	0.819886	0	0
PDCL3	55.3377	0.817661	0	0
C11orf1	31.245	0.817292	2.60836e-214	3.90349e-213
PPP4R1	31.243	0.815969	2.7787e-214	4.15626e-213
PSMD11	49.9759	0.815163	0	0
SYNGR2	82.5758	0.813683	0	0
NHP2	76.7872	0.813593	0	0
CBX4	23.9665	0.81339	6.22416e-127	6.88349e-126
PLIN2	59.2182	0.810891	0	0
THOC7	69.7718	0.809468	0	0
RBBP8	25.235	0.806779	1.65491e-140	1.94247e-139
UTP18	31.4316	0.806599	7.47879e-217	1.12799e-215
MRPL4	44.5038	0.806302	0	0
HIST3H2A	24.5909	0.805476	1.57991e-133	1.79678e-132
ABT1	28.5793	0.804636	1.21382e-179	1.63072e-178
NOP53	90.9197	0.804312	0	0
CCDC59	63.3092	0.804219	0	0
SNRPB	79.7369	0.803905	0	0
HIGD1A	66.1149	0.803163	0	0
CD9	98.4996	0.799235	0	0
C1QBP	65.442	0.798894	0	0
RPL27	163.895	0.798891	0	0
NOP14	27.4186	0.798824	1.64386e-165	2.09639e-164
RPL5	168.773	0.798655	0	0
SNAI2	42.7559	0.798163	0	0
AL118516.1	47.4877	0.797087	0	0
RPL15P3	47.79	0.79676	0	0
GNG12	66.4074	0.796151	0	0
BTG1	100.54	0.794254	0	0
NAPRT	23.842	0.793448	1.22539e-125	1.34798e-124
GBP2	44.0549	0.792177	0	0
H2AFX	36.664	0.791633	2.73861e-294	4.94318e-293
NAA15	27.9961	0.787759	1.8142e-172	2.3669e-171
GNAI3	63.172	0.786234	0	0
MBD2	29.5676	0.786207	3.90503e-192	5.49404e-191
DNTTIP2	63.1911	0.786198	0	0
RPS15A	128.385	0.78613	0	0
UQCRFS1	71.7955	0.785823	0	0
SNHG9	59.5242	0.785598	0	0
TAF13	32.7126	0.785585	1.03247e-234	1.63397e-233
OSBPL2	28.2801	0.782385	6.07269e-176	8.02417e-175
FAM84A	24.3731	0.781883	3.29963e-131	3.71745e-130
HINT1	98.9258	0.779375	0	0
TAF1D	65.2674	0.778529	0	0
KDM5B	36.6128	0.777744	1.79094e-293	3.23062e-292
ZC3H15	68.9557	0.777422	0	0
RPL12	172.894	0.777175	0	0
DDA1	30.6381	0.77543	3.80349e-206	5.57087e-205
RPS13P2	31.8392	0.775339	1.85998e-222	2.84691e-221
RPL23A	181.313	0.773212	0	0
IP6K2	52.3462	0.772619	0	0
NXT1	46.6856	0.771438	0	0
PTRH2	31.7761	0.769867	1.38633e-221	2.11298e-220
UBAP1	34.8226	0.767821	1.10706e-265	1.88409e-264
PITPNA	25.5727	0.764649	3.07305e-144	3.66055e-143
ZDHHC12	31.2938	0.763209	5.67041e-215	8.50355e-214
AEBP2	24.6405	0.76313	4.65698e-134	5.31507e-133
SRD5A3	27.7361	0.762994	2.56648e-169	3.31988e-168
MT1E	72.5368	0.762447	0	0
PPP1R15A	88.9569	0.760825	0	0
RPS25	151.734	0.758389	0	0
RPL37	200.501	0.757722	0	0
ACSL1	32.2049	0.75615	1.50721e-227	2.33666e-226
DPH3	38.5183	0.756091	0	0
SNRPD1	69.5118	0.754682	0	0
SNHG17	27.0836	0.754424	1.53494e-161	1.93191e-160
TPMT	25.3024	0.753896	3.00929e-141	3.54371e-140
MRPS12	40.4087	0.753807	0	0
CHIC2	27.6069	0.753713	9.19694e-168	1.18384e-166
GADD45A	55.7344	0.753684	0	0
ODF3B	26.3153	0.752721	1.28218e-152	1.56802e-151
RAD23B	61.6172	0.752565	0	0
GNL2	34.788	0.752318	3.69497e-265	6.28101e-264
AC090498.1	52.1332	0.75217	0	0
SNHG12	29.7563	0.751903	1.43568e-194	2.03473e-193
NIT2	42.0645	0.749335	0	0
MDH2	76.3453	0.748824	0	0
TOMM22	49.3422	0.748263	0	0
RPL9P7	34.0215	0.748107	1.07068e-253	1.77717e-252
MRPS30	26.151	0.747992	9.59235e-151	1.16422e-149
PPTC7	24.6611	0.74795	2.79627e-134	3.19393e-133
POLD2	33.3635	0.745628	4.63451e-244	7.49038e-243
CBWD1	31.1625	0.744926	3.43539e-213	5.12524e-212
VPS36	47.0128	0.743759	0	0
TP53TG1	45.9114	0.743651	0	0
ZHX1	36.717	0.743153	3.91702e-295	7.07905e-294
COQ4	37.2334	0.740174	1.96871e-303	3.61907e-302
GAR1	28.6519	0.739754	1.52e-180	2.05065e-179
SPTSSA	73.0415	0.739639	0	0
DNAJB1	91.146	0.739473	0	0
CAV2	66.1966	0.73919	0	0
BACH1	37.6702	0.737607	1.5254581627805e-310	2.82581346077118e-309
RPL38	150.481	0.735236	0	0
PYM1	28.8418	0.734854	6.42932e-183	8.76803e-182
TP53RK	25.2639	0.73464	7.96183e-141	9.35669e-140
RPP38	24.0546	0.733589	7.46974e-128	8.29276e-127
EBNA1BP2	41.8865	0.733172	0	0
RPL9	165.3	0.733171	0	0
VPS4B	58.5849	0.733147	0	0
GSS	24.9142	0.73311	5.22446e-137	6.027e-136
MRPL37	35.5271	0.731939	1.87729e-276	3.26807e-275
MORC3	34.6972	0.730601	8.67709e-264	1.47154e-262
H1FX	48.6285	0.729592	0	0
RPL21P16	32.7646	0.728655	1.88384e-235	2.99446e-234
DUSP2	29.235	0.726675	6.96875e-188	9.65403e-187
RNF11	53.2089	0.726573	0	0
SIGMAR1	47.2655	0.726158	0	0
EIF1AX	69.5224	0.725486	0	0
RPS28	157.99	0.72526	0	0
IFNGR2	48.9715	0.723368	0	0
HSPA2	47.0652	0.722636	0	0
CUL4A	31.3251	0.721387	2.12601e-215	3.19322e-214
AFMID	28.2042	0.720143	5.19986e-175	6.84893e-174
VPS26A	56.3023	0.720105	0	0
UBE2D3	80.1025	0.71942	0	0
NOP58	65.1774	0.71856	0	0
PGRMC2	58.7889	0.718314	0	0
GATAD2A	24.5763	0.717824	2.26673e-133	2.57585e-132
AP1S1	33.4854	0.717322	7.85539e-246	1.27531e-244
RPS17	36.4991	0.716222	1.14597e-291	2.06075e-290
BLZF1	23.7515	0.715704	1.06059e-124	1.16227e-123
C9orf3	54.0749	0.715638	0	0
SRP68	33.1537	0.715262	5.01366e-241	8.07607e-240
OLA1	48.6331	0.71439	0	0
ARL6IP6	26.2137	0.713851	1.85287e-151	2.25735e-150
PRPF39	23.8601	0.713184	7.94663e-126	8.74492e-125
RAB11A	76.7564	0.71171	0	0
BTF3L4	42.9911	0.711303	0	0
MAST4	27.8387	0.710996	1.47514e-170	1.91417e-169
TMEM141	41.0167	0.710303	0	0
CCDC186	42.0861	0.710145	0	0
DNPH1	43.0445	0.709752	0	0
PTRHD1	40.6648	0.708761	0	0
RPL19	168.106	0.708312	0	0
CITED2	50.7688	0.707605	0	0
TRAP1	26.2175	0.707235	1.68038e-151	2.04807e-150
ILF2	62.0383	0.706342	0	0
SMIM29	41.3945	0.705679	0	0
LAMTOR3	47.2995	0.704953	0	0
TOMM40	25.3357	0.704204	1.29056e-141	1.52161e-140
MED19	32.7457	0.703716	3.49235e-235	5.53908e-234
RPS3	159.962	0.702976	0	0
MRTO4	33.6505	0.702813	3.07055e-248	5.03021e-247
FARSB	24.5225	0.702659	8.50572e-133	9.6505e-132
CCT4	69.2143	0.702623	0	0
RPL14	153.864	0.701283	0	0
MRPL27	43.8306	0.700387	0	0
EFNA1	65.209	0.699909	0	0
ABI1	51.2409	0.699684	0	0
EPB41L4A-AS1	56.7638	0.699569	0	0
HDGF	42.3984	0.69834	0	0
EIF1B	64.5178	0.696335	0	0
ZFC3H1	32.5074	0.695812	8.38648e-232	1.31499e-230
YWHAG	59.7745	0.69532	0	0
EMC6	34.542	0.695221	1.87777e-261	3.16592e-260
AC034236.1	29.7406	0.694117	2.29572e-194	3.25045e-193
RPL31	191.414	0.693652	0	0
MCEE	29.5035	0.69291	2.59668e-191	3.63913e-190
PRPF19	27.0973	0.692529	1.05915e-161	1.33366e-160
PSMB7	66.2929	0.692011	0	0
RPL32	164.464	0.690791	0	0
RPL22	100.689	0.690513	0	0
TOX4	46.4826	0.689943	0	0
COA6	33.9353	0.689201	2.00657e-252	3.31538e-251
RPL23AP42	68.0653	0.687874	0	0
NDUFA4L2	59.6695	0.686609	0	0
ELOC	72.8009	0.686381	0	0
ORMDL2	40.7741	0.686141	0	0
RPL15	164.054	0.685551	0	0
SMARCD2	31.0769	0.685299	4.93917e-212	7.34218e-211
EIF3A	77.4198	0.683209	0	0
RPS27AP16	28.0229	0.68315	8.54509e-173	1.11635e-171
NSA2	66.1726	0.68177	0	0
CD44	86.5985	0.681685	0	0
PUF60	49.2596	0.679382	0	0
RPS9	130.606	0.678829	0	0
RPL28	118.94	0.678709	0	0
PLEKHF2	25.5687	0.676709	3.40039e-144	4.04713e-143
ETV3	32.0536	0.676231	1.95556e-225	3.01718e-224
AAMP	37.7389	0.675968	0	0
NPM1	90.2055	0.675792	0	0
SPAG16	25.0566	0.67567	1.47819e-138	1.72106e-137
FKBP5	34.6653	0.675552	2.62781e-263	4.44604e-262
MAPKAPK2	29.5374	0.6751	9.53112e-192	1.33899e-190
CCT5	59.6435	0.674939	0	0
OAT	69.2073	0.674472	0	0
PRELID1	65.0533	0.674039	0	0
ASS1	23.9008	0.673968	3.00608e-126	3.31437e-125
BLCAP	47.6381	0.673488	0	0
AL590867.2	35.1984	0.670407	2.11585e-271	3.64385e-270
CKS2	41.9722	0.669182	0	0
STK24	27.217	0.667891	4.08882e-163	5.17559e-162
MT-TL1	40.8918	0.665959	0	0
UBE2G1	25.1573	0.66502	1.17598e-139	1.37529e-138
PUM3	38.3899	0.664636	0	0
NFKBIB	23.0319	0.664521	2.23281e-117	2.38007e-116
ZFAS1	80.2682	0.664489	0	0
PSMD8	67.2472	0.664019	0	0
CHMP2B	53.2835	0.663293	0	0
VDAC1	75.9586	0.662418	0	0
RPL11	157.3	0.659904	0	0
LSM3	63.1848	0.659067	0	0
CCDC47	60.1683	0.65796	0	0
SNRPF	63.1674	0.657648	0	0
ARPC2	83.4806	0.656622	0	0
PLEKHJ1	24.4462	0.656379	5.52288e-132	6.24902e-131
SRSF1	43.1518	0.65557	0	0
SSU72	54.0113	0.654354	0	0
CSKMT	24.1627	0.653968	5.48826e-129	6.11882e-128
SRSF7	73.6071	0.653965	0	0
PHF23	26.6274	0.653355	3.27328e-156	4.04583e-155
DUSP22	29.0076	0.652836	5.27557e-185	7.23557e-184
PPDPF	83.7814	0.652648	0	0
URI1	27.5387	0.652647	6.04631e-167	7.75528e-166
QARS	49.6277	0.650956	0	0
AMD1	59.2972	0.650787	0	0
TXNRD1	22.6532	0.650357	1.2964e-113	1.3554e-112
CCDC6	32.728	0.64912	6.25058e-235	9.90835e-234
SLC38A2	76.1214	0.64811	0	0
ANAPC15	27.5436	0.647867	5.27819e-167	6.77305e-166
EIF4G1	47.1318	0.646851	0	0
RPS16	142.88	0.646784	0	0
HES1	69.3598	0.646502	0	0
NR4A1	68.3139	0.646247	0	0
RPS11	131.232	0.645829	0	0
PRDX2	71.3091	0.645235	0	0
MED30	26.9043	0.645018	1.95493e-159	2.44455e-158
PMVK	41.8698	0.64478	0	0
EIF3J	58.3303	0.643444	0	0
RAE1	25.8698	0.643045	1.45874e-147	1.75352e-146
ANXA1	70.0092	0.642204	0	0
RBBP6	60.9743	0.642143	0	0
DPM1	47.8373	0.641936	0	0
PHF5A	25.227	0.641668	2.02479e-140	2.37469e-139
PSMC4	42.5273	0.641555	0	0
ANKLE2	28.2181	0.639747	3.50408e-175	4.61957e-174
SMG1	30.8103	0.63887	1.90525e-208	2.80764e-207
HK1	40.9612	0.637715	0	0
FAHD1	22.5005	0.636652	4.1015e-112	4.25432e-111
SNRPA1	33.5035	0.635669	4.29127e-246	6.97071e-245
LEO1	33.103	0.635588	2.68962e-240	4.32524e-239
DR1	35.9358	0.634949	8.43315e-283	1.48871e-281
EML2	22.2839	0.634401	5.29699e-110	5.4281e-109
PPA2	51.4858	0.633952	0	0
RHOB	60.4013	0.632873	0	0
FOPNL	25.0137	0.632752	4.33747e-138	5.03997e-137
RPL21P28	60.1184	0.631386	0	0
EGR1	69.7752	0.631228	0	0
SLAIN2	36.5051	0.630742	9.18994e-292	1.65362e-290
CLIP1	46.5322	0.630437	0	0
EIF3F	66.1595	0.629741	0	0
RPL27A	155.989	0.62784	0	0
PITHD1	31.8794	0.62769	5.15157e-223	7.9018e-222
ERF	28.4948	0.627375	1.35939e-178	1.81365e-177
RNF149	30.3156	0.627166	7.13734e-202	1.03334e-200
GJB2	26.7865	0.626424	4.63568e-158	5.77671e-157
CCT3	58.3627	0.626393	0	0
ATP6V1D	46.0093	0.626327	0	0
WDR33	34.9581	0.626304	9.73894e-268	1.66925e-266
CCT2	59.4134	0.625298	0	0
SSSCA1	36.5995	0.625297	2.91516e-293	5.25529e-292
TOP1	41.4749	0.624935	0	0
NCBP2-AS2	34.6942	0.624726	9.64294e-264	1.63438e-262
ITM2B	86.7961	0.624703	0	0
RPLP2	163.741	0.624059	0	0
HIVEP2	21.698	0.623754	2.1448e-104	2.14465e-103
SLC2A4RG	23.2804	0.623364	7.00371e-120	7.54916e-119
SF3B4	46.157	0.623331	0	0
TARDBP	24.9971	0.622807	6.56791e-138	7.6194e-137
NMRK1	32.17	0.621057	4.64405e-227	7.19205e-226
KCMF1	24.1132	0.620797	1.81744e-128	2.02079e-127
YTHDF2	45.8262	0.620454	0	0
KMT2E-AS1	22.7861	0.620266	6.29385e-115	6.62344e-114
PSMD7	53.4077	0.619963	0	0
EI24	42.6752	0.618685	0	0
TDG	29.8322	0.618267	1.49559e-195	2.12486e-194
RPL35A	143.713	0.618203	0	0
ENO1	74.5963	0.618129	0	0
RPS23P8	24.9424	0.616779	2.58447e-137	2.98625e-136
EIF3D	57.7163	0.616429	0	0
KLF10	57.0719	0.616259	0	0
COPS3	39.3103	0.61483	0	0
RPS23	137.344	0.613871	0	0
ZNF207	49.0028	0.613053	0	0
MRPL36	40.9315	0.611701	0	0
MZT2A	43.4258	0.609679	0	0
TCEA3	30.1607	0.60958	7.76869e-200	1.1147e-198
COPS2	48.9648	0.609511	0	0
GTF2B	42.2134	0.609443	0	0
SH3GL1	22.4057	0.609412	3.46337e-111	3.57572e-110
NAA50	40.4079	0.609046	0	0
IMP4	31.0096	0.607434	3.9982e-211	5.93425e-210
N4BP1	23.1114	0.60718	3.55845e-118	3.81283e-117
HSBP1L1	28.6217	0.607102	3.6123e-180	4.86885e-179
ATP5MF	71.995	0.606234	0	0
ELOA	25.3987	0.606215	2.60457e-142	3.0784e-141
KLF13	25.4112	0.60618	1.89816e-142	2.24623e-141
RNH1	59.5045	0.604931	0	0
MCL1	65.5845	0.603245	0	0
IRF2BP2	55.0453	0.603177	0	0
RPL41	115.367	0.601109	0	0
EIF3I	67.8488	0.600473	0	0
DKC1	26.4964	0.600188	1.06624e-154	1.31395e-153
RPL30	151.472	0.598597	0	0
TFDP1	24.4341	0.598517	7.41915e-132	8.38149e-131
RPL21	154.154	0.597777	0	0
DHX15	39.4296	0.597434	0	0
CCT8	55.3648	0.597397	0	0
BAG5	30.996	0.596607	6.09806e-211	9.04165e-210
ADM	35.9436	0.595394	6.36619e-283	1.12451e-281
FKBP4	33.6995	0.594839	5.87529e-249	9.6523e-248
RPS10	67.1796	0.594806	0	0
RPL39	107.384	0.594039	0	0
TRIAP1	28.8099	0.593267	1.61374e-182	2.19453e-181
RPS29	149.567	0.593163	0	0
MIEN1	55.0099	0.591125	0	0
CRNDE	32.4771	0.590167	2.24526e-231	3.51102e-230
TIMM10	39.4589	0.589784	0	0
NELFCD	22.5899	0.589712	5.45004e-113	5.67756e-112
MMADHC	51.8969	0.588684	0	0
GOLGA4	49.9093	0.58781	0	0
TPT1	144.973	0.587543	0	0
USE1	23.7545	0.586755	9.86316e-125	1.08128e-123
EIF3M	57.2027	0.58666	0	0
GID8	29.2673	0.585767	2.70663e-188	3.75678e-187
NDUFC1	68.0269	0.585351	0	0
GNL3	48.4753	0.584879	0	0
PTPN2	31.3815	0.582455	3.62218e-216	5.45176e-215
DST	41.8113	0.581986	0	0
PPP4C	38.7081	0.579586	0	0
PPIF	23.3949	0.57957	4.81255e-121	5.21068e-120
ATP6V1F	61.9168	0.578722	0	0
EFNB2	27.2997	0.578018	4.27236e-164	5.42693e-163
ANXA4	45.2742	0.578	0	0
VTA1	26.6941	0.575976	5.51659e-157	6.83906e-156
TRIM28	34.1659	0.575277	7.75827e-256	1.2952e-254
ISG20L2	25.8454	0.575266	2.73901e-147	3.29114e-146
ATP5S	24.6259	0.574651	6.66221e-134	7.59166e-133
GSPT1	41.1427	0.573386	0	0
SNRPD2	71.608	0.573071	0	0
RAB7A	60.945	0.572522	0	0
SMDT1	59.3189	0.572171	0	0
EIF3H	66.3745	0.572146	0	0
FDFT1	47.0008	0.571589	0	0
MRPS22	30.6029	0.571301	1.12154e-205	1.63936e-204
NAA20	48.4386	0.570729	0	0
TMED3	47.115	0.570209	0	0
KDSR	44.1248	0.570184	0	0
RPL10P6	22.0128	0.569321	2.17086e-107	2.20272e-106
UBA52	92.6974	0.567523	0	0
IER2	59.4381	0.567098	0	0
KLF11	20.1233	0.566185	4.61709e-90	4.28192e-89
HSD17B4	27.5263	0.565178	8.50637e-167	1.08865e-165
H1F0	47.9237	0.564608	0	0
NUDT5	33.0143	0.564429	5.05883e-239	8.11265e-238
PFKFB3	21.2398	0.564188	4.09403e-100	4.0037e-99
SEPT10	55.9296	0.563917	0	0
TOMM20	67.1265	0.56305	0	0
AHCY	21.0249	0.562924	3.88206e-98	3.74445e-97
ZNRD1	29.0308	0.562704	2.69154e-185	3.69502e-184
TIMM23	28.7156	0.562645	2.43514e-181	3.29605e-180
FAU	106.249	0.562443	0	0
CHRAC1	29.3527	0.561799	2.20467e-189	3.06743e-188
RTN3	51.1706	0.561621	0	0
MED21	22.6353	0.560435	1.94777e-113	2.03422e-112
FAM104B	22.0309	0.559273	1.45728e-107	1.48023e-106
MCUR1	32.5608	0.558918	1.47169e-232	2.31765e-231
ATP5PD	67.6907	0.558809	0	0
PAXX	34.4925	0.558581	1.03996e-260	1.74928e-259
COMT	57.8814	0.557524	0	0
TFRC	24.9545	0.557093	1.91021e-137	2.20981e-136
ZBTB11	22.257	0.556801	9.65337e-110	9.88179e-109
HNRNPF	55.8501	0.556738	0	0
HNRNPH3	57.1997	0.556269	0	0
CETN3	22.4104	0.555911	3.11917e-111	3.22381e-110
EIF4E	26.8956	0.554505	2.47166e-159	3.08936e-158
METAP2	50.4304	0.554396	0	0
RAC1	66.2171	0.554392	0	0
SPSB3	27.2316	0.554392	2.74817e-163	3.48166e-162
CNBP	68.246	0.554044	0	0
GLO1	46.1565	0.55404	0	0
SNRPD3	59.8866	0.554009	0	0
PRPF4	29.063	0.551895	1.05395e-185	1.45103e-184
ZNF622	27.5515	0.551022	4.24712e-167	5.45239e-166
AGPAT2	25.2785	0.550531	5.51225e-141	6.48324e-140
SREK1IP1	36.8495	0.550205	2.98391e-297	5.42661e-296
EIF3B	22.4591	0.549652	1.04266e-111	1.07996e-110
RPS27A	140.691	0.548911	0	0
HBP1	44.5049	0.548653	0	0
EEF1D	70.8752	0.547741	0	0
NPEPPS	26.0538	0.547717	1.21734e-149	1.47315e-148
MRPL12	24.4146	0.546912	1.19696e-131	1.34958e-130
CYC1	53.2013	0.545043	0	0
AIG1	26.4501	0.544701	3.64309e-154	4.47801e-153
BUD23	40.7626	0.54362	0	0
EEF2	68.9298	0.543608	0	0
ATP5MC1	55.0157	0.543029	0	0
CCNK	27.4564	0.54298	5.82943e-166	7.45064e-165
RRP15	21.6762	0.542652	3.44136e-104	3.43399e-103
SQOR	26.357	0.542266	4.26875e-153	5.22926e-152
POP7	29.1121	0.541782	2.5219e-186	3.47534e-185
HNRNPA1	70.7678	0.541515	0	0
PSMB6	56.1715	0.540231	0	0
UTP11	36.2232	0.539824	2.62201e-287	4.67144e-286
KRR1	34.0245	0.539698	9.67972e-254	1.60761e-252
EBP	22.2394	0.539626	1.42854e-109	1.46183e-108
DANCR	34.605	0.539378	2.12651e-262	3.59158e-261
RYBP	38.1645	0.538004	0	0
PPP6C	32.1464	0.537923	9.93128e-227	1.53637e-225
TCP1	57.0627	0.537667	0	0
NFIX	30.7421	0.537342	1.5572e-207	2.28774e-206
SKP1	67.2062	0.536146	0	0
DDX39A	32.3638	0.535922	8.88763e-230	1.38455e-228
LRRFIP2	32.5169	0.535779	6.16046e-232	9.67526e-231
SLC9A3R1	27.8882	0.534908	3.71121e-171	4.82441e-170
STX12	27.3901	0.534256	3.59678e-165	4.58086e-164
H2AFY	43.6552	0.534249	0	0
PFDN6	33.6248	0.533476	7.28224e-248	1.18961e-246
EIF2A	39.9231	0.532735	0	0
NELFE	34.9076	0.531386	5.69543e-267	9.71012e-266
ABCF1	38.836	0.531174	0	0
MSMO1	23.0223	0.530635	2.78545e-117	2.96806e-116
DCXR	47.0954	0.530338	0	0
RPF1	24.1794	0.530045	3.66237e-129	4.09104e-128
GUK1	64.5249	0.528717	0	0
LSM5	41.7339	0.528674	0	0
SNRPA	26.8251	0.52805	1.64651e-158	2.05444e-157
RPL23AP2	32.9023	0.527996	2.03736e-237	3.25639e-236
PURB	24.5544	0.526212	3.88151e-133	4.40739e-132
HAT1	34.0008	0.52606	2.16664e-253	3.59217e-252
DUSP10	20.5098	0.525109	1.76022e-93	1.66231e-92
TMEM147	46.0096	0.524045	0	0
SCCPDH	24.1256	0.523894	1.34744e-128	1.49935e-127
RPS20	114.29	0.522943	0	0
PNPLA8	32.6439	0.520797	9.79355e-234	1.54568e-232
RBM8A	61.984	0.520633	0	0
NECAP2	28.0277	0.519776	7.4728e-173	9.77144e-172
MRPS35	30.3691	0.518776	1.4043e-202	2.03722e-201
PSMD14	33.3048	0.517843	3.29053e-243	5.31525e-242
TYMP	28.2799	0.517404	6.1035e-176	8.0612e-175
SGK1	54.0096	0.516066	0	0
SLBP	31.6024	0.515947	3.42727e-219	5.19628e-218
TXNDC17	50.8056	0.515478	0	0
SERTAD1	39.8571	0.51541	0	0
IDH2	36.9905	0.515381	1.62984e-299	2.97155e-298
MIR22HG	24.1198	0.514713	1.54848e-128	1.72241e-127
DGCR6L	27.6141	0.514438	7.52996e-168	9.70132e-167
XRCC6	52.4638	0.514099	0	0
BIRC3	25.6368	0.513881	5.93108e-145	7.08249e-144
HNRNPH1	50.2067	0.512904	0	0
PTGR1	30.0622	0.512419	1.51185e-198	2.15964e-197
RSL24D1	53.3753	0.511049	0	0
NDUFS5	62.6869	0.510951	0	0
PSMC5	48.8103	0.510673	0	0
AKIRIN1	29.3278	0.510013	4.58374e-189	6.37445e-188
CCT7	42.1005	0.50959	0	0
RALA	42.1889	0.509381	0	0
TWF1	28.4612	0.509159	3.54311e-178	4.71837e-177
MED29	29.1942	0.50816	2.29795e-187	3.17885e-186
SMIM26	50.7161	0.507803	0	0
UQCRC1	49.5118	0.507547	0	0
STIP1	35.5845	0.506944	2.43572e-277	4.25559e-276
TIMM17B	29.5347	0.506643	1.03277e-191	1.45019e-190
DPY30	42.9367	0.503962	0	0
BCAS2	42.8874	0.503909	0	0
UBC	73.0408	0.503599	0	0
HSD17B10	32.12	0.503367	2.32064e-226	3.5862e-225
COA4	29.0329	0.502516	2.52857e-185	3.47459e-184
SQSTM1	57.9534	0.501943	0	0
YWHAE	62.4565	0.501054	0	0
VPS51	26.4673	0.500843	2.30429e-154	2.83359e-153
IFNGR1	42.8339	0.500435	0	0
ACKR3	20.1052	0.499185	6.64933e-90	6.15676e-89
TINF2	20.2463	0.498771	3.82753e-91	3.56685e-90
ABCE1	31.4459	0.498691	4.78206e-217	7.21628e-216
SLC25A39	29.577	0.498638	2.95234e-192	4.1557e-191
PTMA	99.2263	0.498261	0	0
SPTAN1	37.6509	0.498258	3.15795072895917e-310	5.846153758197444e-309
TRAPPC6A	30.3876	0.49781	8.00554e-203	1.16253e-201
FNTA	33.8248	0.4975	8.52795e-251	1.40342e-249
CRABP2	41.4523	0.497192	0	0
KRT6B	21.0629	0.49674	1.74111e-98	1.68277e-97
GTF2F2	28.4608	0.496706	3.58483e-178	4.77173e-177
RPS27	140.585	0.496013	0	0
IFRD1	35.9926	0.495389	1.09067e-283	1.93008e-282
SMIM15	28.8269	0.495346	9.85958e-183	1.34207e-181
TOB1	51.6756	0.494682	0	0
SDCCAG8	23.2364	0.493448	1.95104e-119	2.0983e-118
TMEM69	21.7759	0.492886	3.93088e-105	3.94562e-104
CLDND1	34.043	0.492255	5.15768e-254	8.57575e-253
2022-03-07	40.8012	0.492003	0	0
IER5L	17.4762	0.49188	2.17428e-68	1.77744e-67
UBE2V2	37.0456	0.491727	2.11565e-300	3.85972e-299
RNF167	34.0725	0.491033	1.88792e-254	3.1445e-253
H2AFZ	57.3096	0.490503	0	0
NDUFA10	53.349	0.489555	0	0
TES	34.6116	0.488929	1.69192e-262	2.85924e-261
COMMD8	26.6414	0.488778	2.25138e-156	2.78512e-155
RAB4A	37.8376	0.488765	0	0
LLPH	22.0495	0.487956	9.64838e-108	9.81411e-107
PRPF40A	53.5455	0.487685	0	0
ARF5	21.151	0.487076	2.70097e-99	2.6245e-98
TXNL1	45.3738	0.486833	0	0
C1D	32.1668	0.486238	5.14364e-227	7.96148e-226
NDUFAF8	37.1638	0.484587	2.62555e-302	4.81734e-301
UBALD2	19.3499	0.484515	2.0421e-83	1.81913e-82
DARS	42.091	0.484333	0	0
BRD7	21.3178	0.483566	7.7676e-101	7.62201e-100
AC005912.1	44.5229	0.483317	0	0
MED8	19.903	0.483313	3.83152e-88	3.51502e-87
PGLS	33.0746	0.482903	6.89611e-240	1.10836e-238
HLA-B	55.906	0.482188	0	0
PPP2R2A	33.5836	0.482141	2.91316e-247	4.74813e-246
RPL24	95.1121	0.482051	0	0
PEF1	28.7291	0.481325	1.65323e-181	2.2398e-180
LIMA1	50.1428	0.480899	0	0
POLDIP2	22.8189	0.480847	2.97602e-115	3.13758e-114
CTBS	26.0122	0.480422	3.60418e-149	4.35243e-148
MRPL3	33.8471	0.479733	3.99727e-251	6.58569e-250
NAMPT	49.6827	0.479426	0	0
LYPLAL1	19.4567	0.479381	2.55758e-84	2.29674e-83
NBL1	45.7839	0.479342	0	0
DNAJA2	32.7225	0.479189	7.46903e-235	1.18269e-233
RARS	22.2793	0.478514	5.86123e-110	6.00205e-109
IGBP1	35.6026	0.477889	1.27526e-277	2.23077e-276
CYTH2	21.3753	0.476399	2.269e-101	2.23482e-100
SLC25A6	60.7855	0.476354	0	0
BLVRB	42.6492	0.476164	0	0
PTMAP2	30.7577	0.476011	9.6478e-208	1.41884e-206
MDH1	54.4917	0.475859	0	0
MED28	24.8411	0.47549	3.22641e-136	3.71609e-135
MIF	46.8276	0.47357	0	0
RPL34	115.54	0.472915	0	0
YPEL5	48.8415	0.47286	0	0
CTNND1	31.3596	0.47192	7.18788e-216	1.08129e-214
CCT6A	47.3108	0.471672	0	0
CS	26.8274	0.471114	1.54748e-158	1.93171e-157
AK6	28.4674	0.470513	2.97059e-178	3.95777e-177
STOML2	40.6998	0.470406	0	0
RAB5A	34.6398	0.470338	6.36868e-263	1.0769e-261
RNPEP	19.1689	0.470151	6.72778e-82	5.913e-81
BUB3	34.7133	0.470081	4.95938e-264	8.41551e-263
MRPS34	32.5403	0.469945	2.87348e-232	4.51538e-231
OTUB1	37.9442	0.46953	0	0
HECA	19.3598	0.468407	1.6859e-83	1.50321e-82
FAM177A1	47.3858	0.468364	0	0
JOSD1	28.5227	0.468302	6.12699e-179	8.19332e-178
PHLDB2	19.5659	0.466882	3.02199e-85	2.73161e-84
MARCKS	55.7567	0.466818	0	0
SF3B5	54.0685	0.464903	0	0
AIMP2	19.7289	0.463694	1.21724e-86	1.10965e-85
HNRNPH2	32.0247	0.463569	4.94029e-225	7.6141e-224
EIF4G2	57.2306	0.463139	0	0
ETFA	36.4014	0.463119	4.04919e-290	7.2634e-289
MRPS36	38.8845	0.461688	0	0
ODC1	19.4394	0.460765	3.58401e-84	3.21449e-83
DDX5	64.9802	0.460281	0	0
MRPL57	47.085	0.460011	0	0
TMEM183A	20.5976	0.459738	2.8852e-94	2.73725e-93
ASNA1	22.5391	0.459156	1.71596e-112	1.78309e-111
PNN	36.2578	0.459145	7.48929e-288	1.33761e-286
TATDN1	25.1088	0.45836	3.98542e-139	4.65148e-138
RAB14	42.2009	0.457558	0	0
PBDC1	24.749	0.4569	3.1802e-135	3.64833e-134
KPNA4	32.3259	0.456307	3.02664e-229	4.70489e-228
USP15	30.0604	0.455424	1.59567e-198	2.27825e-197
USP10	25.6604	0.453474	3.23782e-145	3.87119e-144
CTR9	29.4177	0.453229	3.26068e-190	4.54984e-189
PSMC6	39.8772	0.452927	0	0
AURKAIP1	43.6711	0.452824	0	0
TOMM70	24.2557	0.452683	5.76055e-130	6.45226e-129
CHMP4B	43.3292	0.451922	0	0
RNPS1	34.5169	0.451751	4.47528e-261	7.53213e-260
NAGK	23.9601	0.45091	7.25932e-127	8.02217e-126
WNK1	35.2869	0.45069	9.32e-273	1.60986e-271
PSMD3	22.9578	0.448926	1.2322e-116	1.30768e-115
CREG1	36.2782	0.448814	3.57443e-288	6.38799e-287
SNU13	52.1683	0.44802	0	0
CKS1B	19.6285	0.447551	8.82594e-86	7.99787e-85
ATP5IF1	54.1292	0.447383	0	0
CNIH4	34.9986	0.443652	2.36334e-268	4.05799e-267
UQCR10	52.5126	0.443115	0	0
ATP5F1D	52.6572	0.443091	0	0
NOC3L	19.2818	0.44279	7.62982e-83	6.76546e-82
CRIPT	19.6515	0.442685	5.60941e-86	5.0911e-85
KPNA2	22.6406	0.442658	1.7261e-113	1.80336e-112
PAXBP1	23.327	0.441682	2.36052e-120	2.55006e-119
UAP1	28.732	0.440938	1.52049e-181	2.0619e-180
ZBTB7A	19.7581	0.440875	6.83904e-87	6.23846e-86
MTCH2	30.2549	0.440077	4.49494e-201	6.48825e-200
TIMM17A	30.4573	0.440018	9.59386e-204	1.39599e-202
ACTR3	50.2224	0.439585	0	0
PGAM1	23.0931	0.439445	5.4303e-118	5.81203e-117
NFKB1	20.3871	0.438592	2.17818e-92	2.04567e-91
RAB22A	22.512	0.438426	3.168e-112	3.2884e-111
IER3	51.4693	0.43736	0	0
ATP6V0D1	34.0664	0.436908	2.32385e-254	3.86836e-253
PQBP1	29.6142	0.435979	9.81132e-193	1.38239e-191
EIF2S2	51.7683	0.434846	0	0
RPL10P9	26.1598	0.433964	7.62386e-151	9.2608e-150
MRPS16	28.5592	0.433768	2.15786e-179	2.89632e-178
FOXN3	22.2967	0.433663	3.97519e-110	4.07503e-109
PPP2CB	31.4269	0.433587	8.68776e-217	1.30964e-215
SUB1	53.9348	0.433421	0	0
ERG28	20.0931	0.433367	8.47245e-90	7.83478e-89
PMPCB	27.6953	0.432249	7.96496e-169	1.02985e-167
MED31	19.2394	0.431564	1.73264e-82	1.53072e-81
ZFAND5	47.7535	0.430796	0	0
POLR2K	37.392	0.43051	5.26987e-306	9.7123e-305
BCAP31	48.6342	0.429913	0	0
EMC3	33.6277	0.429877	6.60146e-248	1.07962e-246
CDC123	32.2165	0.429276	1.03821e-227	1.61043e-226
MIR1244-2	22.6449	0.428567	1.56515e-113	1.63579e-112
MRPS33	30.8662	0.428558	3.39522e-209	5.01354e-208
ACTL6A	19.1128	0.428404	1.97689e-81	1.73221e-80
PRPF38A	24.6192	0.428065	7.87171e-134	8.9593e-133
ARL4A	44.5038	0.427241	0	0
RTRAF	49.5524	0.425583	0	0
FAM120AOS	21.3118	0.42557	8.82139e-101	8.65311e-100
UBA3	23.1106	0.425135	3.62618e-118	3.88396e-117
KARS	35.8277	0.42502	4.09569e-281	7.22572e-280
GTF2H1	23.6068	0.424969	3.28446e-123	3.57492e-122
JUNB	51.7909	0.424904	0	0
SNRPE	48.8682	0.424816	0	0
COX7B	53.7215	0.424511	0	0
LTBR	27.1075	0.424338	8.04259e-162	1.01403e-160
EEF1A1	104.077	0.422808	0	0
DHPS	24.3906	0.422239	2.15223e-131	2.42571e-130
SIRT2	20.5746	0.422013	4.6385e-94	4.39343e-93
EMC7	43.3768	0.421958	0	0
FSCN1	29.3706	0.420427	1.30471e-189	1.81879e-188
DNAJC2	22.7829	0.420296	6.77502e-115	7.12722e-114
MRPL32	36.3857	0.420294	7.15946e-290	1.28346e-288
MCMBP	19.2955	0.42029	5.85735e-83	5.19539e-82
PSMB5	46.7826	0.420151	0	0
COX4I1	57.8969	0.420055	0	0
DSTN	56.9863	0.41889	0	0
AHSA1	30.8326	0.418384	9.5761e-209	1.41261e-207
FDX1	24.2084	0.418136	1.81581e-129	2.03069e-128
PRDX1	52.7255	0.417459	0	0
SSBP2	21.3554	0.417419	3.47182e-101	3.41138e-100
YWHAH	37.598	0.416361	2.313514978163787e-309	4.27741e-308
EIF3G	41.5635	0.416195	0	0
ALDH9A1	30.6392	0.416153	3.68428e-206	5.399e-205
FH	21.3679	0.415741	2.65926e-101	2.61563e-100
2022-03-05	18.7618	0.414125	1.55076e-78	1.33972e-77
PSMC2	31.7028	0.413898	1.42366e-220	2.16532e-219
NCL	52.1993	0.413614	0	0
MEAF6	33.5454	0.413399	1.05133e-246	1.71067e-245
COMMD3	28.3213	0.412942	1.88746e-176	2.49858e-175
HSP90AB1	60.7004	0.411991	0	0
AFG3L2	35.5124	0.411262	3.15857e-276	5.49527e-275
MRPL9	25.399	0.411133	2.59003e-142	3.06246e-141
COPS5	26.3854	0.410983	2.0146e-153	2.47001e-152
COX7C	56.9118	0.410662	0	0
MMP24OS	25.1921	0.410037	4.88894e-140	5.72914e-139
IMP3	32.4929	0.409496	1.3438e-231	2.10363e-230
CNOT2	30.6811	0.409015	1.01619e-206	1.49065e-205
KDM6B	17.9844	0.408561	2.5794e-72	2.15432e-71
H3F3A	37.1499	0.40839	4.39389e-302	8.04655e-301
SYNCRIP	44.3693	0.407717	0	0
UQCC2	24.15	0.407659	7.46963e-129	8.3182e-128
GLOD4	27.3619	0.406992	7.78669e-165	9.90403e-164
NUDCD2	31.876	0.406866	5.73823e-223	8.797e-222
CSNK2B	39.7349	0.406124	0	0
DCTN3	37.677	0.404919	1.1832001431438e-310	2.19461602930487e-309
SNRPG	48.3562	0.404136	0	0
NAE1	23.279	0.403885	7.23476e-120	7.7924e-119
SERP1	48.206	0.403639	0	0
GNB2	43.4331	0.403432	0	0
ATP2B1	28.2667	0.402437	8.87921e-176	1.17219e-174
MZT2B	48.6637	0.402262	0	0
SIN3A	17.1868	0.401893	3.33229e-66	2.67639e-65
CAST	51.4601	0.401531	0	0
LAMP2	43.3831	0.401089	0	0
AASDHPPT	24.3578	0.400251	4.79085e-131	5.3933e-130
TRAPPC3	31.1435	0.400169	6.20396e-213	9.25088e-212
KLHDC2	23.9395	0.399636	1.18851e-126	1.3124e-125
WBP2	29.8242	0.399143	1.89742e-195	2.69443e-194
SUCLG1	46.2289	0.398642	0	0
AAMDC	24.824	0.398129	4.93559e-136	5.68016e-135
PSMD2	26.647	0.397979	1.93711e-156	2.39737e-155
IRF1	42.3424	0.396684	0	0
MT-TV	23.4779	0.395827	6.86082e-122	7.43955e-121
PNRC2	36.923	0.393616	1.97331e-298	3.59097e-297
ADRM1	33.4288	0.393132	5.23819e-245	8.48981e-244
FYTTD1	29.508	0.392836	2.27013e-191	3.18302e-190
MAGOH	34.9523	0.39275	1.19633e-267	2.04929e-266
PDCD2	24.5878	0.392732	1.70613e-133	1.93956e-132
MXI1	21.6619	0.392693	4.69838e-104	4.6867e-103
IPO7	28.8099	0.392171	1.611e-182	2.19184e-181
PFDN4	28.5239	0.391443	5.9168e-179	7.91591e-178
RNF19A	26.2399	0.391371	9.31395e-152	1.13711e-150
SRRT	19.2342	0.391273	1.91544e-82	1.69118e-81
EEF1E1	23.7482	0.391179	1.14747e-124	1.25699e-123
TGS1	19.2201	0.391097	2.51485e-82	2.2177e-81
ZNHIT3	25.1018	0.390695	4.75026e-139	5.53967e-138
RHEB	40.5205	0.390585	0	0
SUGT1	27.4199	0.388246	1.58663e-165	2.02431e-164
UBE2B	41.0399	0.387977	0	0
TAF7	42.9345	0.387725	0	0
NMD3	20.1438	0.38771	3.04979e-90	2.83021e-89
RAB35	17.1966	0.387371	2.81575e-66	2.26341e-65
GRSF1	26.1639	0.386796	6.85136e-151	8.32943e-150
UBQLN1	34.9104	0.385568	5.17828e-267	8.84408e-266
ARF6	30.7701	0.385376	6.58615e-208	9.69077e-207
TUG1	19.8275	0.385263	1.7253e-87	1.57878e-86
RELA	20.5001	0.385144	2.15023e-93	2.0293e-92
RBFA	17.6005	0.383512	2.44355e-69	2.00607e-68
VAPA	46.8561	0.383159	0	0
TRAPPC4	25.5047	0.382938	1.74611e-143	2.07395e-142
TIMM9	26.2188	0.382614	1.623e-151	1.97897e-150
STUB1	28.9492	0.381264	2.87057e-184	3.9296e-183
INTS11	17.5894	0.379824	2.9711e-69	2.43848e-68
BHLHE40	43.0378	0.379589	0	0
UQCRH	48.6917	0.378738	0	0
EGLN1	18.1589	0.378238	1.09225e-73	9.19694e-73
PSMB2	38.1915	0.37804	0	0
PKM	48.2409	0.37785	0	0
TMA16	20.8796	0.377024	8.21262e-97	7.87942e-96
ATP2B4	23.2257	0.376979	2.50432e-119	2.69033e-118
TMA7	47.619	0.376241	0	0
ERP29	37.4075	0.376154	2.95191e-306	5.4438e-305
NUP54	19.5604	0.375681	3.36363e-85	3.03852e-84
SZRD1	23.3456	0.374838	1.52915e-120	1.65318e-119
SSNA1	27.326	0.373923	2.08246e-164	2.64639e-163
UQCRC2	42.0427	0.373813	0	0
MRPS7	28.1205	0.373359	5.50376e-174	7.22943e-173
ESF1	25.588	0.373126	2.07603e-144	2.47394e-143
OAZ1	47.5051	0.372906	0	0
ZNF131	20.6497	0.372328	9.82161e-95	9.33634e-94
AK2	34.2395	0.371595	6.24067e-257	1.04486e-255
MRPL13	29.241	0.371239	5.84468e-188	8.10069e-187
MPC2	38.5065	0.370641	0	0
HES4	27.9363	0.37025	9.66122e-172	1.25761e-170
BCL6	18.7292	0.3694	2.86434e-78	2.46939e-77
ALDH7A1	19.2463	0.369388	1.51677e-82	1.34082e-81
EIF4A2	49.0427	0.368332	0	0
CASP4	28.7296	0.367731	1.62949e-181	2.20868e-180
BOD1	24.8837	0.367672	1.1178e-136	1.28849e-135
RPL36AL	46.0421	0.367384	0	0
PRKRA	22.1617	0.367358	8.0411e-109	8.21101e-108
MYCBP2	25.2183	0.367167	2.52105e-140	2.95551e-139
NDUFB11	45.1386	0.366965	0	0
JAGN1	20.2236	0.365953	6.0695e-91	5.65248e-90
UBE2I	38.6328	0.365937	0	0
CHTOP	19.651	0.36591	5.67015e-86	5.14462e-85
HNRNPL	21.7723	0.365579	4.25088e-105	4.26534e-104
ATP6V1G1	47.136	0.364379	0	0
SRP72	43.0168	0.363702	0	0
NOP56	31.7215	0.363394	7.86096e-221	1.19624e-219
RPL10	81.3564	0.362212	0	0
RANBP1	33.9606	0.362115	8.51132e-253	1.40871e-251
LAMP1	36.1612	0.361681	2.48166e-286	4.41866e-285
NDUFA6	44.2188	0.361641	0	0
PSMD12	27.5587	0.361581	3.47733e-167	4.46811e-166
RPL7L1	30.143	0.359274	1.32417e-199	1.89905e-198
PCBP1	44.7111	0.358868	0	0
CHMP2A	40.2105	0.35725	0	0
SS18	16.6203	0.356037	4.96666e-62	3.88014e-61
COQ10B	20.871	0.353801	9.81851e-97	9.41391e-96
SBDS	43.947	0.353432	0	0
HSPA4	28.0288	0.353343	7.24492e-173	9.48206e-172
R3HDM4	19.8578	0.352713	9.43122e-88	8.63846e-87
KATNBL1	19.8572	0.351756	9.55493e-88	8.749e-87
EIF4H	31.6077	0.351515	2.89654e-219	4.39393e-218
MRPL39	17.6059	0.351308	2.22032e-69	1.82332e-68
SAP30BP	27.8382	0.350821	1.49491e-170	1.93895e-169
ING2	16.5095	0.349685	3.13713e-61	2.42917e-60
YARS	20.3568	0.349268	4.04515e-92	3.79165e-91
AIMP1	31.8142	0.349009	4.12321e-222	6.30103e-221
GPBP1L1	19.5434	0.348852	4.69103e-85	4.23101e-84
CAB39	16.7605	0.348554	4.74711e-63	3.73488e-62
PDCD5	39.6926	0.34848	0	0
SYNGR1	21.9677	0.348121	5.8611e-107	5.94295e-106
SEM1	44.2298	0.348106	0	0
TWISTNB	24.716	0.347469	7.19016e-135	8.23222e-134
PTTG1	18.3019	0.347374	7.98697e-75	6.76458e-74
CNOT1	20.3557	0.346939	4.13429e-92	3.87395e-91
LRRC59	22.2237	0.346311	2.0256e-109	2.07133e-108
RUVBL2	19.6908	0.346249	2.58775e-86	2.35678e-85
CHCHD7	18.6507	0.346096	1.24616e-77	1.07145e-76
SARS	34.0635	0.345501	2.56587e-254	4.26877e-253
SMNDC1	22.373	0.34541	7.21279e-111	7.43084e-110
NOP10	43.4305	0.345257	0	0
TAX1BP3	24.1704	0.345084	4.55324e-129	5.08029e-128
RAB21	21.1821	0.344798	1.39789e-99	1.36106e-98
DDT	38.6903	0.34431	0	0
WAPL	20.8922	0.343722	6.30903e-97	6.05709e-96
C12orf75	17.295	0.343675	5.13341e-67	4.15068e-66
ATP5PB	43.7037	0.342504	0	0
TPI1	42.036	0.342254	0	0
SSBP1	41.9637	0.342008	0	0
SELENOP	48.4257	0.34177	0	0
SUDS3	17.7401	0.341185	2.05637e-70	1.69931e-69
OPTN	41.9354	0.341142	0	0
ATP5PO	44.6741	0.341042	0	0
TPGS2	20.9865	0.33998	8.71866e-98	8.3928e-97
TRIR	38.7853	0.339689	0	0
MRPL52	35.7233	0.339499	1.71753e-279	3.01355e-278
CLNS1A	26.4834	0.338802	1.50388e-154	1.8509e-153
NRAS	15.7391	0.338727	8.15674e-56	6.06727e-55
B2M	41.8322	0.338689	0	0
SUN1	30.7787	0.338112	5.0541e-208	7.44031e-207
TAF15	29.5395	0.337765	8.96187e-192	1.25963e-190
C14orf119	30.3553	0.337645	2.13797e-202	3.10001e-201
COPS9	41.3888	0.337294	0	0
SLC25A1	19.8827	0.336653	5.74334e-88	5.26558e-87
SNW1	33.047	0.336335	1.71519e-239	2.75211e-238
TPRG1L	18.0924	0.336052	3.65843e-73	3.07151e-72
ATG3	27.2007	0.335879	6.36372e-163	8.04808e-162
TXN2	32.592	0.335645	5.32809e-233	8.40454e-232
F2R	24.7144	0.335359	7.48309e-135	8.56422e-134
DRG1	17.7821	0.335207	9.73344e-71	8.05951e-70
POLR2I	34.9081	0.335153	5.604e-267	9.55989e-266
RAB5B	19.0343	0.334987	8.86444e-81	7.74379e-80
COX6A1	45.0524	0.334973	0	0
HNRNPA2B1	42.5935	0.334591	0	0
CISD1	32.1886	0.333745	2.54606e-227	3.9451e-226
MRPS6	31.6379	0.3337	1.11195e-219	1.68766e-218
NRBF2	18.9977	0.333317	1.7831e-80	1.55439e-79
PABPC1	51.447	0.333158	0	0
DEDD2	16.2434	0.332996	2.489e-59	1.90737e-58
SIAH1	15.5751	0.332867	1.07446e-54	7.93298e-54
MRPS15	25.9051	0.332599	5.82922e-148	7.01594e-147
USP7	25.655	0.332308	3.71443e-145	4.43919e-144
MKRN1	18.2065	0.332212	4.58354e-74	3.8673e-73
YES1	22.0558	0.331436	8.40436e-108	8.55174e-107
CMAS	20.6831	0.331317	4.92235e-95	4.68223e-94
MRPL17	20.6042	0.331129	2.514e-94	2.38586e-93
PTBP1	26.3198	0.330478	1.13961e-152	1.39486e-151
EIF4B	41.9095	0.33038	0	0
CEBPZ	31.6392	0.329772	1.06848e-219	1.62254e-218
NDUFB3	39.0845	0.329583	0	0
SLC38A1	19.0489	0.32945	6.71374e-81	5.86675e-80
SUMO1	39.1713	0.329137	0	0
ZMAT2	30.8719	0.328797	2.8492e-209	4.21372e-208
COX5B	41.7321	0.327257	0	0
SLC25A3	42.7437	0.326773	0	0
PSMA3	34.9478	0.326195	1.39716e-267	2.39189e-266
SNAPIN	21.3767	0.325846	2.20179e-101	2.16936e-100
DAP3	26.1244	0.325706	1.9249e-150	2.33231e-149
SRSF9	35.6755	0.325687	9.49926e-279	1.66571e-277
STX5	17.4445	0.325601	3.79004e-68	3.09129e-67
ATP5MD	42.905	0.32555	0	0
ARIH1	16.4378	0.325119	1.025e-60	7.91355e-60
METTL5	29.3227	0.324765	5.33187e-189	7.41128e-188
MRPL15	17.3334	0.324506	2.63475e-67	2.13394e-66
VCP	31.2735	0.324192	1.06853e-214	1.60075e-213
TIPRL	24.2825	0.323748	2.99971e-130	3.36643e-129
UFC1	33.606	0.323369	1.37054e-247	2.23762e-246
UBE2K	26.2811	0.323148	3.15169e-152	3.85269e-151
EMD	29.7119	0.322907	5.39518e-194	7.63516e-193
PAF1	33.2621	0.322829	1.36589e-242	2.20389e-241
NPM3	16.2253	0.322786	3.3407e-59	2.55598e-58
PITPNB	29.4788	0.32242	5.37789e-191	7.52591e-190
PSMA2	25.407	0.322076	2.11228e-142	2.49859e-141
H2AFJ	37.0505	0.321631	1.7648e-300	3.22168e-299
NDUFS2	28.6323	0.321458	2.66025e-180	3.58731e-179
HSPH1	44.424	0.320715	0	0
TSG101	26.7226	0.320624	2.57143e-157	3.19472e-156
SYPL1	37.0854	0.320267	4.8287e-301	8.82604e-300
PSMD4	32.44	0.319697	7.49941e-231	1.17082e-229
PRDX6	44.2167	0.319547	0	0
ECH1	38.8127	0.318925	0	0
RPAIN	24.2461	0.318477	7.26648e-130	8.13272e-129
ATP5MPL	42.0127	0.318396	0	0
FKBP3	25.3362	0.318179	1.276e-141	1.50505e-140
YY1	32.8985	0.317708	2.31161e-237	3.6927e-236
SPTY2D1	25.7157	0.317438	7.79347e-146	9.33343e-145
MYL12B	37.1584	0.31742	3.21177e-302	5.88919e-301
ATP5F1A	42.0281	0.3173	0	0
MRPS26	19.5099	0.316982	9.04079e-85	8.1415e-84
ELOF1	21.6303	0.31579	9.32311e-104	9.28392e-103
SRP19	20.3654	0.315427	3.39003e-92	3.18068e-91
SET	42.0254	0.315077	0	0
TSEN34	19.2307	0.31497	2.04666e-82	1.80593e-81
SH3BGRL3	40.2125	0.31443	0	0
MED4	33.3964	0.313607	1.54584e-244	2.50121e-243
ZFP91	16.8846	0.312485	5.84336e-64	4.62128e-63
PPP1CA	32.5576	0.312331	1.63568e-232	2.5731e-231
RBX1	38.4103	0.311153	0	0
MBP	19.623	0.309296	9.84096e-86	8.91486e-85
LARP4	15.373	0.308736	2.48406e-53	1.81503e-52
ILF3	31.7217	0.307626	7.79996e-221	1.18758e-219
ATP5ME	40.6273	0.307258	0	0
HNRNPA3	40.8193	0.306661	0	0
EIF4E2	21.2086	0.306394	7.95446e-100	7.76318e-99
VPS25	18.6242	0.305995	2.04441e-77	1.75518e-76
CPNE3	27.6113	0.305508	8.13322e-168	1.04739e-166
ITPA	19.0541	0.305337	6.07382e-81	5.31078e-80
RNF44	17.8614	0.30516	2.35691e-71	1.95718e-70
PPP2R1A	32.3026	0.30467	6.43267e-229	9.99416e-228
SNHG6	40.88	0.303803	0	0
USP53	18.504	0.303655	1.91744e-76	1.635e-75
UBXN1	36.5721	0.302908	7.95743e-293	1.43363e-291
CCNC	15.772	0.302122	4.85266e-56	3.61796e-55
ARF3	17.0196	0.301964	5.87916e-65	4.67775e-64
MPHOSPH10	22.0679	0.301873	6.43165e-108	6.55366e-107
FOSB	42.608	0.300325	0	0
AP2S1	34.3768	0.300042	5.61211e-259	9.429e-258
KRAS	19.2643	0.299706	1.07166e-82	9.49091e-82
CCDC3	23.9807	0.2997	4.42346e-127	4.89579e-126
HMGN1	39.0792	0.299235	0	0
MRPL54	26.0032	0.298232	4.55955e-149	5.50384e-148
SUMO2	39.3339	0.297668	0	0
SRSF5	39.9294	0.297582	0	0
DLD	21.2246	0.297189	5.66227e-100	5.52985e-99
EXOSC1	15.3203	0.297056	5.59826e-53	4.07708e-52
YAP1	17.3368	0.296972	2.48037e-67	2.0106e-66
ILF3-AS1	17.068	0.296373	2.56954e-65	2.04841e-64
SRSF10	31.2806	0.296366	8.57555e-215	1.28535e-213
MVB12A	17.8053	0.295839	6.42951e-71	5.32989e-70
ING1	14.8865	0.295772	4.03491e-50	2.86559e-49
TPRKB	27.0198	0.295159	8.6583e-161	1.08786e-159
THAP9-AS1	17.0914	0.292581	1.71869e-65	1.37239e-64
ATP1A1	51.8472	0.292101	0	0
ANP32B	39.0092	0.292062	0	0
SMIM19	26.401	0.292005	1.33606e-153	1.63946e-152
POLE3	21.334	0.291416	5.4851e-101	5.38595e-100
EDF1	39.4082	0.291292	0	0
BLVRA	21.6801	0.290735	3.15954e-104	3.15495e-103
DDX27	20.5034	0.289623	2.00964e-93	1.89724e-92
LSP1	19.9655	0.288402	1.09858e-88	1.01136e-87
CCNB1IP1	15.5221	0.287841	2.4596e-54	1.81135e-53
BZW1	34.5317	0.287021	2.68554e-261	4.52518e-260
TRA2A	24.7758	0.286982	1.63391e-135	1.87666e-134
EIF3K	36.4374	0.285622	1.08738e-290	1.95175e-289
SLIRP	36.8264	0.285433	6.9869e-297	1.26986e-295
REXO2	32.9535	0.285195	3.76978e-238	6.0354e-237
MFAP1	15.7707	0.285013	4.9465e-56	3.68697e-55
EIF4EBP2	16.9141	0.284551	3.54409e-64	2.80672e-63
OSTF1	26.4858	0.284035	1.41187e-154	1.73839e-153
DNAJA1	39.5836	0.283683	0	0
DIMT1	16.5596	0.283671	1.36387e-61	1.06035e-60
CD82	44.9346	0.283295	0	0
PTBP3	24.6623	0.282593	2.71688e-134	3.10449e-133
PSMA1	32.7918	0.282521	7.69895e-236	1.22513e-234
CD47	24.9448	0.282488	2.43399e-137	2.8135e-136
RNF7	35.7563	0.281931	5.28735e-280	9.29969e-279
MTCO1P12	40.1626	0.28189	0	0
NDUFA12	34.7968	0.281823	2.71796e-265	4.62293e-264
PDCD4	45.4815	0.281606	0	0
ANXA7	30.87	0.281411	3.02005e-209	4.46183e-208
PTGES3	38.9065	0.281322	0	0
MRPS23	17.8479	0.280894	2.99975e-71	2.49028e-70
TSR3	17.4209	0.280288	5.72795e-68	4.66929e-67
CHCHD2	34.4383	0.27919	6.73648e-260	1.13247e-258
SRFBP1	14.9632	0.278271	1.27737e-50	9.13019e-50
NIPSNAP3A	15.4835	0.27791	4.48596e-54	3.29609e-53
TAX1BP1	37.795	0.277502	0	0
RAD23A	32.3995	0.277494	2.79347e-230	4.35649e-229
BBS2	17.432	0.277326	4.71455e-68	3.84427e-67
EAPP	31.0347	0.27654	1.83798e-211	2.7294e-210
DIS3	17.1218	0.276463	1.02138e-65	8.17161e-65
C8orf59	36.7561	0.27595	9.28022e-296	1.68138e-294
DNAJC9	17.1427	0.275686	7.12508e-66	5.70994e-65
SSRP1	22.7205	0.275438	2.81013e-114	2.9487e-113
COX6B1	35.5598	0.274214	5.85222e-277	1.02001e-275
PFN1	32.8655	0.273818	6.84362e-237	1.09203e-235
MAFF	29.2625	0.273608	3.11053e-188	4.31532e-187
MRPL18	30.932	0.272233	4.44362e-210	6.57847e-209
C1orf52	18.4707	0.271932	3.55475e-76	3.02667e-75
SDAD1	19.5564	0.271362	3.63859e-85	3.28588e-84
MRPS10	21.9673	0.270915	5.91555e-107	5.99396e-106
EMC2	19.7941	0.270718	3.34853e-87	3.05737e-86
WLS	15.1841	0.27038	4.50993e-52	3.26391e-51
MIDN	21.647	0.269103	6.48103e-104	6.46269e-103
TOMM7	33.7619	0.267739	7.14532e-250	1.17522e-248
PSMB1	36.4597	0.267668	4.83489e-291	8.68357e-290
TIMM50	14.3201	0.266559	1.6397e-46	1.12471e-45
ETFRF1	19.2466	0.266439	1.5074e-82	1.33295e-81
COX8A	38.7207	0.264828	0	0
MEA1	24.9303	0.264211	3.49675e-137	4.03551e-136
TMEM9B	22.281	0.263502	5.64689e-110	5.78461e-109
TTC37	23.0446	0.263438	1.66464e-117	1.77574e-116
PRDM2	17.9949	0.263369	2.13644e-72	1.7859e-71
ZG16B	28.5507	0.263279	2.75537e-179	3.69488e-178
RAB8A	18.5061	0.262954	1.8448e-76	1.57399e-75
MRPS18C	27.6518	0.261972	2.6529e-168	3.42554e-167
STMP1	27.68	0.260879	1.21666e-168	1.5724e-167
BRMS1	16.1221	0.26064	1.78448e-58	1.35848e-57
PSMC3	25.2571	0.260628	9.46121e-141	1.11142e-139
TMEM50B	18.5922	0.260214	3.71853e-77	3.18583e-76
TRMT112	35.5862	0.259862	2.29223e-277	4.00731e-276
ZFAND1	16.3508	0.25957	4.29245e-60	3.30342e-59
HLA-A	29.8222	0.259459	2.01572e-195	2.86101e-194
USP47	19.7947	0.258656	3.30981e-87	3.02393e-86
NDUFB4	34.5956	0.258165	2.94365e-262	4.96878e-261
PAPOLA	34.885	0.257935	1.25332e-266	2.13553e-265
C19orf70	31.4614	0.257817	2.9289e-217	4.42444e-216
ATP5MG	31.9844	0.257677	1.79937e-224	2.76733e-223
HSP90AA1	40.1403	0.257464	0	0
TKT	26.8598	0.256367	6.47945e-159	8.09176e-158
GGNBP2	24.9565	0.255721	1.81489e-137	2.10038e-136
CMC2	20.7122	0.25545	2.6871e-95	2.55686e-94
PYURF	35.5623	0.253453	5.37032e-277	9.36582e-276
POMP	35.5837	0.252785	2.503e-277	4.3705e-276
PPP1R7	20.7869	0.252361	5.69012e-96	5.4394e-95
MRPL42	19.7726	0.25233	5.12552e-87	4.67689e-86
MAX	21.3382	0.25226	5.01701e-101	4.92799e-100
ADSS	21.0533	0.25218	2.13447e-98	2.06156e-97
USP14	17.2125	0.252103	2.13833e-66	1.71935e-65
ATP5F1B	34.9229	0.251554	3.34072e-267	5.70905e-266
WWP1	17.8065	0.25062	6.2872e-71	5.21341e-70
TBCA	35.4196	0.250545	8.5216e-275	1.47991e-273
UBAP2	14.951	0.250491	1.53426e-50	1.09502e-49
SELENOW	30.4734	0.250361	5.8702e-204	8.54594e-203

## Sheet: Cell Type-LangerhansCells
Gene	Scores	Log Fold-changes	P-value	Adjusted P-value
CD207	74.7292	12.1775	0	0
HLA-DQB2	77.9111	11.5649	0	0
CD1A	70.808	11.5013	0	0
FCGBP	66.1103	10.9727	0	0
AC098679.1	34.0935	10.6343	9.20649e-255	1.72759e-252
GRM7-AS1	8.42219	10.4937	3.6952e-17	7.4674e-16
HLA-DRA	78.5949	9.90398	0	0
CD74	78.7457	9.56933	0	0
LST1	75.3314	9.37126	0	0
HLA-DPB1	77.927	9.06034	0	0
SUCNR1	29.3526	9.05857	2.21159e-189	2.82791e-187
CFAP73	19.5407	8.9944	4.95212e-85	3.00643e-83
HLA-DRB1	78.109	8.94449	0	0
HLA-DPA1	77.4517	8.69875	0	0
S100B	61.4435	8.69255	0	0
HLA-DQA2	65.0907	8.67687	0	0
HLA-DQB1	77.6261	8.67407	0	0
FCER1A	74.2849	8.56346	0	0
RGS1	71.7972	8.51629	0	0
FFAR4	19.9257	8.51179	2.43571e-88	1.52353e-86
CHAD	36.1368	8.36482	5.99291e-286	1.38546e-283
HLA-DQA1	75.3684	8.3313	0	0
CPVL	69.2912	8.25553	0	0
CD52	73.303	8.18253	0	0
AIF1	68.3162	8.04178	0	0
CD86	45.2413	7.89635	0	0
CSF1R	52.6757	7.81965	0	0
CLEC5A	28.0245	7.81096	8.16333e-173	9.66819e-171
GPR183	56.259	7.80084	0	0
P2RY13	34.1925	7.77509	3.12736e-256	5.94569e-254
CARD9	21.0286	7.75521	3.59256e-98	2.55709e-96
CCL22	14.0639	7.69536	6.32676e-45	2.31139e-43
MCOLN2	16.9314	7.57371	2.63869e-64	1.28588e-62
SUSD3	22.9294	7.48475	2.36398e-116	1.92435e-114
SPI1	57.3422	7.48351	0	0
CD1E	37.424	7.44913	1.59336e-306	4.0039e-304
TYROBP	72.513	7.43486	0	0
HCK	40.8476	7.40917	0	0
HLA-DMB	66.548	7.31315	0	0
HLA-DOB	23.7003	7.20051	3.58063e-124	3.0523e-122
LCP1	68.3147	7.19253	0	0
ADAM28	21.829	7.0551	1.22995e-105	9.30449e-104
SP140	12.6064	6.95763	1.9476e-36	6.12423e-35
MMP9	32.7774	6.92844	1.23703e-235	2.11525e-233
CYTIP	37.7861	6.91834	0	0
ZC3H12D	9.62941	6.9049	6.00756e-22	1.38774e-20
CXorf21	12.5665	6.89229	3.22862e-36	1.00975e-34
ITGB2-AS1	14.0119	6.84277	1.3182e-44	4.7916e-43
NAPSB	24.6974	6.74762	1.14049e-134	1.03968e-132
LY86	32.2045	6.72175	1.52894e-227	2.44107e-225
QPRT	35.242	6.6321	4.54379e-272	9.72639e-270
CTSS	63.5445	6.61066	0	0
AC004687.1	18.5794	6.56403	4.71844e-77	2.65796e-75
HLA-DMA	66.3565	6.5519	0	0
CCL4L2	33.6486	6.52936	3.27436e-248	5.9511e-246
RTN1	16.3951	6.5075	2.0731e-60	9.6316e-59
APOBR	21.234	6.5069	4.63491e-100	3.33183e-98
PIK3R5	9.16499	6.47759	4.95531e-20	1.08484e-18
ITGB7	20.1733	6.47716	1.6801e-90	1.09105e-88
GLIPR1	56.3785	6.40563	0	0
CLECL1	9.08886	6.37664	1.00083e-19	2.17951e-18
MNDA	39.0366	6.37448	0	0
CLNK	9.21928	6.34978	2.99107e-20	6.59817e-19
CORO1A	28.5707	6.33624	1.55528e-179	1.88053e-177
FCGR2B	34.8785	6.28093	1.57276e-266	3.24641e-264
HLA-DRB6	27.2728	6.25186	8.91836e-164	9.91242e-162
IGSF6	35.8392	6.24073	2.70719e-281	6.06452e-279
TNFAIP8L2	9.81333	6.20038	9.86575e-23	2.34651e-21
IRF8	17.2795	6.19554	6.71068e-67	3.3903e-65
SPN	21.7376	6.16068	9.04371e-105	6.7706e-103
2022-03-01	18.1416	6.1325	1.49625e-73	8.08201e-72
RNASE6	24.5474	6.12616	4.61286e-133	4.1657e-131
EVI2A	29.2231	6.10368	9.86483e-188	1.24486e-185
SIGLEC10	9.77889	6.0802	1.38719e-22	3.28582e-21
PRKAR2B	21.1333	6.07904	3.93295e-99	2.82021e-97
MYO1G	12.118	6.06923	8.48403e-34	2.56187e-32
GAS2L3	29.0752	6.06081	7.40134e-186	9.21914e-184
ALOX5	40.1208	6.06012	0	0
UCP2	34.4126	6.01417	1.63429e-259	3.14852e-257
TNFSF14	8.54663	6.00711	1.26732e-17	2.59737e-16
CFP	12.1186	6.00472	8.41857e-34	2.54477e-32
HLA-DOA	30.3868	5.99157	8.1998e-203	1.11773e-200
SLA	19.46	5.94737	2.39592e-84	1.44848e-82
RASAL1	9.66399	5.94392	4.28841e-22	9.93798e-21
SLAMF8	10.0319	5.93674	1.10384e-23	2.71017e-22
GPSM3	36.2994	5.91492	1.65109e-288	3.94325e-286
FCGR2C	9.14082	5.89235	6.19775e-20	1.35479e-18
G0S2	27.6116	5.8918	8.06393e-168	9.28413e-166
CSF2RA	19.8498	5.88698	1.10716e-87	6.89541e-86
PIK3R6	12.5876	5.88533	2.47152e-36	7.74641e-35
RGS2	66.2345	5.83347	0	0
EVI2B	32.1941	5.82816	2.13525e-227	3.39036e-225
SEMA7A	14.6286	5.80943	1.84559e-48	7.09226e-47
C15orf48	53.3466	5.78308	0	0
ITGB2	32.2597	5.75073	2.56894e-228	4.14732e-226
LTB	26.9657	5.74413	3.73107e-160	4.08411e-158
CD83	57.1334	5.6959	0	0
RUNX3	32.3949	5.66343	3.23565e-230	5.31272e-228
TBC1D4	47.6979	5.65958	0	0
FPR1	9.67277	5.62477	3.93561e-22	9.1277e-21
BCAT1	11.5497	5.60866	7.40548e-31	2.10841e-29
HLA-DRB5	21.8829	5.60795	3.78434e-106	2.88549e-104
PLEK	29.8782	5.58252	3.77611e-196	5.02867e-194
SNX20	7.94249	5.57618	1.9816e-15	3.76738e-14
CIITA	15.2655	5.52919	1.2981e-52	5.33607e-51
CD300A	13.5062	5.52736	1.43827e-41	4.98358e-40
HPGDS	48.5837	5.52105	0	0
IL18BP	21.6295	5.52094	9.47058e-104	7.0355e-102
CTSH	59.4369	5.48181	0	0
PALD1	9.28177	5.46819	1.66693e-20	3.70547e-19
CD1C	20.726	5.46515	2.01973e-95	1.39967e-93
PILRA	11.3224	5.43005	1.01659e-29	2.83021e-28
ABI3	16.7808	5.37967	3.37113e-63	1.60757e-61
PTPRC	43.0847	5.37749	0	0
IL1A	16.9332	5.37739	2.55887e-64	1.24909e-62
MPEG1	13.2379	5.37683	5.2977e-40	1.78847e-38
PKIB	41.2965	5.37196	0	0
COCH	14.4113	5.36568	4.39077e-47	1.65862e-45
S100A4	68.197	5.36178	0	0
CST7	25.3814	5.3527	4.0503e-142	3.87568e-140
APBB1IP	18.6395	5.32796	1.53601e-77	8.72055e-76
PRKCB	31.0395	5.32704	1.58332e-211	2.28774e-209
TRAF1	22.2587	5.30489	9.28116e-110	7.30809e-108
PARVG	12.8571	5.29816	7.85108e-38	2.54922e-36
RASSF4	21.7362	5.29602	9.32222e-105	6.96107e-103
FNDC4	16.3572	5.29446	3.8666e-60	1.77925e-58
NCKAP1L	21.9216	5.29014	1.61825e-106	1.23714e-104
NCF4	20.8001	5.26943	4.32191e-96	3.01678e-94
HCLS1	27.3475	5.23206	1.15748e-164	1.31172e-162
RGS10	59.186	5.23016	0	0
CD53	33.6593	5.21067	2.27643e-248	4.16356e-246
GLRX	52.6099	5.19252	0	0
FCER1G	48.8877	5.18844	0	0
P2RY14	14.8262	5.1802	9.9204e-50	3.90572e-48
ALOX5AP	36.2241	5.17728	2.54182e-287	6.02079e-285
TM6SF1	15.8422	5.17607	1.59239e-56	6.99344e-55
CD33	21.4274	5.17606	7.42778e-102	5.4204e-100
SCN9A	8.9924	5.1739	2.41895e-19	5.21274e-18
CD69	32.3392	5.15688	1.96733e-229	3.21197e-227
COL9A2	10.555	5.12622	4.81508e-26	1.25583e-24
CMTM7	25.4118	5.1023	1.8676e-142	1.79302e-140
ARHGAP9	12.9456	5.07805	2.48965e-38	8.16639e-37
TAGAP	12.6309	5.07011	1.42562e-36	4.5074e-35
IL2RG	32.5181	5.06257	5.92064e-232	9.83302e-230
LAPTM5	50.3092	5.04079	0	0
WAS	12.5368	5.01908	4.69787e-36	1.46292e-34
RASSF2	19.8114	5.01607	2.37331e-87	1.46861e-85
FAM49A	11.5446	5.01128	7.8577e-31	2.23496e-29
FMNL1	14.5459	5.00396	6.20001e-48	2.36994e-46
SLC18A2	40.2253	5.00239	0	0
RHOF	15.696	4.99875	1.61107e-55	6.96958e-54
SERPINF2	11.0084	4.99402	3.48005e-28	9.48741e-27
HAVCR2	11.0767	4.97971	1.62734e-28	4.45752e-27
TSPAN33	10.6765	4.97956	1.31059e-26	3.45875e-25
IL1B	14.3934	4.97908	5.68893e-47	2.1462e-45
GTF2IRD1	24.2704	4.97283	4.03248e-130	3.59662e-128
GAPT	8.52438	4.88237	1.53631e-17	3.13977e-16
ACOT7	35.1759	4.87501	4.67999e-271	9.94429e-269
FCGR2A	19.9721	4.86239	9.64072e-89	6.08292e-87
CD4	22.3593	4.86044	9.79927e-111	7.75834e-109
LDLRAD4	14.8928	4.86	3.67133e-50	1.45135e-48
ADAM8	12.823	4.8571	1.2184e-37	3.94724e-36
LGALS9	22.4198	4.83984	2.5208e-111	2.00127e-109
GPR65	15.0956	4.78473	1.73013e-51	6.96341e-50
GRK3	9.78526	4.78366	1.30256e-22	3.0879e-21
MYEF2	11.9946	4.77994	3.79166e-33	1.13077e-31
PTPN22	8.67808	4.77279	4.02498e-18	8.37393e-17
DOCK5	12.3342	4.77225	5.92845e-35	1.82256e-33
CYBB	12.1431	4.75732	6.23917e-34	1.89192e-32
EFNB3	9.81672	4.75584	9.53973e-23	2.27271e-21
PDE4A	18.0642	4.74003	6.10029e-73	3.28279e-71
GPRIN3	11.4269	4.72685	3.06967e-30	8.604e-29
ENO2	34.5979	4.7148	2.71461e-262	5.4477e-260
CST3	70.7306	4.70769	0	0
C1orf162	19.5601	4.69532	3.38455e-85	2.05909e-83
FAM105A	20.6353	4.67752	1.32222e-94	9.0117e-93
ADCY7	15.2388	4.64281	1.95337e-52	7.98423e-51
FGL2	35.0479	4.63914	4.20314e-269	8.7383e-267
IL18R1	9.81808	4.62681	9.41228e-23	2.24419e-21
DOCK4	15.3233	4.58751	5.34635e-53	2.21981e-51
SNAPC4	13.5845	4.57948	4.94755e-42	1.73092e-40
FYB1	18.3655	4.57594	2.47945e-75	1.37262e-73
VASH1	8.28678	4.57543	1.16358e-16	2.30468e-15
ELMO1	18.1965	4.54915	5.49946e-74	3.00422e-72
SERPINF1	51.9153	4.54222	0	0
CPED1	12.005	4.53538	3.34552e-33	9.98749e-32
PTPN6	28.7999	4.5324	2.14899e-182	2.63142e-180
STK17B	43.6463	4.47379	0	0
CLEC7A	22.5872	4.46809	5.78991e-113	4.63482e-111
RAMP1	20.4374	4.46046	7.7736e-93	5.15233e-91
LTC4S	37.0952	4.43417	3.35384e-301	8.28369e-299
HVCN1	9.74712	4.41168	1.89779e-22	4.47328e-21
GALM	10.2513	4.39682	1.16806e-24	2.94543e-23
CYBA	46.347	4.3952	0	0
PAK1	39.0473	4.39429	0	0
ARHGDIB	60.2403	4.39316	0	0
GGTA1P	31.5574	4.376	1.41787e-218	2.14522e-216
MICAL1	18.2865	4.37595	1.05995e-74	5.82325e-73
TRPC6	8.94874	4.36539	3.59552e-19	7.69085e-18
JAML	11.3339	4.36452	8.91895e-30	2.48544e-28
INPP5D	10.3282	4.34231	5.25605e-25	1.33705e-23
GRASP	15.6153	4.33308	5.72877e-55	2.45259e-53
ICAM3	20.7536	4.31307	1.13742e-95	7.92027e-94
RASGEF1B	39.5333	4.31079	0	0
PAPSS2	12.1329	4.29569	7.06735e-34	2.13856e-32
NFKBID	28.6842	4.2905	6.00961e-181	7.29688e-179
FAM109A	8.46439	4.27065	2.57502e-17	5.22195e-16
TRPM4	23.0601	4.26453	1.16506e-117	9.59201e-116
ANKRD44	10.6672	4.25294	1.44902e-26	3.82061e-25
CCDC88A	33.0592	4.22262	1.14725e-239	2.00928e-237
VIM	58.5239	4.2081	0	0
HDAC9	7.61921	4.19822	2.5523e-14	4.65633e-13
DOCK2	9.94977	4.19375	2.52759e-23	6.11744e-22
PPM1N	14.1124	4.18751	3.1869e-45	1.16872e-43
KYNU	9.40621	4.16893	5.14338e-21	1.15758e-19
MOB3A	20.56	4.16099	6.25829e-94	4.19611e-92
BTK	15.6427	4.16044	3.72337e-55	1.59878e-53
PARM1	17.5188	4.15263	1.03052e-68	5.36577e-67
NR4A3	30.6745	4.14367	1.24617e-206	1.74815e-204
PHACTR1	17.1074	4.14288	1.30728e-65	6.47988e-64
ARL4C	45.0777	4.14056	0	0
PTGS2	35.6938	4.13898	4.93086e-279	1.07137e-276
DHRS9	14.6871	4.13782	7.79633e-49	3.01604e-47
CCRL2	8.6021	4.13161	7.82734e-18	1.61452e-16
SLC8A1	12.9549	4.12738	2.20536e-38	7.25035e-37
DOCK10	14.3463	4.12316	1.12411e-46	4.20784e-45
PLEK2	44.9264	4.11662	0	0
DUSP2	45.3388	4.10106	0	0
NCF2	22.2624	4.09472	8.56037e-110	6.75895e-108
CD302	25.7462	4.08788	3.55482e-146	3.48228e-144
LRMP	14.1471	4.07313	1.94557e-45	7.16216e-44
TNF	25.0608	4.06673	1.32974e-138	1.23958e-136
SNX10	11.7759	4.05626	5.19624e-32	1.5122e-30
GLIPR2	16.3851	4.05529	2.4443e-60	1.13198e-58
PREX1	8.42049	4.04576	3.74921e-17	7.57126e-16
LYN	19.6322	4.04276	8.20569e-86	5.0239e-84
NR4A2	40.886	4.00144	0	0
PRMT7	16.0615	3.99359	4.75133e-58	2.13205e-56
GPAT3	14.8069	3.98355	1.32209e-49	5.18396e-48
SH2B3	11.1162	3.96716	1.04661e-28	2.87772e-27
GLA	28.4237	3.96685	1.03101e-177	1.23627e-175
CKLF	31.8983	3.96392	2.81924e-223	4.4038e-221
FFAR2	8.76345	3.95457	1.89357e-18	3.97967e-17
GNG2	16.4278	3.94739	1.21054e-60	5.66053e-59
IKZF1	8.52619	3.93318	1.51244e-17	3.09316e-16
ST8SIA4	10.6387	3.90975	1.9693e-26	5.17353e-25
ARHGAP30	16.2472	3.90373	2.33869e-59	1.06936e-57
RAB32	33.7267	3.90041	2.34762e-249	4.32112e-247
PRMT9	11.4857	3.90041	1.55686e-30	4.40217e-29
CCL4	11.2397	3.89672	2.60314e-29	7.22629e-28
LGALS1	55.0032	3.89445	0	0
PLXNC1	11.457	3.88038	2.16849e-30	6.10175e-29
PHTF1	8.88568	3.87548	6.35335e-19	1.35198e-17
LIMS2	17.2876	3.87286	5.83312e-67	2.95211e-65
CD37	17.8708	3.82701	1.99163e-71	1.05604e-69
CCL3L1	8.63609	3.82565	5.81692e-18	1.20414e-16
LPAR3	10.552	3.81765	4.97111e-26	1.29536e-24
SNX8	18.7736	3.81718	1.24266e-78	7.18209e-77
KBTBD8	8.86222	3.81626	7.84395e-19	1.66672e-17
BCL2A1	9.72025	3.81146	2.4717e-22	5.79297e-21
ENTPD1	17.8015	3.8106	6.87622e-71	3.62608e-69
PIM2	10.2859	3.79383	8.16066e-25	2.06503e-23
GMFG	29.5289	3.79327	1.22478e-191	1.60152e-189
IL10RA	8.71184	3.79022	2.98971e-18	6.25609e-17
ALCAM	27.411	3.77727	2.02871e-165	2.31722e-163
CTTNBP2	9.46398	3.77241	2.96439e-21	6.72408e-20
C2CD2L	9.70851	3.77076	2.7736e-22	6.48476e-21
LPXN	11.9293	3.76861	8.32822e-33	2.46083e-31
EPCAM	26.8964	3.767	2.42083e-159	2.62012e-157
TMEM97	18.1863	3.75569	6.63042e-74	3.6084e-72
CTSZ	30.5451	3.74552	6.5667e-205	9.07964e-203
IFI30	9.31085	3.72822	1.26819e-20	2.83216e-19
SRGN	33.2124	3.70865	7.13573e-242	1.2808e-239
SEPT6	16.3822	3.69219	2.56292e-60	1.18501e-58
RIN3	7.53352	3.69027	4.93918e-14	8.92025e-13
CYSLTR1	12.3634	3.68814	4.12419e-35	1.2733e-33
PLEKHO1	19.5723	3.66828	2.66636e-85	1.62558e-83
DPYSL2	25.6949	3.65423	1.3319e-145	1.29593e-143
LRRK1	13.0977	3.64858	3.39474e-39	1.1302e-37
CD84	12.8559	3.6046	7.96748e-38	2.58411e-36
CCND2	26.2907	3.59544	2.4491e-152	2.50972e-150
HCST	20.1857	3.58309	1.30663e-90	8.52347e-89
SMAP2	25.5397	3.57462	7.15317e-144	6.93666e-142
PLEKHA2	10.581	3.56159	3.6518e-26	9.5502e-25
AP1S3	8.41831	3.53903	3.81961e-17	7.70803e-16
LINC01128	14.6362	3.5225	1.65011e-48	6.34952e-47
GZF1	14.999	3.52044	7.45085e-51	2.9822e-49
CXCL16	35.8806	3.5153	6.13633e-282	1.38537e-279
SLC29A1	26.6766	3.5149	8.78633e-157	9.19954e-155
TNFRSF1B	10.2681	3.51476	9.81048e-25	2.47818e-23
NFATC2	8.02091	3.51472	1.04966e-15	2.01415e-14
ARHGAP31	11.0391	3.51315	2.47478e-28	6.75957e-27
ACAP1	12.4065	3.50995	2.41079e-35	7.459e-34
ADGRE5	13.0067	3.48818	1.12102e-38	3.70656e-37
ARHGAP27	11.6393	3.47009	2.60265e-31	7.49118e-30
NAGA	14.0108	3.46315	1.338e-44	4.85749e-43
SLC2A3	30.858	3.45369	4.37534e-209	6.2285e-207
VASP	34.6665	3.4515	2.5242e-263	5.101e-261
TNFAIP8L3	9.81521	3.4215	9.68365e-23	2.30509e-21
HHEX	9.06349	3.39796	1.2634e-19	2.74508e-18
PXDC1	25.8562	3.39487	2.07477e-147	2.03934e-145
SAMD9L	7.20648	3.36901	5.74171e-13	9.77173e-12
CENPJ	8.39116	3.3521	4.81384e-17	9.67388e-16
TCHH	7.16814	3.35121	7.60246e-13	1.28628e-11
CELF2	17.0192	3.34067	5.91708e-65	2.90802e-63
DAPP1	27.9759	3.32319	3.18994e-172	3.76257e-170
ITM2C	31.807	3.32253	5.17661e-222	7.99966e-220
ZNF331	26.8615	3.31637	6.19295e-159	6.67776e-157
PSTPIP2	15.7089	3.3085	1.31342e-55	5.70755e-54
RASSF5	20.6087	3.29475	2.29222e-94	1.5586e-92
RAPH1	22.249	3.29233	1.15319e-109	9.05565e-108
ZFHX3	16.2702	3.28949	1.60692e-59	7.37093e-58
RNF166	7.11692	3.26579	1.10366e-12	1.85319e-11
PDXK	21.4044	3.2631	1.21626e-101	8.85329e-100
CNPY3	19.9697	3.26149	1.00983e-88	6.35773e-87
NFKBIE	18.388	3.24889	1.63903e-75	9.09113e-74
HACD4	13.9273	3.23995	4.32335e-44	1.55781e-42
SH3KBP1	29.4753	3.23907	5.9704e-191	7.77174e-189
FCGRT	43.026	3.23055	0	0
DEPTOR	10.295	3.22031	7.42131e-25	1.87959e-23
ABCC3	8.74683	3.21932	2.19423e-18	4.6082e-17
COTL1	20.0708	3.21844	1.32965e-89	8.5009e-88
AL390719.1	9.99272	3.21151	1.64027e-23	4.00005e-22
RGS19	13.6311	3.19144	2.61697e-42	9.18897e-41
GNA13	23.4686	3.18635	8.52902e-122	7.16487e-120
GNAI2	49.5544	3.17846	0	0
PGM2L1	9.99676	3.1705	1.57464e-23	3.84975e-22
RNF24	18.7098	3.16885	4.12151e-78	2.35838e-76
LSP1	36.9605	3.16534	4.93393e-299	1.20831e-296
SLC4A7	14.587	3.15374	3.39753e-48	1.30214e-46
GCA	20.0324	3.1375	2.87604e-89	1.82262e-87
IL13RA1	31.2282	3.13198	4.41908e-214	6.48236e-212
PPT1	35.1324	3.10956	2.15868e-270	4.52039e-268
NAA40	9.71641	3.10912	2.5666e-22	6.00563e-21
FILIP1L	26.8133	3.10887	2.26046e-158	2.41936e-156
CCDC18	7.18205	3.10115	6.86732e-13	1.16462e-11
STK4	21.7827	3.09309	3.38697e-105	2.54887e-103
NDRG2	34.7202	3.08617	3.90888e-264	7.95485e-262
BID	16.8832	3.06739	5.97716e-64	2.87401e-62
ARHGAP15	9.76274	3.06359	1.62706e-22	3.84768e-21
FTL	60.6736	3.06022	0	0
CFLAR	39.2674	3.05707	0	0
GRAMD1A	9.75903	3.05647	1.68768e-22	3.98778e-21
TAPT1	13.8025	3.0467	2.46045e-43	8.7564e-42
CDC42EP3	23.2995	3.0365	4.48765e-120	3.73729e-118
AKR1A1	41.6901	3.03246	0	0
FAM129A	15.9394	3.0266	3.37825e-57	1.49273e-55
INSIG1	30.3468	3.01351	2.77233e-202	3.76126e-200
DENND1B	9.45951	3.00899	3.09379e-21	7.01209e-20
ANXA5	50.1847	3.00265	0	0
RAB8B	18.7097	2.99489	4.12949e-78	2.35838e-76
HIP1	15.2049	2.98677	3.28116e-52	1.33736e-50
DEF6	11.9412	2.96052	7.21796e-33	2.13714e-31
TOMM34	13.9993	2.95931	1.57489e-44	5.7103e-43
IER5	32.8539	2.95791	1.00156e-236	1.72281e-234
JAZF1	8.24145	2.93359	1.70138e-16	3.35379e-15
RNF125	13.0757	2.92752	4.53595e-39	1.50667e-37
PPIF	25.9551	2.92699	1.59195e-148	1.58635e-146
OGFRL1	26.9652	2.92504	3.78099e-160	4.12314e-158
EPB41L2	14.795	2.91061	1.57889e-49	6.16579e-48
RARA	15.3655	2.9095	2.78754e-53	1.16408e-51
TMEM14C	50.8689	2.90729	0	0
VOPP1	9.54562	2.90373	1.35293e-21	3.09803e-20
SLC25A29	7.20841	2.87528	5.66073e-13	9.63959e-12
TMSB10	59.8265	2.87269	0	0
CNTRL	15.135	2.86928	9.51668e-52	3.85712e-50
ACSL4	21.47	2.85793	2.97179e-102	2.17415e-100
DEPDC7	12.8083	2.85307	1.47323e-37	4.76211e-36
RHOG	31.2772	2.84858	9.51982e-215	1.41079e-212
GSN	45.6452	2.84714	0	0
GNA15	33.8562	2.84463	2.94476e-251	5.45497e-249
OPN3	9.59491	2.84026	8.39869e-22	1.92776e-20
MAP2K1	18.9324	2.83621	6.17237e-80	3.61804e-78
ZBTB10	10.8788	2.82696	1.45387e-27	3.92288e-26
CMTM3	23.5535	2.82134	1.15593e-122	9.79588e-121
LY96	11.1387	2.82076	8.12703e-29	2.24098e-27
SGTB	6.84883	2.8132	7.44588e-12	1.19939e-10
EMP3	35.7452	2.80881	7.84783e-280	1.73119e-277
SAMHD1	12.6879	2.80776	6.90338e-37	2.19949e-35
ATP1B1	24.2608	2.80727	5.09124e-130	4.51309e-128
TUBA1B	56.2319	2.80353	0	0
RHOH	7.03335	2.80275	2.01634e-12	3.35067e-11
RAPGEF1	7.34241	2.80166	2.09774e-13	3.65185e-12
DHTKD1	7.97734	2.80054	1.49525e-15	2.85213e-14
IL1R1	24.1131	2.78766	1.82148e-128	1.60479e-126
TACC1	20.1253	2.78458	4.43039e-90	2.85143e-88
ZMIZ1	15.8155	2.78179	2.43114e-56	1.06609e-54
BTN2A2	11.6281	2.76952	2.96629e-31	8.5124e-30
RNASET2	24.91	2.76688	5.79758e-137	5.35266e-135
ZNF267	20.7013	2.75716	3.37299e-95	2.32632e-93
RAB7B	14.7747	2.73009	2.13297e-49	8.31828e-48
HPS5	12.6598	2.72954	9.87269e-37	3.13517e-35
TMSB4X	66.4886	2.72844	0	0
FXYD5	31.2556	2.72685	1.87397e-214	2.76296e-212
CMTM6	36.2126	2.71963	3.85656e-287	9.06072e-285
ARPC3	55.1866	2.71708	0	0
SIRPA	10.3216	2.71274	5.62674e-25	1.42884e-23
CCDC107	20.64	2.71187	1.20036e-94	8.20045e-93
MANBA	7.39344	2.70821	1.43083e-13	2.52123e-12
CDC42SE1	22.8565	2.70449	1.25905e-115	1.02203e-113
MTHFD2	19.4641	2.69976	2.21479e-84	1.34178e-82
BLNK	7.3535	2.69482	1.93086e-13	3.37556e-12
PTK2B	10.4145	2.69388	2.12963e-25	5.44619e-24
TIMP1	39.1645	2.68778	0	0
FLT1	13.6532	2.67913	1.93174e-42	6.79944e-41
SLC38A1	27.186	2.66367	9.51422e-163	1.0494e-160
AKAP13	22.6508	2.66298	1.3694e-113	1.09925e-111
CD58	24.8246	2.66222	4.86319e-136	4.47569e-134
EXOC6	7.93265	2.65994	2.1451e-15	4.0702e-14
PQLC3	17.2262	2.65195	1.68873e-66	8.4724e-65
H2AFY	41.9563	2.64712	0	0
PYCR1	8.4936	2.64481	2.00327e-17	4.08832e-16
CARD16	12.7003	2.63311	5.8895e-37	1.87853e-35
SFT2D2	20.5861	2.63304	3.65991e-94	2.47113e-92
RAB11FIP1	16.0574	2.63173	5.07036e-58	2.27168e-56
C4orf48	14.9546	2.62786	1.45454e-50	5.78175e-49
NIN	18.4465	2.62605	5.56283e-76	3.10938e-74
RBPJ	30.4037	2.62473	4.91436e-203	6.73057e-201
COL21A1	9.42985	2.62408	4.10689e-21	9.26471e-20
PSMB9	28.7302	2.62288	1.60225e-181	1.95366e-179
DNAJC10	20.9819	2.60136	9.5949e-98	6.81262e-96
RILPL2	13.5201	2.59799	1.18982e-41	4.12768e-40
LITAF	35.3761	2.59372	3.98015e-274	8.58347e-272
C1orf115	13.3185	2.59046	1.80672e-40	6.15691e-39
SCRN1	6.74792	2.58736	1.49982e-11	2.36581e-10
SPATA20	7.16591	2.57506	7.72725e-13	1.30586e-11
PLAUR	29.2204	2.55954	1.06774e-187	1.34155e-185
MYADM	31.1178	2.55422	1.3852e-212	2.0217e-210
ARPC1B	10.3286	2.55334	5.2291e-25	1.33137e-23
AP1S2	19.6537	2.54605	5.37816e-86	3.29975e-84
NABP1	18.8192	2.53725	5.25363e-79	3.05471e-77
TFPT	8.22455	2.53329	1.9593e-16	3.84907e-15
METTL21A	12.1987	2.52855	3.15879e-34	9.5986e-33
ABL2	7.77896	2.51903	7.31209e-15	1.36326e-13
NUDT1	20.5512	2.50068	7.51375e-94	5.02621e-92
ZNF433-AS1	8.37075	2.49896	5.72538e-17	1.145e-15
RAB31	16.8236	2.49631	1.63823e-63	7.85102e-62
RGCC	21.333	2.49	5.61508e-101	4.06678e-99
CAMK1D	16.0375	2.48525	6.99603e-58	3.12475e-56
N4BP2L1	16.4498	2.48148	8.4128e-61	3.94024e-59
RFX5	8.64839	2.47644	5.22304e-18	1.08353e-16
BHLHE41	12.0408	2.47628	2.16961e-33	6.50388e-32
TSC22D3	28.9033	2.47558	1.08608e-183	1.33555e-181
PRKACB	7.0366	2.47544	1.96995e-12	3.27735e-11
ATPAF2	8.57276	2.45208	1.01037e-17	2.07812e-16
WFDC21P	15.6091	2.44684	6.31219e-55	2.69837e-53
GPX1	43.8793	2.44609	0	0
MED25	17.2725	2.44182	7.5744e-67	3.81998e-65
ACOT9	10.3686	2.44033	3.4443e-25	8.78493e-24
FAM49B	17.9703	2.43962	3.33138e-72	1.77949e-70
KLHL5	7.88602	2.43676	3.11984e-15	5.89262e-14
DAB2	12.9373	2.43007	2.77067e-38	9.07786e-37
ABCC4	11.5069	2.42934	1.21785e-30	3.45034e-29
CCDC69	7.34844	2.42876	2.0054e-13	3.49741e-12
CAP1	40.686	2.42843	0	0
HNMT	17.2344	2.42273	1.46521e-66	7.36376e-65
MCM5	7.0202	2.42066	2.21547e-12	3.66681e-11
P4HA1	19.2711	2.41464	9.39602e-83	5.59848e-81
RIPK2	19.2218	2.40659	2.43011e-82	1.44496e-80
TIGAR	8.64778	2.4033	5.25097e-18	1.08854e-16
RAB11FIP4	6.39042	2.39816	1.65435e-10	2.4567e-09
ARHGEF6	8.4876	2.39474	2.10955e-17	4.29006e-16
AMZ2P1	11.1863	2.39252	4.76142e-29	1.31419e-27
N4BP2	9.04767	2.38955	1.46051e-19	3.16148e-18
CYTOR	10.8699	2.37906	1.60315e-27	4.3176e-26
ARMCX3	12.3951	2.37823	2.77776e-35	8.58521e-34
YPEL5	35.9087	2.37013	2.23777e-282	5.09189e-280
FTH1	47.1708	2.35856	0	0
GDI2	40.1819	2.35514	0	0
CREB3L2	6.63404	2.34267	3.26619e-11	5.06908e-10
GOLGA8B	11.8809	2.34022	1.48722e-32	4.37208e-31
ME1	8.93239	2.3249	4.16896e-19	8.90427e-18
OTULIN	12.2538	2.32121	1.60283e-34	4.89625e-33
SMCO4	8.3807	2.31531	5.26157e-17	1.0537e-15
CBL	6.64444	2.31133	3.04367e-11	4.73136e-10
RANBP2	17.405	2.31115	7.56357e-68	3.88918e-66
SH3BGRL	39.7857	2.3063	0	0
PDE4B	14.5525	2.29697	5.63422e-48	2.15652e-46
GOLGA8A	10.8362	2.29229	2.31883e-27	6.23926e-26
PPP1R15B	21.2348	2.29127	4.56048e-100	3.2865e-98
GPR137B	7.43804	2.28513	1.0219e-13	1.82177e-12
DOPEY2	6.71264	2.2842	1.91134e-11	3.00347e-10
RAP1A	29.3418	2.28306	3.04404e-189	3.87519e-187
PTPN18	6.32416	2.26933	2.54607e-10	3.74624e-09
MIIP	8.63509	2.26752	5.86795e-18	1.21383e-16
RASA2	10.8849	2.25277	1.36109e-27	3.67595e-26
CSK	6.4646	2.24761	1.01564e-10	1.53183e-09
RP2	6.49116	2.24488	8.51756e-11	1.28937e-09
ACTR2	39.3918	2.24154	0	0
PARP4	15.798	2.23922	3.21055e-56	1.40573e-54
CDYL	7.81514	2.23229	5.49017e-15	1.02822e-13
CREM	12.5463	2.22902	4.16627e-36	1.29878e-34
AKR1B1	9.11286	2.2278	8.02365e-20	1.75127e-18
DNAJB9	18.9539	2.2257	4.10281e-80	2.41473e-78
ITSN2	24.781	2.21972	1.43806e-135	1.3151e-133
HSD17B11	14.8931	2.21354	3.65492e-50	1.44685e-48
PTGER3	7.81162	2.2096	5.64555e-15	1.05664e-13
CYTH3	8.16016	2.20831	3.34569e-16	6.5371e-15
OSGEP	10.0694	2.19142	7.54249e-24	1.85975e-22
ARPC5	38.8623	2.18859	0	0
LIMK1	6.7168	2.18194	1.85756e-11	2.92056e-10
NME4	20.0405	2.17735	2.4442e-89	1.55236e-87
UNC119	11.6322	2.17688	2.82719e-31	8.12128e-30
CCDC18-AS1	8.36993	2.17666	5.76537e-17	1.1522e-15
UPP1	10.8141	2.16948	2.95073e-27	7.92475e-26
MTHFR	5.96818	2.16802	2.39916e-09	3.35581e-08
UVRAG	10.2983	2.16795	7.17496e-25	1.81879e-23
MASTL	7.31572	2.16786	2.5601e-13	4.44069e-12
PEA15	29.1757	2.15926	3.94076e-187	4.92988e-185
SAT1	38.6636	2.15646	0	0
CIB1	25.0773	2.1556	8.80154e-139	8.23129e-137
ARPIN	7.97444	2.14997	1.53073e-15	2.91787e-14
NKRF	6.37164	2.14863	1.87015e-10	2.77289e-09
TANK	22.0792	2.1361	5.00569e-108	3.87814e-106
PACS2	7.1999	2.13459	6.0258e-13	1.02431e-11
MID1IP1	8.24015	2.12318	1.71987e-16	3.38793e-15
SNX29	7.81526	2.12317	5.4849e-15	1.0279e-13
OSBPL3	8.09516	2.11835	5.71888e-16	1.10471e-14
DCP2	9.39059	2.1174	5.96667e-21	1.34078e-19
SDF2L1	13.7674	2.11099	4.00113e-43	1.41871e-41
PPCDC	7.29905	2.10944	2.898e-13	5.01175e-12
DUSP3	11.9876	2.10445	4.12826e-33	1.22862e-31
PER1	16.8964	2.10362	4.78176e-64	2.30305e-62
CSGALNACT2	9.80921	2.1011	1.02775e-22	2.44243e-21
CPPED1	8.041	2.09708	8.91057e-16	1.71323e-14
PTGER4	12.7099	2.09377	5.21044e-37	1.66561e-35
JMY	7.73664	2.09337	1.02078e-14	1.89336e-13
SDCBP	26.8048	2.08946	2.84211e-158	3.03067e-156
LMNA	41.0344	2.08728	0	0
BEX4	11.4486	2.08628	2.38975e-30	6.71781e-29
ADPGK	8.0166	2.08169	1.08717e-15	2.08335e-14
CSNK1G2	8.78909	2.08048	1.50773e-18	3.17568e-17
ID2	34.121	2.07589	3.59927e-255	6.79816e-253
WDR59	8.17531	2.07579	2.95113e-16	5.7779e-15
SGK1	34.5599	2.06855	1.01225e-261	1.98993e-259
BLOC1S6	16.5726	2.06611	1.09969e-61	5.1926e-60
TNFRSF14	8.18176	2.06285	2.79723e-16	5.48402e-15
RAC2	10.1088	2.0583	5.05145e-24	1.25194e-22
ARHGAP18	10.1701	2.05063	2.69753e-24	6.7492e-23
MKNK1	6.32998	2.05034	2.45194e-10	3.61512e-09
PDGFA	7.62282	2.0418	2.48186e-14	4.53355e-13
RCN3	10.3087	2.03731	6.43359e-25	1.63229e-23
USP36	9.48171	2.02436	2.5015e-21	5.69648e-20
PRR13	26.0293	2.02213	2.30589e-149	2.30573e-147
ZC3H12C	9.22744	2.01603	2.77182e-20	6.12386e-19
BASP1	9.74572	2.01189	1.92408e-22	4.53154e-21
FAM107B	11.0568	2.01123	2.03171e-28	5.55989e-27
TRIP10	14.8469	2.0078	7.29079e-50	2.87434e-48
ARL6IP5	32.6981	2.00738	1.66431e-234	2.82913e-232
MTMR12	7.65414	2.00664	1.94605e-14	3.56381e-13
DHRS7	21.9852	2.00347	3.98829e-107	3.06526e-105
FZD1	6.01968	2.00116	1.74757e-09	2.46228e-08
ST6GAL1	6.68311	2.0009	2.33916e-11	3.65983e-10
TMSB4XP4	7.56698	1.99781	3.82e-14	6.92537e-13
MALT1	11.5769	1.99759	5.39761e-31	1.54131e-29
AGPAT1	7.48223	1.99487	7.3072e-14	1.31321e-12
CCDC14	8.39087	1.9886	4.82541e-17	9.69039e-16
KLHDC3	13.8374	1.9871	1.51675e-43	5.42462e-42
HIPK1	10.5556	1.98475	4.78497e-26	1.24911e-24
FAM53C	7.45986	1.98322	8.66135e-14	1.54982e-12
NT5C	16.9004	1.98222	4.47115e-64	2.16066e-62
ETV3	19.9674	1.97844	1.05916e-88	6.65383e-87
RNF5	19.9363	1.97693	1.97182e-88	1.23604e-86
UBE2E2	12.8804	1.9748	5.80174e-38	1.88805e-36
CKS2	22.4333	1.95693	1.86252e-111	1.48273e-109
HPRT1	17.3073	1.95588	4.14293e-67	2.10779e-65
ANXA11	20.9815	1.95586	9.68228e-98	6.85781e-96
MIS18BP1	11.5725	1.95015	5.67953e-31	1.62021e-29
TGFB1	14.0578	1.94741	6.90032e-45	2.51457e-43
PCYT1A	10.7347	1.94431	6.99127e-27	1.85182e-25
CD63	38.6142	1.94403	0	0
FNBP1	13.2088	1.94201	7.81039e-40	2.63366e-38
NUDT16	6.05157	1.94055	1.43443e-09	2.02898e-08
CARD8	6.40115	1.93443	1.54213e-10	2.29477e-09
MAFF	23.3656	1.93352	9.55925e-121	8.00705e-119
FRMD4B	18.6993	1.9296	5.014e-78	2.85226e-76
CEP170	5.7427	1.92674	9.3176e-09	1.25881e-07
IRF7	8.79407	1.92466	1.44233e-18	3.04236e-17
PHYHIP	6.97182	1.92328	3.1286e-12	5.13695e-11
TPM3	37.8168	1.92059	0	0
SH3BP5	9.45513	1.92058	3.22608e-21	7.30621e-20
MTMR14	6.422	1.91682	1.34496e-10	2.01174e-09
H2AFV	26.5087	1.91626	7.68796e-155	7.9916e-153
ST14	15.5114	1.91435	2.90454e-54	1.22892e-52
AKAP11	9.2968	1.90994	1.44742e-20	3.22743e-19
EDEM1	6.2845	1.90452	3.28915e-10	4.80292e-09
ATP2B1-AS1	10.7831	1.90286	4.13711e-27	1.10392e-25
SKAP2	14.5179	1.89838	9.32831e-48	3.54697e-46
VPS37B	8.39665	1.8981	4.59397e-17	9.23846e-16
TAP2	8.15146	1.89592	3.59562e-16	7.01596e-15
MYL12A	41.3119	1.88828	0	0
SELENOK	31.0551	1.88744	9.73102e-212	1.4131e-209
CCSAP	6.57789	1.88623	4.7717e-11	7.31915e-10
RALA	23.8978	1.88622	3.22945e-126	2.80254e-124
CYSTM1	22.0435	1.88328	1.10299e-107	8.49982e-106
OLFM2	14.3226	1.88281	1.57981e-46	5.88318e-45
COPRS	14.2798	1.87892	2.92608e-46	1.08269e-44
RHEB	29.5917	1.87846	1.912e-192	2.52297e-190
LAGE3	18.7126	1.87767	3.90662e-78	2.23995e-76
TAOK3	15.3471	1.87092	3.70293e-53	1.54189e-51
ATM	6.3421	1.86658	2.2666e-10	3.35039e-09
STARD3NL	6.74348	1.85936	1.54634e-11	2.43787e-10
TESK1	6.3217	1.85602	2.58706e-10	3.80462e-09
HEATR5B	5.69653	1.85578	1.22273e-08	1.63737e-07
FAM96A	17.2141	1.85497	2.08324e-66	1.04335e-64
ABR	9.26412	1.85478	1.96696e-20	4.36234e-19
ANP32A	15.3146	1.85393	6.10854e-53	2.53264e-51
NUB1	19.4268	1.85264	4.58202e-84	2.76432e-82
CXCL8	12.2059	1.8522	2.89164e-34	8.79605e-33
TWISTNB	14.9982	1.85142	7.53824e-51	3.013e-49
STMN1	20.5402	1.85041	9.41264e-94	6.2819e-92
RPS6KA3	8.96926	1.84951	2.98504e-19	6.404e-18
PPIP5K2	12.1162	1.84886	8.67119e-34	2.61566e-32
FOXN2	8.47667	1.84431	2.31726e-17	4.70916e-16
GIT2	5.94583	1.83999	2.75053e-09	3.83244e-08
REPIN1	6.45434	1.83948	1.08691e-10	1.63763e-09
ACTB	51.0278	1.83746	0	0
FLOT1	17.4376	1.83498	4.27428e-68	2.20568e-66
FAM198B	7.54262	1.83253	4.60629e-14	8.32474e-13
GRK2	7.44455	1.8317	9.72777e-14	1.73527e-12
CREB3	9.47203	1.83165	2.74445e-21	6.2301e-20
JMJD1C	16.5596	1.82976	1.36403e-61	6.41982e-60
ZMIZ2	6.12608	1.8284	9.00718e-10	1.29112e-08
HNRNPLL	7.28336	1.82633	3.25603e-13	5.61747e-12
GRB2	24.6391	1.82375	4.81181e-134	4.35899e-132
RRM2B	7.12195	1.82374	1.06414e-12	1.78892e-11
MSRA	7.38418	1.82312	1.53397e-13	2.6964e-12
PTGS1	18.6146	1.82283	2.4483e-77	1.38456e-75
AKAP17A	11.1894	1.82194	4.59543e-29	1.26959e-27
TMEM14B	29.2931	1.8138	1.27023e-188	1.60997e-186
NFKB2	10.1103	1.81229	4.97209e-24	1.23334e-22
AHSA2P	6.91064	1.8114	4.82457e-12	7.85467e-11
RAP2A	5.64853	1.81062	1.61827e-08	2.14615e-07
TOR3A	5.63137	1.8098	1.78784e-08	2.36021e-07
G3BP2	21.0916	1.80794	9.49279e-99	6.79016e-97
DNMT1	12.905	1.80278	4.21563e-38	1.37654e-36
SUMO3	20.5769	1.79525	4.42321e-94	2.9726e-92
FNBP1L	13.131	1.79507	2.18629e-39	7.29554e-38
NAMPT	26.079	1.79259	6.31691e-150	6.3384e-148
PRDM1	8.2858	1.79185	1.17318e-16	2.3221e-15
SKIL	18.6298	1.79155	1.84093e-77	1.04312e-75
S100A10	40.0221	1.79123	0	0
EHBP1L1	5.6603	1.78849	1.5111e-08	2.01049e-07
ROCK1	14.4818	1.78803	1.57969e-47	5.99079e-46
CHD1L	7.41634	1.7839	1.20398e-13	2.13452e-12
PRR14	9.30003	1.78341	1.40411e-20	3.13328e-19
TRAFD1	10.6297	1.78314	2.16757e-26	5.68406e-25
ZNF33A	10.531	1.78226	6.21588e-26	1.6168e-24
CHMP1B	27.4629	1.78038	4.87777e-166	5.59357e-164
DAZAP2	33.3569	1.78029	5.78351e-244	1.04457e-241
SYNGR2	34.4511	1.77861	4.3343e-260	8.46302e-258
VEGFA	12.722	1.77695	4.46111e-37	1.42765e-35
AAED1	10.8058	1.77199	3.23203e-27	8.66413e-26
CORO1C	13.0639	1.76779	5.29552e-39	1.75695e-37
CNDP2	9.45468	1.76632	3.24011e-21	7.33224e-20
VPS13C	10.6328	1.76466	2.09662e-26	5.50301e-25
DENND4A	6.83999	1.76193	7.91978e-12	1.2736e-10
KDM6B	13.3395	1.75915	1.36344e-40	4.66279e-39
CDC42SE2	9.20281	1.75897	3.48705e-20	7.66886e-19
QSOX1	6.20808	1.7573	5.36345e-10	7.76908e-09
GRN	30.2159	1.7559	1.4665e-200	1.97111e-198
ANKRD28	5.9789	1.75238	2.24649e-09	3.14531e-08
NBDY	19.3815	1.75038	1.10626e-83	6.66015e-82
USPL1	6.04862	1.74938	1.46089e-09	2.0644e-08
CAPG	32.4693	1.74753	2.89641e-231	4.78289e-229
VAMP8	31.8057	1.74669	5.39671e-222	8.29544e-220
ZEB1	7.93283	1.74651	2.14211e-15	4.06719e-14
AAAS	6.54646	1.74551	5.89188e-11	8.98014e-10
ATP6V0B	29.8199	1.74548	2.15532e-195	2.85708e-193
RELT	5.55773	1.7435	2.73299e-08	3.54957e-07
S100A6	32.6415	1.74053	1.05775e-233	1.77715e-231
PAK2	19.0223	1.73586	1.11573e-80	6.58007e-79
IDS	12.2214	1.72477	2.38847e-34	7.2808e-33
BST2	6.11123	1.72389	9.88663e-10	1.41438e-08
SYK	5.54154	1.71862	2.99827e-08	3.8819e-07
PHKG2	5.93847	1.71522	2.87696e-09	3.99896e-08
PFN1	47.5467	1.71493	0	0
NAF1	6.1383	1.7144	8.34094e-10	1.19859e-08
TSPYL2	11.9688	1.70757	5.17719e-33	1.53604e-31
ATG3	20.6705	1.70039	6.38405e-95	4.3821e-93
AGPAT3	5.81478	1.69954	6.07131e-09	8.26808e-08
PTPN12	16.1813	1.6974	6.835e-59	3.10563e-57
TBRG1	13.0771	1.69732	4.45158e-39	1.48034e-37
GNAS	34.4486	1.6959	4.72073e-260	9.15568e-258
TPRA1	7.09958	1.69189	1.2514e-12	2.09398e-11
MYO1D	6.78875	1.69106	1.1311e-11	1.8009e-10
CAT	17.6632	1.68552	8.04874e-70	4.20601e-68
MBP	13.2486	1.6849	4.59733e-40	1.55749e-38
ZNF721	8.6969	1.68426	3.4106e-18	7.11107e-17
CALM3	16.2697	1.68092	1.62044e-59	7.42114e-58
ORMDL3	8.30987	1.68065	9.58058e-17	1.90412e-15
IKBIP	6.88199	1.67825	5.90233e-12	9.56621e-11
TGIF2	9.91252	1.67276	3.67257e-23	8.83679e-22
CKAP2	10.9737	1.67269	5.11184e-28	1.38836e-26
MEF2D	10.1376	1.67215	3.76299e-24	9.38248e-23
IL6R	5.41978	1.67043	5.96727e-08	7.56657e-07
RNF130	10.0365	1.66932	1.053e-23	2.58976e-22
NRM	5.65289	1.66715	1.57769e-08	2.09619e-07
ZSCAN16-AS1	6.44482	1.66605	1.15736e-10	1.73924e-09
MCL1	29.5539	1.66282	5.85535e-192	7.69127e-190
WDFY2	9.29277	1.66225	1.50321e-20	3.34925e-19
SNAP23	13.8779	1.66064	8.62061e-44	3.0908e-42
IL1RAP	6.86876	1.65876	6.4762e-12	1.0467e-10
PPP1R2	16.087	1.65299	3.14509e-58	1.41348e-56
DUSP10	11.9747	1.65174	4.82274e-33	1.43235e-31
CTAGE5	9.60628	1.64868	7.52211e-22	1.72793e-20
TMEM123	26.3428	1.6474	6.20501e-153	6.40401e-151
LIMS1	17.1699	1.64489	4.46362e-66	2.2278e-64
CD40	7.05539	1.64293	1.72118e-12	2.86843e-11
STRBP	5.37822	1.63865	7.52263e-08	9.46816e-07
TPI1	38.4995	1.63671	0	0
HEXA	7.27268	1.63617	3.52413e-13	6.06192e-12
ERCC1	15.3639	1.63532	2.85912e-53	1.19225e-51
FAM111A	5.56058	1.63145	2.68885e-08	3.49854e-07
CLN8	7.58173	1.63125	3.4097e-14	6.19317e-13
CTSB	25.7216	1.62684	6.70617e-146	6.54712e-144
KMT2E	26.7049	1.62628	4.12836e-157	4.33824e-155
BIRC3	16.9168	1.62608	3.3833e-64	1.64045e-62
ZBTB1	13.3349	1.62571	1.44959e-40	4.94574e-39
FAM219B	7.35012	1.62211	1.98033e-13	3.45577e-12
HSPA1A	28.947	1.6159	3.0635e-184	3.7833e-182
SYAP1	18.224	1.61542	3.32825e-74	1.82158e-72
GLS	10.7813	1.61477	4.22087e-27	1.12523e-25
TPP1	7.45625	1.61451	8.90216e-14	1.59192e-12
RLF	9.43883	1.61433	3.7695e-21	8.51023e-20
HECA	11.537	1.61429	8.59122e-31	2.43879e-29
WARS	8.0167	1.61271	1.08628e-15	2.08303e-14
HMOX2	9.72939	1.61101	2.2594e-22	5.3083e-21
TP53I13	5.64021	1.61097	1.69846e-08	2.24941e-07
MTA3	7.02411	1.60914	2.15431e-12	3.56764e-11
GRIPAP1	5.63161	1.60787	1.78532e-08	2.35796e-07
MAN1A1	7.69249	1.60779	1.44298e-14	2.66109e-13
ASMTL	6.73319	1.60665	1.6598e-11	2.61389e-10
SPAG9	18.5746	1.59958	5.15858e-77	2.90025e-75
TMUB1	7.46149	1.59879	8.55488e-14	1.53267e-12
AC103591.3	11.5434	1.59601	7.96851e-31	2.26425e-29
SHKBP1	5.87119	1.59423	4.32668e-09	5.95392e-08
HERPUD1	20.7338	1.59398	1.71653e-95	1.19241e-93
PHF20	12.6449	1.59025	1.19422e-36	3.7799e-35
MT-ND4L	39.0566	1.58684	0	0
COMMD5	7.43078	1.58676	1.07961e-13	1.92228e-12
ZNFX1	7.14961	1.5856	8.70257e-13	1.46767e-11
RASAL2	5.33331	1.57969	9.6438e-08	1.20435e-06
CAPZB	31.8226	1.57948	3.15176e-222	4.89675e-220
ATXN2L	15.0693	1.57655	2.57962e-51	1.03536e-49
BAX	14.7118	1.57287	5.41553e-49	2.09783e-47
MIF4GD	9.47997	1.57203	2.54354e-21	5.78309e-20
SMCHD1	8.79923	1.57177	1.37762e-18	2.908e-17
PRDX1	36.1947	1.5716	7.38574e-287	1.72124e-284
C9orf72	5.60719	1.57102	2.05642e-08	2.69998e-07
GPATCH11	5.55847	1.56882	2.72145e-08	3.53776e-07
PRMT2	16.9958	1.56824	8.82677e-65	4.33066e-63
HSPA6	8.10446	1.56495	5.29795e-16	1.02752e-14
UBE2E1	18.8563	1.56387	2.60802e-79	1.52256e-77
RAB3GAP1	15.3063	1.56313	6.93858e-53	2.86854e-51
ARHGEF1	5.50143	1.56252	3.76731e-08	4.84071e-07
TUBA1A	27.6439	1.56153	3.30689e-168	3.8225e-166
BMP2K	7.38159	1.55987	1.56414e-13	2.74441e-12
REL	18.1676	1.55711	9.32406e-74	5.06479e-72
ALG2	6.90008	1.55416	5.1973e-12	8.44722e-11
CSRNP1	18.7037	1.55397	4.61687e-78	2.63152e-76
NFKB1	10.7098	1.55057	9.15508e-27	2.42052e-25
MAP3K2	11.7743	1.55029	5.29597e-32	1.53967e-30
NAP1L1	29.3954	1.54772	6.28983e-190	8.07838e-188
CDC37	22.5226	1.54493	2.49376e-112	1.99074e-110
PRCP	16.6311	1.54348	4.1468e-62	1.96128e-60
PLEKHB2	12.7649	1.54278	2.57403e-37	8.27413e-36
CREB5	10.7844	1.54017	4.07986e-27	1.08965e-25
RTF2	19.8775	1.53938	6.37008e-88	3.97587e-86
MRM2	5.69173	1.53611	1.25756e-08	1.68168e-07
EIF2AK2	7.77494	1.53531	7.54812e-15	1.40635e-13
ARID4A	9.89501	1.53245	4.37553e-23	1.05107e-21
HSPE1	26.1146	1.53206	2.49189e-150	2.52669e-148
CCND3	8.10028	1.52875	5.48313e-16	1.06201e-14
DDAH2	11.2495	1.52715	2.33008e-29	6.47449e-28
SVBP	8.84187	1.52067	9.41303e-19	1.99573e-17
CNOT8	8.26888	1.51975	1.35219e-16	2.67458e-15
CNN2	13.942	1.51772	3.52026e-44	1.27002e-42
TWF2	9.23399	1.51529	2.60741e-20	5.76502e-19
TET2	7.11822	1.51315	1.09333e-12	1.83693e-11
CLIC1	32.9146	1.51249	1.35824e-237	2.35032e-235
ATP5F1E	37.3938	1.51204	4.92251e-306	1.2263e-303
CHD6	8.68601	1.5085	3.75382e-18	7.81541e-17
XIST	8.83554	1.50646	9.9612e-19	2.10885e-17
MTF2	8.42849	1.50405	3.50141e-17	7.08074e-16
CNOT6L	7.18751	1.50259	6.59829e-13	1.12031e-11
HPGD	15.8946	1.50203	6.90468e-57	3.04164e-55
IFITM2	25.2155	1.49798	2.70547e-140	2.55499e-138
RXRA	11.4412	1.49479	2.60231e-30	7.30821e-29
PAF1	21.0802	1.4929	1.20816e-98	8.62057e-97
SCNM1	11.6841	1.49271	1.53725e-31	4.4468e-30
STX4	11.3825	1.49134	5.11131e-30	1.4285e-28
LAMTOR1	21.8685	1.49106	5.17863e-106	3.93821e-104
AHCYL1	14.3594	1.49001	9.30106e-47	3.49067e-45
THAP2	8.61836	1.48698	6.7917e-18	1.40291e-16
NDFIP1	18.0901	1.48544	3.81292e-73	2.0557e-71
ACTR3	26.84	1.48058	1.10381e-158	1.18579e-156
HIST1H2BJ	6.31833	1.48042	2.64404e-10	3.88447e-09
PPP1R12A	15.0718	1.47948	2.48201e-51	9.97566e-50
ZYX	12.0398	1.47895	2.19615e-33	6.57662e-32
SMIM20	7.69693	1.47605	1.39371e-14	2.57187e-13
FHL3	7.29511	1.47482	2.9841e-13	5.15757e-12
GNPDA1	5.86848	1.47436	4.39807e-09	6.04928e-08
KMT2C	17.5616	1.47271	4.84933e-69	2.52953e-67
ME2	5.93771	1.46901	2.89024e-09	4.01549e-08
M6PR	8.86081	1.46898	7.94366e-19	1.68667e-17
SVIP	13.1411	1.46809	1.91429e-39	6.39526e-38
GABARAPL2	26.0981	1.46546	3.8307e-150	3.85713e-148
PARK7	25.8811	1.46216	1.08695e-147	1.07204e-145
SLC1A5	8.46883	1.4587	2.47864e-17	5.03004e-16
SUPT4H1	19.1395	1.45822	1.18472e-81	7.00123e-80
MEF2C	6.80151	1.45769	1.03529e-11	1.65109e-10
HPS1	7.92951	1.45658	2.20008e-15	4.16905e-14
MLEC	10.5937	1.45639	3.18591e-26	8.33935e-25
CCNH	9.21545	1.45575	3.09965e-20	6.83246e-19
SH3BGRL3	32.2925	1.45314	8.92209e-229	1.44849e-226
CYB561A3	9.5251	1.45304	1.64876e-21	3.76647e-20
SHTN1	10.6503	1.44966	1.73827e-26	4.57075e-25
C6orf48	23.7274	1.44878	1.88042e-124	1.61727e-122
FLII	14.361	1.44704	9.08944e-47	3.41569e-45
MDM4	6.53535	1.444	6.3463e-11	9.66765e-10
YWHAH	22.0562	1.44297	8.32161e-108	6.42989e-106
PACSIN2	5.59331	1.44128	2.22777e-08	2.917e-07
PTTG1	12.4574	1.44054	1.27521e-35	3.95823e-34
GPR108	9.6286	1.43993	6.05517e-22	1.39762e-20
EIF2AK4	6.9308	1.43975	4.18456e-12	6.82809e-11
OSBPL11	5.89502	1.43936	3.74633e-09	5.17503e-08
CTSC	18.7712	1.43703	1.29988e-78	7.49777e-77
CDK2AP2	11.9191	1.43524	9.41299e-33	2.77568e-31
FOSB	27.3092	1.43456	3.29397e-164	3.68951e-162
STX7	10.3258	1.43233	5.38875e-25	1.36961e-23
NCOR2	6.61017	1.43039	3.83885e-11	5.91654e-10
EFHD2	12.3576	1.42983	4.43211e-35	1.36545e-33
C16orf87	7.42608	1.42796	1.11864e-13	1.99054e-12
BEX3	18.7414	1.42417	2.27617e-78	1.31029e-76
SNAP29	8.70457	1.42319	3.18792e-18	6.6612e-17
MXD1	12.4816	1.42085	9.41093e-36	2.92427e-34
BAZ2B	10.8047	1.41966	3.27027e-27	8.75852e-26
CACUL1	7.59055	1.41801	3.1854e-14	5.79307e-13
SENP6	13.9434	1.41677	3.45289e-44	1.24727e-42
BTBD1	5.73388	1.41408	9.81598e-09	1.32367e-07
TRA2B	23.1574	1.41344	1.22412e-118	1.01651e-116
YTHDF3	7.10932	1.41322	1.16615e-12	1.95472e-11
PTMS	23.0889	1.41321	5.99158e-118	4.96116e-116
ACAA1	8.9154	1.41272	4.86081e-19	1.03743e-17
SNX9	7.86846	1.41157	3.59036e-15	6.76805e-14
UBL3	11.1056	1.40997	1.17822e-28	3.23652e-27
MCRIP1	6.99065	1.40846	2.73622e-12	4.50806e-11
SARAF	25.022	1.40756	3.52061e-138	3.26086e-136
GNAQ	5.15028	1.40267	2.60101e-07	3.1648e-06
PHF1	4.95706	1.40012	7.15662e-07	8.42069e-06
CBFB	5.62936	1.39757	1.8088e-08	2.38461e-07
INSIG2	5.9324	1.39631	2.98536e-09	4.14564e-08
DNAJB11	9.62193	1.39508	6.46095e-22	1.48772e-20
NARF	9.13179	1.39423	6.73734e-20	1.47162e-18
CAPNS1	19.7464	1.3936	8.60863e-87	5.31565e-85
BOD1L1	8.48894	1.39264	2.08531e-17	4.24675e-16
ELOVL5	9.02088	1.38615	1.86593e-19	4.03001e-18
CD27-AS1	4.76554	1.38613	1.8835e-06	2.12449e-05
SCPEP1	10.4543	1.38105	1.39962e-25	3.60805e-24
HMGN5	6.7773	1.37942	1.22444e-11	1.94311e-10
FUCA2	7.30092	1.37922	2.85812e-13	4.94575e-12
SPATS2L	13.4295	1.37899	4.06317e-41	1.39949e-39
KCTD20	9.92622	1.37809	3.20169e-23	7.72952e-22
HSPA1B	25.0937	1.3773	5.82612e-139	5.46634e-137
ERO1A	6.33305	1.37493	2.40354e-10	3.54556e-09
SMG7	6.07362	1.37341	1.2506e-09	1.77591e-08
HOOK3	13.2035	1.37191	8.3795e-40	2.82227e-38
DCK	4.81667	1.36935	1.45973e-06	1.66798e-05
METTL7A	7.29066	1.36869	3.08438e-13	5.32452e-12
RFX2	5.51438	1.36564	3.50002e-08	4.50528e-07
SGK3	6.07442	1.36224	1.24436e-09	1.76797e-08
EP300	7.31856	1.36007	2.50655e-13	4.3504e-12
CYTH1	5.88376	1.35832	4.01041e-09	5.52924e-08
RELB	6.89341	1.35755	5.44723e-12	8.84846e-11
SSR1	14.6648	1.35754	1.08411e-48	4.17714e-47
FOXP1	12.8837	1.35648	5.56249e-38	1.81428e-36
PSME4	4.8339	1.35611	1.33885e-06	1.53594e-05
TSC22D2	5.44965	1.35559	5.04704e-08	6.42225e-07
AHR	11.4837	1.35354	1.59271e-30	4.49914e-29
CORO1B	8.30701	1.35339	9.81452e-17	1.9466e-15
YTHDC2	6.26515	1.35025	3.72477e-10	5.42532e-09
REV3L	5.32537	1.34839	1.00746e-07	1.25653e-06
PRPS1	4.81681	1.34662	1.45874e-06	1.66751e-05
ATP2B1	14.358	1.34586	9.49155e-47	3.55755e-45
AES	17.1898	1.34134	3.16346e-66	1.58162e-64
VRK1	4.98494	1.34111	6.19802e-07	7.34661e-06
TRIM13	6.51342	1.33772	7.34583e-11	1.11667e-09
OAZ1	32.2145	1.33766	1.10699e-227	1.77721e-225
TAPBP	11.8558	1.33641	2.0089e-32	5.89373e-31
GPN1	7.23038	1.33605	4.81656e-13	8.22709e-12
PHIP	9.88193	1.33351	4.98637e-23	1.19681e-21
PDIA3	28.5085	1.33283	9.18567e-179	1.10603e-176
STYXL1	4.75207	1.33185	2.01342e-06	2.26485e-05
NR4A1	23.7245	1.33166	2.01605e-124	1.72878e-122
C1orf54	4.87705	1.32973	1.07683e-06	1.24572e-05
IL1R2	9.47882	1.32789	2.57176e-21	5.84267e-20
AP1B1	5.85871	1.3269	4.66469e-09	6.40382e-08
EVI5	6.1342	1.32565	8.55872e-10	1.22805e-08
JPT1	20.3027	1.32536	1.21637e-91	8.00701e-90
NUP62	6.80289	1.3217	1.02538e-11	1.63619e-10
QKI	10.1617	1.31976	2.938e-24	7.34449e-23
HGSNAT	4.87639	1.31733	1.08043e-06	1.2494e-05
SNX3	26.5503	1.31655	2.5473e-155	2.65747e-153
SCAMP2	10.5051	1.31628	8.18544e-26	2.11766e-24
PLSCR1	9.95803	1.31618	2.32634e-23	5.63981e-22
ISG15	7.99526	1.31503	1.29297e-15	2.47117e-14
LHPP	7.24405	1.31376	4.35491e-13	7.46873e-12
CEP350	10.9482	1.31309	6.77498e-28	1.83318e-26
TCTN3	5.46376	1.31226	4.66155e-08	5.93433e-07
ATP6AP2	20.8647	1.31123	1.12068e-96	7.84152e-95
MT-ND4	48.1253	1.30984	0	0
MOB1A	14.979	1.30932	1.0066e-50	4.01222e-49
DNAJC3	9.83889	1.30885	7.65485e-23	1.82969e-21
SERTAD3	6.00482	1.30777	1.91542e-09	2.69352e-08
PPP1R18	8.09543	1.30714	5.70638e-16	1.10303e-14
UTP6	8.56541	1.30697	1.07689e-17	2.21336e-16
SLCO3A1	4.97871	1.30617	6.40099e-07	7.57787e-06
HMGB1P5	4.93335	1.30356	8.08298e-07	9.44529e-06
PIGG	6.41437	1.2989	1.41408e-10	2.11183e-09
USP15	13.5523	1.29889	7.68339e-42	2.6719e-40
UBE2F	6.65017	1.29692	2.92763e-11	4.55833e-10
RAP1GDS1	5.37457	1.29571	7.67639e-08	9.65747e-07
LACTB	7.55737	1.29427	4.11294e-14	7.4471e-13
TMEM219	20.0683	1.29421	1.39656e-89	8.90901e-88
TMF1	9.62031	1.29383	6.56304e-22	1.51002e-20
DSE	8.0028	1.28994	1.21624e-15	2.32606e-14
SUGP2	5.62746	1.28929	1.82887e-08	2.40887e-07
PRDX3	15.0981	1.28721	1.6677e-51	6.7215e-50
CARD19	10.7515	1.28721	5.82884e-27	1.54676e-25
ACYP2	7.28057	1.28541	3.32419e-13	5.73165e-12
CCNI	25.4556	1.28405	6.12712e-143	5.92179e-141
HSPH1	18.4756	1.28318	3.24303e-76	1.81622e-74
FAM50A	6.29441	1.28182	3.0858e-10	4.5174e-09
ZDHHC6	5.2742	1.28037	1.33339e-07	1.65445e-06
TCEAL9	11.8348	1.27925	2.58105e-32	7.55695e-31
OSBPL8	15.549	1.27716	1.61522e-54	6.87433e-53
PSMA3-AS1	7.69051	1.27366	1.4655e-14	2.69917e-13
IFRD1	13.6496	1.27294	2.03118e-42	7.14075e-41
ACBD6	7.35031	1.26972	1.97747e-13	3.45286e-12
AHI1	5.91893	1.26948	3.24045e-09	4.4934e-08
CLDN1	25.4217	1.26835	1.45299e-142	1.39962e-140
VPS29	20.5361	1.2663	1.02375e-93	6.81666e-92
SEPT2	19.2786	1.2585	8.12447e-83	4.85085e-81
PFDN5	30.6391	1.25395	3.69027e-206	5.15175e-204
TAOK1	6.41282	1.25332	1.42851e-10	2.13119e-09
PNISR	16.4042	1.25114	1.78387e-60	8.30119e-59
MFSD1	11.6463	1.24755	2.39667e-31	6.90519e-30
CSRP2	12.6056	1.24684	1.96687e-36	6.17812e-35
CFL1	30.2949	1.24682	1.33667e-201	1.80501e-199
SBNO2	5.20653	1.24629	1.92401e-07	2.36295e-06
TMEM243	5.53203	1.24181	3.16553e-08	4.09112e-07
ELF1	13.8114	1.24072	2.17496e-43	7.75951e-42
SAT2	10.1254	1.23912	4.26093e-24	1.06057e-22
LPP	6.51207	1.23891	7.4121e-11	1.12616e-09
TIPARP	17.8702	1.23603	2.01114e-71	1.06443e-69
DIAPH1	8.67294	1.23591	4.21106e-18	8.75476e-17
MAP3K8	15.4324	1.23474	9.91673e-54	4.17746e-52
SESN3	4.25053	1.23256	2.13269e-05	0.000215341
MAZ	5.34771	1.23187	8.90736e-08	1.11527e-06
MGAT1	7.40844	1.2318	1.27796e-13	2.25875e-12
TBL1XR1	6.19813	1.23114	5.71394e-10	8.26434e-09
MSL3	5.69728	1.23054	1.21738e-08	1.63096e-07
UBE2G2	9.2738	1.22961	1.79635e-20	3.99007e-19
SPTY2D1	11.7232	1.22955	9.69576e-32	2.81031e-30
PLEKHA3	4.7969	1.22928	1.61144e-06	1.83192e-05
FLOT2	6.46471	1.229	1.01495e-10	1.53159e-09
CREB1	7.52622	1.22751	5.22308e-14	9.41587e-13
LPCAT2	6.376	1.22671	1.81769e-10	2.6965e-09
H2AFZ	24.1094	1.22608	1.994e-128	1.75145e-126
SEC11A	17.302	1.22574	4.54674e-67	2.30512e-65
ARFGEF1	5.82057	1.22209	5.86455e-09	8.0016e-08
ARHGEF7	4.64635	1.22065	3.37856e-06	3.71372e-05
KIAA0100	6.16928	1.21908	6.86037e-10	9.8829e-09
ASPH	15.5128	1.2184	2.84095e-54	1.20732e-52
MTDH	20.072	1.21838	1.29553e-89	8.30117e-88
SPG21	10.4142	1.21627	2.13662e-25	5.45442e-24
PPP1R3B	4.56956	1.21588	4.88738e-06	5.28576e-05
MED15	4.84562	1.21278	1.26217e-06	1.45142e-05
BCL6	8.9623	1.21255	3.17985e-19	6.81181e-18
ACAT2	7.86425	1.21209	3.71314e-15	6.99038e-14
BX284668.5	7.43407	1.21145	1.0531e-13	1.87623e-12
SPEN	8.0729	1.21139	6.86486e-16	1.32254e-14
ZMYND8	6.68319	1.20645	2.33791e-11	3.65983e-10
STIM2	5.82941	1.20524	5.56227e-09	7.60352e-08
C7orf50	6.62494	1.203	3.47379e-11	5.37685e-10
DDX39A	12.805	1.20165	1.53653e-37	4.96118e-36
ARL14EP	6.7872	1.20041	1.14333e-11	1.81938e-10
ZC3H7A	6.35795	1.20009	2.04462e-10	3.02537e-09
GOLIM4	5.68498	1.19727	1.30825e-08	1.74784e-07
MAPK1	8.89357	1.19668	5.9176e-19	1.26111e-17
DRAM2	8.6869	1.19579	3.72458e-18	7.76013e-17
VMA21	8.47645	1.19473	2.32166e-17	4.71477e-16
GPX3	8.49221	1.19278	2.02753e-17	4.13199e-16
DNAJC15	13.7505	1.1901	5.05719e-43	1.79096e-41
TMEM230	12.3125	1.19003	7.75967e-35	2.38046e-33
GNG5	25.3274	1.18975	1.59465e-141	1.51586e-139
HSPA8	24.3527	1.18974	5.42504e-131	4.86872e-129
TP53BP2	4.85205	1.18825	1.22195e-06	1.40909e-05
UPF2	9.20194	1.18711	3.51537e-20	7.72527e-19
ATP5MG	27.8591	1.18395	8.35675e-171	9.73764e-169
PIK3C2A	6.50772	1.18364	7.62982e-11	1.15741e-09
TMEM70	6.04961	1.18322	1.45196e-09	2.05278e-08
CA2	17.1097	1.1827	1.25579e-65	6.23537e-64
GCC2	7.97218	1.18225	1.55894e-15	2.9697e-14
FBXL15	5.44262	1.18195	5.25029e-08	6.67501e-07
DLST	6.18108	1.18137	6.36649e-10	9.18516e-09
SOCS1	6.11892	1.17747	9.42098e-10	1.3491e-08
JOSD1	10.4494	1.17588	1.47475e-25	3.79832e-24
MTND1P23	6.78117	1.1753	1.19209e-11	1.89384e-10
SMARCA5	14.4462	1.17426	2.64809e-47	1.00294e-45
AP2S1	20.6426	1.17354	1.13724e-94	7.78767e-93
PABPC4	8.88313	1.17285	6.50047e-19	1.38227e-17
COMMD2	9.22648	1.16882	2.79685e-20	6.17445e-19
CHD2	12.3601	1.16785	4.29754e-35	1.3254e-33
LASP1	6.47627	1.16653	9.40185e-11	1.421e-09
KCTD12	7.40648	1.16634	1.297e-13	2.29099e-12
MT-ND2	38.0834	1.16337	0	0
REEP5	20.304	1.16233	1.18502e-91	7.81842e-90
HMGB3	6.11422	1.15932	9.70308e-10	1.3888e-08
STARD7	11.6174	1.15579	3.3623e-31	9.63927e-30
TALDO1	19.8248	1.15431	1.81885e-87	1.13035e-85
SELENOH	11.6348	1.15392	2.74322e-31	7.88791e-30
EPB41	4.93987	1.15338	7.81754e-07	9.15733e-06
HSP90B1	22.6785	1.15326	7.31148e-114	5.88544e-112
PDCD11	4.30468	1.15272	1.67228e-05	0.000171124
ODF2L	5.82843	1.15235	5.59528e-09	7.64503e-08
CISD2	8.82793	1.15136	1.06631e-18	2.2558e-17
KIAA0232	6.00015	1.15083	1.9714e-09	2.77089e-08
TGOLN2	9.7227	1.15044	2.41301e-22	5.65999e-21
RGS12	5.44739	1.15018	5.11134e-08	6.50122e-07
MAD2L2	5.89739	1.14932	3.69294e-09	5.1037e-08
ZFAND5	17.3071	1.14753	4.15744e-67	2.11145e-65
LRRFIP1	18.8035	1.14205	7.06932e-79	4.10219e-77
MVP	7.12946	1.14004	1.00765e-12	1.69593e-11
ENY2	17.8483	1.13933	2.98147e-71	1.57511e-69
CACYBP	17.0717	1.13525	2.40873e-65	1.18582e-63
SLC25A28	4.2322	1.13492	2.31413e-05	0.000232928
SWAP70	7.90915	1.1337	2.59149e-15	4.90431e-14
ATP6V1C1	4.2752	1.13174	1.90966e-05	0.000193973
RB1	5.07015	1.13038	3.97503e-07	4.7783e-06
NINJ1	15.7722	1.13014	4.83499e-56	2.10998e-54
CBX3	21.5561	1.12801	4.64356e-103	3.4145e-101
ATF6B	4.03156	1.12765	5.5407e-05	0.000534786
MAPRE1	12.6783	1.12681	7.80328e-37	2.48347e-35
TBC1D5	5.41671	1.12492	6.07049e-08	7.6907e-07
PPHLN1	12.3286	1.12415	6.35185e-35	1.95065e-33
NQO2	8.20154	1.12325	2.37326e-16	4.65596e-15
CTNND1	12.4547	1.12271	1.31859e-35	4.08847e-34
TSPAN13	7.76232	1.12261	8.33898e-15	1.5518e-13
CCNG2	7.81805	1.12213	5.36475e-15	1.00604e-13
IFI35	4.65234	1.12111	3.28195e-06	3.61027e-05
UBE2A	14.5166	1.12073	9.51358e-48	3.61266e-46
PKM	24.0015	1.12015	2.68093e-127	2.34768e-125
ATP6V0D1	13.6086	1.12012	3.56075e-42	1.24877e-40
TCF25	16.7267	1.11985	8.37208e-63	3.98577e-61
RAB5C	14.3002	1.11963	2.18211e-46	8.10524e-45
ALDH2	20.1082	1.11576	6.25996e-90	4.02001e-88
TAB2	5.78372	1.11509	7.30677e-09	9.9132e-08
VHL	4.66235	1.11409	3.12626e-06	3.45611e-05
GNB1	10.9002	1.11319	1.14969e-27	3.10794e-26
DDX24	15.4168	1.11293	1.26254e-53	5.30304e-52
MYO1C	7.56946	1.11085	3.74783e-14	6.7988e-13
FAM13B	4.9758	1.11069	6.49794e-07	7.6895e-06
MAPKAP1	8.43764	1.11014	3.23796e-17	6.55256e-16
CSNK2B	18.8602	1.1093	2.42367e-79	1.4178e-77
DDOST	9.25675	1.10902	2.10749e-20	4.67041e-19
TRIM28	10.043	1.10874	9.8611e-24	2.42731e-22
CREBL2	5.74134	1.10841	9.39302e-09	1.26782e-07
SRRM2	15.951	1.10809	2.80539e-57	1.24532e-55
GGA1	4.33136	1.10786	1.48191e-05	0.000152726
MARS	4.34758	1.10737	1.37644e-05	0.000142415
DDX3Y	4.10577	1.10466	4.02976e-05	0.000393685
RNF145	10.1987	1.10318	2.0103e-24	5.04284e-23
UBE2W	5.51473	1.10291	3.49316e-08	4.50011e-07
HEXB	8.64767	1.1022	5.25593e-18	1.08879e-16
EIF4E2	10.2849	1.09958	8.24498e-25	2.08455e-23
ZNF791	4.14618	1.09941	3.38069e-05	0.000334687
PFKL	7.7998	1.09885	6.2007e-15	1.15904e-13
CXXC5	5.19164	1.09698	2.08449e-07	2.55352e-06
COMMD6	22.9401	1.09697	1.85141e-116	1.51136e-114
RHOC	17.074	1.09691	2.31663e-65	1.14242e-63
UBE2D1	6.75244	1.09553	1.45378e-11	2.29696e-10
MT-ND5	32.9155	1.09478	1.31947e-237	2.29699e-235
ACOX1	6.18968	1.09285	6.02873e-10	8.70656e-09
REX1BD	12.9081	1.09255	4.04932e-38	1.32372e-36
POLR2E	13.8359	1.09187	1.54847e-43	5.53122e-42
PBX3	4.85012	1.09186	1.23388e-06	1.42151e-05
N4BP1	7.45584	1.09099	8.9294e-14	1.59581e-12
CCDC50	6.40267	1.0899	1.52683e-10	2.27318e-09
PICALM	10.964	1.08976	5.69544e-28	1.54397e-26
SEC61B	21.8652	1.08841	5.57287e-106	4.2269e-104
GLUL	15.0139	1.08812	5.95452e-51	2.3866e-49
SETX	5.73909	1.08784	9.51887e-09	1.2842e-07
TMX4	7.075	1.0872	1.49452e-12	2.49501e-11
CTTNBP2NL	9.03906	1.08684	1.58026e-19	3.41813e-18
BAG4	4.20441	1.08552	2.6176e-05	0.000261742
JMJD6	9.02697	1.08414	1.76487e-19	3.8146e-18
PLEC	7.75492	1.08272	8.83978e-15	1.64278e-13
WASHC4	4.79423	1.08206	1.633e-06	1.85496e-05
PPM1G	11.9125	1.0811	1.01925e-32	3.00248e-31
SSR3	14.5456	1.07902	6.22612e-48	2.37678e-46
ARPC4	13.4686	1.07888	2.39239e-41	8.27966e-40
PSENEN	11.5776	1.07864	5.35103e-31	1.52952e-29
SRSF7	20.5318	1.07847	1.11991e-93	7.4398e-92
H3F3AP4	6.56541	1.07534	5.1889e-11	7.938e-10
CAPZA1	10.9999	1.07337	3.82361e-28	1.04044e-26
RAB21	9.00693	1.07327	2.11901e-19	4.56979e-18
MLF1	4.18049	1.07178	2.90877e-05	0.000289754
CALR	16.1769	1.07013	7.33903e-59	3.32419e-57
ATP6V0E1	20.5775	1.06985	4.37036e-94	2.94393e-92
PTEN	7.61977	1.06947	2.54138e-14	4.63934e-13
YARS	8.22722	1.06773	1.91612e-16	3.76681e-15
IBTK	4.84297	1.06736	1.27915e-06	1.46978e-05
PSME1	20.9018	1.06604	5.15134e-97	3.63082e-95
DPP7	10.5288	1.06447	6.36674e-26	1.65211e-24
MT-CYB	40.049	1.06413	0	0
PTGES2	4.25912	1.06409	2.05233e-05	0.000207589
PTP4A2	9.48091	1.06402	2.5207e-21	5.73569e-20
TMEM9B	11.8273	1.06399	2.81979e-32	8.24759e-31
SLC25A36	7.67109	1.0631	1.70544e-14	3.12714e-13
TRAF4	5.54431	1.06236	2.95117e-08	3.82263e-07
TCEAL3	5.42241	1.06042	5.88025e-08	7.46278e-07
CRELD2	4.0539	1.06009	5.03704e-05	0.000487639
PAPD4	4.28454	1.05857	1.83121e-05	0.000186661
PSIP1	5.8893	1.05744	3.87835e-09	5.35228e-08
SCYL2	4.99482	1.05731	5.88913e-07	6.98908e-06
TPP2	4.10846	1.05619	3.98314e-05	0.000389394
GALNT11	4.79728	1.05576	1.60838e-06	1.82916e-05
WDR70	4.78959	1.05514	1.67123e-06	1.89468e-05
NGLY1	4.94162	1.05478	7.74772e-07	9.0829e-06
TNFAIP8	10.0299	1.0546	1.12633e-23	2.76071e-22
PCBP1	21.2483	1.05412	3.41751e-100	2.46898e-98
FBXO11	4.59412	1.05188	4.34579e-06	4.72656e-05
IL18	20.2416	1.05177	4.21606e-91	2.76899e-89
AP3B1	6.55097	1.05118	5.71641e-11	8.7219e-10
CSNK1D	6.67644	1.04974	2.44815e-11	3.82621e-10
PGK1	19.1437	1.04672	1.09168e-81	6.46462e-80
NAAA	4.17399	1.0451	2.99308e-05	0.000297947
HMGN3	15.7709	1.04462	4.93582e-56	2.14812e-54
CDC42	23.5811	1.04403	6.02407e-123	5.1201e-121
SETD3	6.83465	1.04399	8.22079e-12	1.3198e-10
HMGB1	23.9147	1.04362	2.15265e-126	1.87371e-124
WAC-AS1	4.37595	1.04213	1.20903e-05	0.000125859
RNPEP	6.40789	1.03926	1.47547e-10	2.19898e-09
SNHG15	10.5116	1.03757	7.63854e-26	1.97794e-24
ETHE1	8.07547	1.03691	6.72187e-16	1.29585e-14
MBD4	6.96275	1.03608	3.33698e-12	5.46357e-11
NAA10	10.1316	1.03375	4.00175e-24	9.96918e-23
SMC2	4.34374	1.03247	1.40079e-05	0.000144727
DUT	16.5689	1.03244	1.16998e-61	5.51549e-60
TCERG1	7.98946	1.0316	1.35534e-15	2.58867e-14
UBE2S	7.61677	1.03129	2.60104e-14	4.74227e-13
NCOA3	5.05638	1.02875	4.27283e-07	5.12137e-06
RPS19BP1	12.2553	1.0284	1.57331e-34	4.81626e-33
ING3	4.11961	1.02784	3.79513e-05	0.000372147
TBCB	15.6704	1.02775	2.41138e-55	1.03851e-53
HIST1H1E	7.11579	1.02742	1.11272e-12	1.86733e-11
FAM200B	8.06424	1.0257	7.36945e-16	1.4188e-14
THAP9-AS1	7.15192	1.02396	8.5573e-13	1.44529e-11
ZNF106	6.4247	1.0225	1.32127e-10	1.97835e-09
NUTM2B-AS1	3.77617	1.02162	0.000159259	0.00144862
APMAP	5.8916	1.0199	3.82465e-09	5.28069e-08
PARL	4.65296	1.0198	3.27207e-06	3.60352e-05
PPP1R15A	20.8976	1.0197	5.62688e-97	3.95634e-95
TFRC	7.01376	1.0183	2.31994e-12	3.83314e-11
B3GNT5	12.1399	1.01799	6.48846e-34	1.96545e-32
NPM3	6.66046	1.01798	2.72964e-11	4.25464e-10
CPQ	4.72367	1.0172	2.31626e-06	2.58338e-05
STXBP2	5.59772	1.01716	2.17185e-08	2.84764e-07
ARL5B	12.0749	1.01687	1.43285e-33	4.3087e-32
HSPD1	16.9185	1.01661	3.28655e-64	1.5989e-62
GTF2B	11.2714	1.01575	1.8156e-29	5.04979e-28
STAM	4.05811	1.01553	4.94718e-05	0.000479583
THYN1	8.30848	1.01252	9.6935e-17	1.92392e-15
STX11	6.50822	1.01241	7.60467e-11	1.1542e-09
SDE2	5.20299	1.01239	1.96105e-07	2.40435e-06
PDLIM7	4.46163	1.01151	8.13403e-06	8.58813e-05
CHORDC1	7.34488	1.01134	2.05939e-13	3.5894e-12
OS9	10.7566	1.00887	5.51443e-27	1.46467e-25
PCBD1	9.44098	1.00864	3.69312e-21	8.34432e-20
DBNL	6.33734	1.00802	2.33769e-10	3.45371e-09
MORF4L1	21.7563	1.008	6.02706e-105	4.5239e-103
SPOPL	4.21401	1.00783	2.50881e-05	0.000251385
ZNF385A	9.39295	1.00678	5.83412e-21	1.31202e-19
PABPC1	33.1305	1.00671	1.08281e-240	1.91969e-238
PON2	10.0557	1.0063	8.67459e-24	2.13707e-22
RNPC3	5.24693	1.00415	1.54652e-07	1.91234e-06
COMMD4	7.00035	1.00318	2.55319e-12	4.21372e-11
IQGAP1	19.8205	1.00259	1.98145e-87	1.22875e-85
LUC7L	4.74601	1.00242	2.07468e-06	2.32832e-05
UHMK1	4.11695	1.00222	3.83927e-05	0.000375965
ANP32E	9.45274	1.00126	3.30081e-21	7.46375e-20
NUMB	4.32866	1.00089	1.50018e-05	0.000154499
SPCS3	11.1997	1.00073	4.09158e-29	1.13147e-27
TM2D2	4.45336	0.999965	8.45366e-06	8.91258e-05
STX16	4.02624	0.999204	5.66769e-05	0.000546132
SLC31A2	5.46707	0.999003	4.57532e-08	5.83485e-07
PCGF5	4.89631	0.99726	9.76547e-07	1.13289e-05
MBNL1	15.2541	0.997206	1.54666e-52	6.33976e-51
OXSR1	5.66452	0.997179	1.47438e-08	1.96616e-07
BBX	6.96431	0.996673	3.30017e-12	5.40637e-11
CYFIP1	6.27505	0.994812	3.49528e-10	5.09363e-09
TNRC6B	6.32596	0.994263	2.51657e-10	3.70474e-09
MPV17	8.09611	0.993477	5.67431e-16	1.09757e-14
PLPBP	5.23683	0.992739	1.63356e-07	2.01479e-06
MAP2K3	7.17986	0.992185	6.97831e-13	1.18275e-11
PIGP	5.53061	0.991937	3.19122e-08	4.12063e-07
DYNC1H1	13.3639	0.991478	9.83004e-41	3.37374e-39
UBE2L6	7.66204	0.990523	1.83009e-14	3.35357e-13
PSMB3	19.3763	0.989895	1.22307e-83	7.34805e-82
TMPO	6.67336	0.989214	2.5002e-11	3.90544e-10
TMED5	6.84564	0.987874	7.61353e-12	1.22503e-10
ARFGAP3	7.04741	0.986752	1.82277e-12	3.036e-11
KPNA2	7.79359	0.985396	6.5134e-15	1.21592e-13
B3GNT2	4.82571	0.985184	1.39507e-06	1.59662e-05
DENR	10.1059	0.982675	5.19997e-24	1.28765e-22
GGCX	3.9604	0.980474	7.48232e-05	0.000710361
PYCARD	16.4132	0.979613	1.53895e-60	7.18461e-59
STK38L	4.14729	0.979497	3.36434e-05	0.000333183
LPAR6	10.8711	0.979244	1.58356e-27	4.26882e-26
RALY	13.6698	0.978506	1.53865e-42	5.42244e-41
BLOC1S1	12.2367	0.978363	1.97844e-34	6.03728e-33
RAD21	15.6647	0.977286	2.63861e-55	1.13468e-53
ILK	8.55858	0.976986	1.14263e-17	2.34514e-16
PRPF38B	10.0815	0.975601	6.66796e-24	1.64693e-22
DMXL1	4.12701	0.975375	3.67516e-05	0.000361241
FIP1L1	5.57021	0.973558	2.54428e-08	3.31491e-07
MTATP6P1	21.5227	0.973247	9.53975e-103	6.99695e-101
MSN	15.3414	0.973156	4.04304e-53	1.68109e-51
NEMF	7.04588	0.970672	1.84298e-12	3.06788e-11
FEZ2	4.92773	0.969566	8.3189e-07	9.71312e-06
ERP44	8.38088	0.969207	5.25352e-17	1.05282e-15
AKIP1	3.8689	0.967521	0.000109327	0.00101684
MT-ATP8	21.9492	0.966494	8.81616e-107	6.75781e-105
ACAP2	8.20816	0.966265	2.24609e-16	4.40947e-15
NECTIN2	7.76144	0.965353	8.39726e-15	1.56154e-13
PTTG1IP	13.2461	0.962913	4.75041e-40	1.60746e-38
NKTR	5.49558	0.961604	3.89429e-08	4.98835e-07
APIP	3.92205	0.961488	8.77982e-05	0.000824032
HMGN1	17.1158	0.960437	1.13208e-65	5.64049e-64
MMP14	7.14149	0.959169	9.23218e-13	1.55564e-11
RAP1B	9.65686	0.957535	4.59765e-22	1.06461e-20
CLK1	13.2564	0.957492	4.14476e-40	1.40581e-38
RC3H1	4.85748	0.957004	1.18891e-06	1.37208e-05
TRIM26	4.04992	0.957	5.12345e-05	0.000495673
STAG2	9.48175	0.956701	2.50066e-21	5.69648e-20
SCML1	3.83208	0.955505	0.000127066	0.0011709
SACM1L	4.42967	0.954331	9.43762e-06	9.91019e-05
DEK	15.4149	0.950186	1.3e-53	5.45243e-52
PSME2	13.3377	0.950021	1.39625e-40	4.76936e-39
LINC01578	6.66756	0.949445	2.60099e-11	4.0585e-10
POLK	4.10406	0.948755	4.05964e-05	0.00039647
SMC5	6.87928	0.947065	6.01565e-12	9.73896e-11
FKBP1A	18.6019	0.946653	3.10244e-77	1.75106e-75
AKIRIN2	5.12889	0.944576	2.91448e-07	3.53283e-06
HMGB2	10.5438	0.943814	5.42742e-26	1.41299e-24
MAP1LC3A	7.42204	0.943473	1.1533e-13	2.05096e-12
HINT3	4.70776	0.943393	2.50457e-06	2.78695e-05
GPBP1	11.6098	0.943257	3.67623e-31	1.05288e-29
RPL36AL	20.6029	0.943066	2.58699e-94	1.7549e-92
HMGN2	9.98101	0.941273	1.84585e-23	4.49001e-22
ARPC2	21.607	0.93855	1.54314e-103	1.14343e-101
GADD45A	13.1844	0.938083	1.07965e-39	3.62787e-38
COA1	4.65958	0.936429	3.16862e-06	3.49759e-05
MT-CO2	30.7103	0.935526	4.14866e-207	5.8482e-205
CREBBP	4.0077	0.934588	6.1314e-05	0.000588655
EML4	9.8194	0.932664	9.28989e-23	2.21684e-21
ETNK1	5.00547	0.931702	5.57261e-07	6.62705e-06
CHD9	7.75084	0.929493	9.12863e-15	1.69537e-13
BNIP2	10.9557	0.926747	6.24018e-28	1.69005e-26
WAPL	7.47789	0.926443	7.55264e-14	1.35647e-12
SCAF11	13.5671	0.926148	6.27512e-42	2.19008e-40
TMEM131	4.85786	0.924806	1.1866e-06	1.36997e-05
HIST1H2AC	6.63303	0.924635	3.28872e-11	5.10131e-10
PTOV1	4.56102	0.922674	5.09055e-06	5.50343e-05
CNPPD1	4.78788	0.922094	1.68555e-06	1.90866e-05
FAM192A	7.3975	0.921222	1.38771e-13	2.44822e-12
PYCR2	4.57667	0.920823	4.72432e-06	5.12091e-05
ELMSAN1	4.76555	0.919943	1.88342e-06	2.12449e-05
VPS35	10.7169	0.919238	8.48383e-27	2.24511e-25
KIF22	4.51149	0.918896	6.43725e-06	6.88212e-05
DNM1L	6.44398	0.91854	1.16382e-10	1.74803e-09
MALAT1	30.0122	0.918495	6.80289e-198	9.10138e-196
ALG13	5.32443	0.918096	1.01268e-07	1.26249e-06
UPF3B	3.97314	0.915652	7.09317e-05	0.00067516
TES	9.70164	0.915575	2.96679e-22	6.92523e-21
NDUFA3	14.3117	0.915265	1.84884e-46	6.87614e-45
EIF4EBP1	5.14002	0.914747	2.74703e-07	3.33684e-06
IFNGR1	12.7845	0.912165	2.00044e-37	6.44467e-36
ASCC2	3.75662	0.911972	0.000172225	0.00155676
OIP5-AS1	6.41868	0.910506	1.37465e-10	2.05401e-09
MYD88	3.68088	0.908136	0.00023243	0.00206479
ANKRD10	5.59427	0.907725	2.21558e-08	2.90235e-07
OAZ2	6.77034	0.907084	1.28484e-11	2.03559e-10
EPC1	7.10212	0.906657	1.22858e-12	2.05697e-11
TUBB	16.0523	0.906233	5.5107e-58	2.46514e-56
EZH2	3.92434	0.906009	8.6967e-05	0.000816495
BRD4	5.38207	0.904957	7.36344e-08	9.27588e-07
MTSS1	6.2401	0.904545	4.37299e-10	6.35348e-09
MUS81	5.49094	0.903391	3.99792e-08	5.11429e-07
OSTC	14.8157	0.901857	1.15921e-49	4.55147e-48
CD47	11.4343	0.901631	2.81898e-30	7.90902e-29
TUBGCP2	4.07677	0.901355	4.56653e-05	0.000443874
GAPDH	22.9693	0.899794	9.44665e-117	7.7334e-115
MT-ND3	27.9491	0.899342	6.76181e-172	7.94321e-170
PEPD	7.00129	0.89774	2.53623e-12	4.18812e-11
ZNF800	4.32002	0.897052	1.56013e-05	0.000160216
AP2M1	14.7736	0.8962	2.16824e-49	8.44445e-48
RSU1	10.1701	0.895964	2.69636e-24	6.7492e-23
MRPL55	10.5287	0.894469	6.3688e-26	1.65211e-24
PIAS1	4.59111	0.893817	4.40901e-06	4.78811e-05
COX17	13.5553	0.893438	7.3748e-42	2.56767e-40
SF3A3	6.79174	0.89021	1.10789e-11	1.76493e-10
SNRNP200	5.30509	0.890099	1.12619e-07	1.40158e-06
WDR1	10.757	0.889096	5.49126e-27	1.45986e-25
TLN1	9.92853	0.887255	3.12819e-23	7.55839e-22
BAZ1A	10.1214	0.883758	4.44232e-24	1.10287e-22
AP2B1	3.94517	0.882708	7.9743e-05	0.000752339
PPP4R3A	5.33945	0.882438	9.32299e-08	1.1658e-06
CTNNBL1	5.46841	0.88232	4.54082e-08	5.79596e-07
CDKN1C	4.20573	0.880863	2.60242e-05	0.000260314
GUSB	5.6338	0.878659	1.76283e-08	2.32933e-07
PPTC7	5.20539	0.87823	1.9359e-07	2.37552e-06
TGFBI	11.2136	0.877837	3.49772e-29	9.691e-28
FOS	16.0177	0.877712	9.60662e-58	4.28414e-56
DDX17	13.4556	0.877189	2.85414e-41	9.85411e-40
CAPN2	4.65336	0.876139	3.26564e-06	3.59781e-05
DCP1A	4.44608	0.874703	8.7453e-06	9.19992e-05
SNRPA	6.72819	0.874357	1.71789e-11	2.7039e-10
EXOC3	6.95687	0.874068	3.4792e-12	5.69319e-11
TMEM107	4.27441	0.872471	1.91648e-05	0.000194597
UROD	7.68644	0.871677	1.51281e-14	2.78454e-13
RGS16	5.47381	0.87032	4.40463e-08	5.62959e-07
SNX4	3.68046	0.869008	0.000232818	0.0020676
CMC2	8.649	0.86765	5.19517e-18	1.07852e-16
IDH2	10.7964	0.867097	3.57964e-27	9.5782e-26
SUB1	18.4178	0.866779	9.45107e-76	5.27253e-74
PSMB8	11.9881	0.866542	4.10205e-33	1.22207e-31
IL6ST	10.4487	0.86568	1.48473e-25	3.82062e-24
XPO1	7.42067	0.864726	1.1653e-13	2.07103e-12
RSRC1	6.43925	0.863144	1.20066e-10	1.80056e-09
ATF6	6.01974	0.861234	1.74697e-09	2.46228e-08
PPIB	17.5013	0.861158	1.40107e-68	7.24296e-67
RHOA	19.7145	0.861052	1.61849e-86	9.9513e-85
CLNS1A	8.79349	0.860243	1.44987e-18	3.05604e-17
PRDX4	11.663	0.860147	1.97004e-31	5.68166e-30
RBM25	12.1021	0.856797	1.02956e-33	3.0992e-32
RHOT2	3.39866	0.856291	0.000677164	0.0056119
RAB5A	10.1237	0.855552	4.33559e-24	1.0773e-22
CAPZA2	11.4265	0.854869	3.08459e-30	8.63745e-29
WDR26	5.15962	0.852471	2.47453e-07	3.01981e-06
GPN3	4.95629	0.852381	7.18538e-07	8.45108e-06
DYNLT3	7.85404	0.852375	4.02856e-15	7.57926e-14
UBA52	20.596	0.849534	2.97911e-94	2.01616e-92
EID1	16.1071	0.848707	2.27478e-58	1.02553e-56
SLU7	8.26386	0.848198	1.41035e-16	2.78579e-15
SUPT5H	8.10435	0.847862	5.30274e-16	1.02776e-14
HNRNPD	18.0021	0.847528	1.87461e-72	1.0032e-70
MED29	7.41727	0.844278	1.19556e-13	2.12089e-12
AKAP9	10.835	0.843158	2.35016e-27	6.31766e-26
PRRC2C	13.8899	0.842418	7.29284e-44	2.61799e-42
SERF2	20.9256	0.842396	3.13075e-97	2.21204e-95
GTF2F1	6.41235	0.841805	1.43293e-10	2.13668e-09
LEPROTL1	6.60436	0.841559	3.99247e-11	6.14675e-10
PABPN1	4.11905	0.841248	3.80431e-05	0.00037292
USF2	4.66266	0.840853	3.12143e-06	3.45208e-05
TMBIM6	18.5088	0.840676	1.75215e-76	9.8318e-75
TRIB1	7.46059	0.840569	8.61364e-14	1.54224e-12
TSEN15	3.7201	0.839883	0.00019914	0.00178608
RBM22	6.69301	0.839769	2.18632e-11	3.42812e-10
SMS	4.00212	0.83901	6.27774e-05	0.000601506
FIBP	6.62316	0.838688	3.51602e-11	5.4393e-10
DUSP22	7.14982	0.838164	8.6894e-13	1.46674e-11
MCM7	4.40761	0.836038	1.04517e-05	0.000109393
MARK3	4.83492	0.835836	1.332e-06	1.52868e-05
DUSP1	16.1147	0.835804	2.01272e-58	9.08808e-57
IFITM3	20.0054	0.834614	4.93882e-89	3.12302e-87
RBM6	5.0627	0.831165	4.13368e-07	4.96282e-06
SUZ12	5.24602	0.83038	1.55423e-07	1.92104e-06
RBM39	17.761	0.830012	1.41611e-70	7.44051e-69
NIPSNAP3A	6.31848	0.829645	2.64143e-10	3.8826e-09
SF3B1	16.9029	0.82956	4.28347e-64	2.07343e-62
HNRNPUL1	6.62787	0.827425	3.40575e-11	5.27718e-10
GOLGB1	12.99	0.825457	1.39361e-38	4.59731e-37
CANX	15.5115	0.824066	2.89989e-54	1.22876e-52
NDUFB2	17.5098	0.823755	1.20558e-68	6.25475e-67
PAFAH1B2	5.63498	0.822584	1.75074e-08	2.31547e-07
PSPC1	3.74705	0.822477	0.000178924	0.00161328
FDX1	6.10851	0.822389	1.00568e-09	1.43658e-08
C12orf45	3.613	0.820985	0.000302672	0.00264168
NLRP1	3.5007	0.819897	0.000464045	0.00395925
C6orf62	4.7354	0.819682	2.18621e-06	2.44399e-05
SEC22C	3.57857	0.817679	0.000345476	0.00299178
XRN1	4.11259	0.816335	3.91242e-05	0.000382609
RAC1	17.5055	0.81549	1.30153e-68	6.74043e-67
NIPBL	8.1754	0.814639	2.94893e-16	5.77751e-15
FOSL2	6.55124	0.814406	5.70625e-11	8.711e-10
CHD1	8.39796	0.809816	4.54291e-17	9.14214e-16
XBP1	12.6585	0.809515	1.0038e-36	3.18419e-35
TRIM44	4.57504	0.807661	4.76135e-06	5.15718e-05
SFT2D1	6.93728	0.806477	3.99729e-12	6.53359e-11
CA11	3.29766	0.806373	0.00097493	0.0078343
POMP	16.1989	0.806328	5.1327e-59	2.33582e-57
SNHG6	17.0997	0.805998	1.49105e-65	7.37815e-64
TMEM258	15.7776	0.805694	4.43738e-56	1.93996e-54
PPIL4	6.56787	0.805652	5.1039e-11	7.8121e-10
SKA2	3.49699	0.804824	0.000470541	0.00400757
ZFAND6	7.62425	0.804551	2.45452e-14	4.48644e-13
SNX17	6.61957	0.804543	3.6025e-11	5.56414e-10
ITPRIPL2	3.53067	0.804519	0.000414513	0.00354921
TXNIP	15.3082	0.801885	6.74113e-53	2.7909e-51
CD164	14.3797	0.799906	6.93867e-47	2.61426e-45
MAPRE2	3.81127	0.79913	0.000138254	0.00126955
IWS1	3.86828	0.79889	0.000109604	0.00101876
MZT1	3.51665	0.797055	0.000437025	0.00373533
ZNF394	3.37861	0.794163	0.000728535	0.00599465
MT-ATP6	26.108	0.793348	2.9571e-150	2.98791e-148
MT-ND6	3.84264	0.792692	0.000121716	0.00112483
ESYT2	5.43241	0.792637	5.55975e-08	7.06223e-07
ARF6	9.517	0.792389	1.78246e-21	4.06547e-20
ZFAND2A	5.67321	0.792149	1.4015e-08	1.87157e-07
HSP90AA1	15.5554	0.791587	1.46253e-54	6.23367e-53
NUCKS1	16.3062	0.791551	8.91764e-60	4.09701e-58
PDS5A	4.58076	0.790914	4.63288e-06	5.02556e-05
RNF149	6.64867	0.790808	2.95744e-11	4.60227e-10
EMD	9.81974	0.789561	9.25863e-23	2.21121e-21
ACBD5	4.02581	0.789298	5.67791e-05	0.000546935
AFF4	7.30502	0.788801	2.77231e-13	4.803e-12
NASP	8.70833	0.787268	3.0838e-18	6.4483e-17
HAUS1	3.45481	0.786977	0.000550676	0.00463949
BDP1	5.2959	0.78604	1.18432e-07	1.47329e-06
ZFP36	15.4401	0.785907	8.79805e-54	3.71162e-52
ATF7IP	4.50608	0.78589	6.60359e-06	7.05213e-05
HNRNPA2B1	17.7908	0.784865	8.32684e-71	4.38304e-69
ENG	7.55623	0.78405	4.14931e-14	7.50825e-13
DCTPP1	5.55964	0.783405	2.70333e-08	3.51579e-07
GLYR1	3.49272	0.783134	0.000478121	0.00406614
ARPP19	8.7467	0.782671	2.19686e-18	4.61037e-17
H3F3A	9.9247	0.782448	3.25071e-23	7.83478e-22
ATP6V1B2	3.63873	0.781489	0.000273984	0.00240803
ATF4	14.1036	0.780943	3.60665e-45	1.3193e-43
RPA3	5.57521	0.78035	2.47232e-08	3.22551e-07
TXNDC12	6.10799	0.778802	1.00892e-09	1.44051e-08
GTF2I	4.14254	0.778378	3.43487e-05	0.000339701
RBM26	4.2228	0.777848	2.41287e-05	0.000242529
ERN1	4.88125	0.777543	1.05417e-06	1.22098e-05
LNPEP	4.22291	0.776922	2.41172e-05	0.000242498
DDX46	7.35928	0.776406	1.84906e-13	3.23647e-12
MYO6	4.42489	0.77524	9.64922e-06	0.00010125
PFKFB3	5.18428	0.774506	2.16855e-07	2.65312e-06
METTL17	3.93435	0.773258	8.34224e-05	0.000785514
ATP6V1A	5.15273	0.772232	2.5672e-07	3.12762e-06
CDKN1B	6.97084	0.771962	3.15053e-12	5.17002e-11
HNRNPDL	16.3664	0.771959	3.32209e-60	1.53357e-58
RNF114	5.49172	0.771496	3.98048e-08	5.09649e-07
BNIP3L	9.09475	0.771453	9.48038e-20	2.06609e-18
ZNF428	3.65852	0.771053	0.000253673	0.00223973
TCEAL1	3.41704	0.770485	0.000633053	0.00527725
EIF5	14.419	0.769601	3.92985e-47	1.48645e-45
DCUN1D1	3.95004	0.767824	7.81388e-05	0.000738893
AIP	3.84597	0.767332	0.000120077	0.00111004
EPS15	3.59213	0.766237	0.000327991	0.00285061
RIT1	3.51233	0.763516	0.000444189	0.00379319
ERP29	11.8245	0.762931	2.91671e-32	8.52244e-31
ARIH2	3.77703	0.76256	0.00015871	0.00144408
CERS6	3.75732	0.761616	0.000171742	0.00155336
RUFY1	3.59136	0.761185	0.000328955	0.00285813
SRA1	6.28621	0.760158	3.25316e-10	4.75517e-09
CELF1	3.49443	0.759512	0.000475084	0.00404269
ZC3HAV1	3.41701	0.758447	0.000633131	0.00527725
LAMTOR2	10.1482	0.757732	3.37576e-24	8.43152e-23
OSTF1	9.2452	0.757196	2.34809e-20	5.19962e-19
JUND	14.1997	0.756796	9.20352e-46	3.39672e-44
ATN1	3.76942	0.756395	0.000163625	0.00148552
RALB	6.05288	0.754744	1.42281e-09	2.01452e-08
SRRM1	12.7024	0.75452	5.7312e-37	1.83006e-35
RBM3	16.8989	0.7543	4.58211e-64	2.21058e-62
ZMYM2	4.12921	0.753711	3.64008e-05	0.000358036
NME3	8.4134	0.753417	3.98289e-17	8.03192e-16
DCAF7	4.05827	0.753146	4.94368e-05	0.000479404
GPX4	15.6807	0.751356	2.05135e-55	8.84776e-54
COX5A	14.6793	0.749867	8.74936e-49	3.3802e-47
OXA1L	7.41926	0.7497	1.17775e-13	2.09059e-12
TRAPPC6A	7.71275	0.749314	1.2313e-14	2.27507e-13
SEPT1	3.70982	0.747885	0.000207406	0.00185503
RBM42	7.40901	0.747582	1.27245e-13	2.25039e-12
LAMTOR3	8.62005	0.74736	6.69244e-18	1.38339e-16
TJP1	6.65536	0.746815	2.82598e-11	4.40243e-10
IVNS1ABP	11.7847	0.74661	4.6801e-32	1.36336e-30
B2M	31.3946	0.746011	2.39459e-216	3.58543e-214
CDV3	5.1577	0.74584	2.50002e-07	3.04962e-06
FUS	13.0579	0.74468	5.72727e-39	1.89801e-37
HSD17B12	7.23202	0.744655	4.75865e-13	8.13701e-12
MAP3K11	2.90527	0.744206	0.00366933	0.0264958
FAAP20	7.23036	0.744178	4.81703e-13	8.22709e-12
UBXN1	12.739	0.742798	3.59103e-37	1.15048e-35
XRCC1	3.27731	0.742675	0.00104801	0.00836151
HINT1	15.9814	0.741111	1.72284e-57	7.67129e-56
ARF3	5.72244	0.739478	1.05005e-08	1.41202e-07
FAM136A	4.86599	0.739449	1.13886e-06	1.3159e-05
YME1L1	9.71691	0.736367	2.55418e-22	5.98142e-21
LSM4	7.39401	0.735294	1.42461e-13	2.5118e-12
EIF3G	11.8036	0.734411	3.73984e-32	1.09055e-30
ARID1A	3.91594	0.733911	9.00523e-05	0.000843544
UBE2D3	15.1006	0.733339	1.60384e-51	6.47314e-50
AMD1	10.1824	0.733249	2.37659e-24	5.95652e-23
COMMD7	4.98044	0.733101	6.34409e-07	7.51358e-06
ZNF326	4.63013	0.732989	3.65439e-06	4.00018e-05
APEX1	9.31197	0.731059	1.25489e-20	2.80679e-19
TMEM106B	5.69996	0.730162	1.19836e-08	1.60696e-07
FRYL	3.46207	0.728915	0.00053603	0.00452269
RNF138	3.82438	0.726974	0.000131101	0.00120617
AKR7A2	5.93113	0.7269	3.00861e-09	4.17392e-08
EIF2AK1	6.15454	0.725834	7.52952e-10	1.08307e-08
RPN1	7.59956	0.725504	2.97135e-14	5.41058e-13
SELENOT	8.4047	0.725421	4.28968e-17	8.64457e-16
CUEDC2	4.12392	0.724283	3.72472e-05	0.000365988
NFU1	3.97397	0.723267	7.06839e-05	0.000673911
EWSR1	10.7766	0.723019	4.44001e-27	1.18256e-25
CDK11B	4.55012	0.722126	5.3615e-06	5.77691e-05
TPST2	3.10567	0.719671	0.00189849	0.0145024
CHP1	4.79336	0.71656	1.64009e-06	1.86156e-05
RNF115	3.58214	0.713355	0.000340785	0.00295647
KDM2A	3.26006	0.71333	0.0011139	0.00884569
FBXO25	3.70344	0.713265	0.000212698	0.0019006
RSL24D1	12.0196	0.712573	2.80426e-33	8.38897e-32
TCEAL8	5.62209	0.711747	1.88661e-08	2.48153e-07
BAIAP2	9.5771	0.711727	9.98036e-22	2.28899e-20
MITD1	3.21183	0.709957	0.00131891	0.0103346
HNRNPU	13.75	0.708888	5.08984e-43	1.80032e-41
DHX38	2.93406	0.708874	0.00334564	0.024341
CLDND1	7.98373	0.707813	1.41977e-15	2.70995e-14
CISD3	5.34255	0.707527	9.16498e-08	1.14653e-06
RANBP9	4.28396	0.707292	1.83596e-05	0.000187079
PIN1	6.2843	0.706582	3.29328e-10	4.80652e-09
AKIRIN1	6.13724	0.704497	8.39671e-10	1.20601e-08
NSD3	6.11899	0.70431	9.41676e-10	1.3491e-08
CCDC82	3.95372	0.703771	7.69463e-05	0.000728646
SMC1A	4.15735	0.701145	3.21956e-05	0.000319173
JPX	3.90413	0.699933	9.45639e-05	0.000883514
HIST1H4C	12.5135	0.699189	6.29834e-36	1.9592e-34
SRSF3	14.6764	0.698381	9.1287e-49	3.52205e-47
MAP4K4	3.28915	0.697993	0.0010049	0.00804865
XRN2	8.13456	0.697857	4.13437e-16	8.05087e-15
ATP5PF	15.1644	0.697566	6.08346e-52	2.4691e-50
BTAF1	3.13206	0.697515	0.00173581	0.0133341
PJA2	7.03055	0.696188	2.05726e-12	3.41278e-11
MTPN	9.99288	0.695341	1.63749e-23	3.99664e-22
RAB22A	4.88582	0.694549	1.02997e-06	1.19343e-05
E2F4	2.85726	0.694481	0.00427319	0.0303963
MNAT1	3.88074	0.69279	0.000104138	0.000969514
ZC3H7B	3.24379	0.691395	0.00117949	0.00934348
ABRACL	7.71357	0.690496	1.22351e-14	2.26296e-13
RGL2	3.32262	0.689744	0.000891779	0.0072395
EHMT1	3.19198	0.687559	0.00141303	0.0110094
MOCS2	3.80544	0.687381	0.000141551	0.00129735
CAB39	4.48347	0.686657	7.34394e-06	7.79666e-05
KIN	2.80815	0.685844	0.00498273	0.0349408
RRBP1	7.2792	0.685441	3.35802e-13	5.78652e-12
ARID4B	5.43677	0.68525	5.4254e-08	6.8946e-07
ZBTB38	4.52224	0.681906	6.11877e-06	6.55375e-05
HACD2	4.5463	0.681627	5.45966e-06	5.87829e-05
NBN	3.76741	0.681417	0.000164948	0.00149587
AZIN1	7.64913	0.680412	2.02346e-14	3.70322e-13
BRD2	13.1457	0.680311	1.80239e-39	6.02841e-38
MT-ND1	17.243	0.679511	1.26301e-66	6.35861e-65
TMEM160	7.53344	0.678994	4.94198e-14	8.92025e-13
CUX1	4.1459	0.67833	3.38483e-05	0.000334983
APOBEC3C	3.31484	0.678189	0.000916946	0.00741823
OFD1	4.4053	0.677902	1.05637e-05	0.000110525
KIAA1551	4.83222	0.677314	1.35018e-06	1.54831e-05
RNASEH2C	4.47489	0.676736	7.64491e-06	8.08944e-05
NR1H2	4.38072	0.676451	1.18286e-05	0.000123402
SEL1L	3.48226	0.675609	0.000497197	0.00421597
PHF3	6.28878	0.675576	3.19979e-10	4.67954e-09
ZNF292	3.60865	0.675279	0.000307791	0.00268393
DNAJB4	7.67769	0.674503	1.61984e-14	2.97584e-13
PHB	7.07921	0.674466	1.44976e-12	2.42308e-11
TNFAIP3	12.2087	0.673758	2.79301e-34	8.505e-33
HMCES	3.93382	0.673147	8.36063e-05	0.000786989
ECHDC1	4.19085	0.672422	2.77913e-05	0.000277414
EIF2B3	3.14284	0.672251	0.00167317	0.0128834
DBI	12.8822	0.672199	5.67296e-38	1.84822e-36
TUSC2	2.96539	0.672085	0.00302296	0.0221438
ACADM	4.90843	0.671445	9.18103e-07	1.06766e-05
DR1	5.91115	0.670202	3.39731e-09	4.7064e-08
CD109	3.99616	0.66828	6.43778e-05	0.000615615
KIAA1109	3.20439	0.666806	0.00135347	0.0105881
ZNF580	3.73291	0.665475	0.000189277	0.00170132
PDLIM5	7.19236	0.66448	6.36826e-13	1.08189e-11
PNN	7.29467	0.663421	2.99402e-13	5.17162e-12
SEC23B	3.2816	0.662738	0.00103221	0.00825593
TMEM259	3.39176	0.662503	0.000694448	0.00574525
ANKRD12	8.09619	0.660608	5.67046e-16	1.09756e-14
DCXR	9.54236	0.660275	1.39622e-21	3.19462e-20
GDI1	3.8282	0.658996	0.000129082	0.00118834
ARL6IP1	8.7737	0.658878	1.72889e-18	3.6362e-17
DNAJA1	13.1766	0.658555	1.19652e-39	4.01126e-38
PHLDA1	4.65905	0.658417	3.17669e-06	3.50516e-05
PTBP3	7.31966	0.658216	2.4861e-13	4.3175e-12
IFT20	4.72948	0.657322	2.25093e-06	2.51266e-05
YWHAB	14.8579	0.656933	6.18781e-50	2.44283e-48
KHDRBS1	9.77017	0.656439	1.51203e-22	3.57859e-21
CYLD	9.6252	0.655494	6.25848e-22	1.4434e-20
FAM96B	10.0873	0.653457	6.28894e-24	1.55464e-22
XPC	4.01178	0.652327	6.02615e-05	0.00057932
WDR45B	6.31051	0.651129	2.78109e-10	4.07959e-09
MEF2A	5.95214	0.65056	2.64662e-09	3.69479e-08
SMC4	4.03796	0.650312	5.39179e-05	0.00052111
NCBP2	5.16321	0.649464	2.42746e-07	2.96361e-06
ARF5	4.18417	0.648769	2.86212e-05	0.000285303
AVPI1	4.60919	0.647746	4.04233e-06	4.4048e-05
PAPOLA	11.0035	0.646333	3.67412e-28	1.0007e-26
ITPR2	4.6182	0.64626	3.87087e-06	4.22274e-05
RNF139	3.80816	0.645744	0.000140003	0.00128397
SND1	3.2173	0.644515	0.00129402	0.0101698
MT-CO1	27.0354	0.642351	5.66775e-161	6.22763e-159
UBC	13.7819	0.640626	3.27651e-43	1.16463e-41
PNPLA8	6.00501	0.640428	1.91318e-09	2.69167e-08
RNF13	6.25611	0.639678	3.94701e-10	5.74324e-09
TOB1	10.1244	0.638686	4.30396e-24	1.07036e-22
XIAP	4.66397	0.638092	3.10164e-06	3.43152e-05
SECISBP2L	3.31765	0.636707	0.000907797	0.00735451
MAGOHB	3.9529	0.636313	7.72091e-05	0.000730579
UBE2K	6.81052	0.636238	9.72444e-12	1.5543e-10
APPL1	6.42277	0.635627	1.3382e-10	2.00266e-09
NAPRT	3.82409	0.635554	0.000131256	0.00120721
SRRT	3.85978	0.635138	0.000113488	0.00105216
MLF2	9.26514	0.634578	1.94819e-20	4.32402e-19
RIF1	3.37639	0.63456	0.000734425	0.00603795
PTDSS1	3.31616	0.634074	0.000912637	0.0073875
CTDNEP1	6.05469	0.633554	1.40693e-09	1.99301e-08
H3F3B	17.3685	0.633206	1.42882e-67	7.29504e-66
GLUD1	5.84477	0.630491	5.07261e-09	6.9506e-08
BABAM1	3.90301	0.62644	9.50029e-05	0.000887328
GRINA	6.08228	0.625471	1.18486e-09	1.68587e-08
NUDT5	7.03006	0.624821	2.06438e-12	3.42262e-11
RFXANK	3.3743	0.624133	0.000740043	0.00607896
CPEB4	3.71821	0.624075	0.000200643	0.00179789
EBLN3P	3.37986	0.623888	0.000725231	0.00596916
ANAPC15	4.61367	0.623824	3.95629e-06	4.31267e-05
TEX264	5.43113	0.623274	5.59986e-08	7.11005e-07
ZNF277	3.2964	0.623191	0.000979338	0.00786574
ZCCHC10	3.99796	0.622077	6.38896e-05	0.000611352
SMNDC1	4.14839	0.621992	3.34824e-05	0.000331702
CD59	13.975	0.621307	2.21666e-44	8.02721e-43
SON	12.978	0.620844	1.63154e-38	5.36995e-37
BCLAF1	10.1425	0.62044	3.57862e-24	8.93047e-23
BAZ1B	3.69387	0.619127	0.000220866	0.00196811
ATP2C1	3.91892	0.618656	8.8947e-05	0.000833844
DNAJC8	10.3411	0.618271	4.59279e-25	1.17039e-23
SUPT20H	2.92072	0.61791	0.00349228	0.0253377
CIAO1	3.59982	0.617328	0.000318434	0.00277088
PRELID1	11.6002	0.616397	4.1124e-31	1.17663e-29
NXT1	6.38888	0.616125	1.67104e-10	2.48021e-09
GADD45B	11.9212	0.614864	9.17492e-33	2.70824e-31
SGMS2	3.79182	0.61409	0.000149545	0.00136671
SEC14L1	3.09564	0.613379	0.00196389	0.0149703
UBE2Q2	3.52851	0.613098	0.00041791	0.00357618
LINC00667	2.77143	0.609749	0.00558105	0.0388162
CLINT1	8.29329	0.608963	1.10154e-16	2.1833e-15
CIRBP	13.5425	0.60867	8.78104e-42	3.04994e-40
YBX1	13.3166	0.607326	1.85281e-40	6.30652e-39
NIPSNAP2	6.15203	0.607168	7.64955e-10	1.09978e-08
SRSF11	12.5616	0.605197	3.43164e-36	1.07092e-34
TXNRD1	4.93787	0.604857	7.89801e-07	9.24409e-06
YIF1A	6.36423	0.60225	1.96274e-10	2.90719e-09
NDUFA1	13.1977	0.6022	9.04855e-40	3.04406e-38
HSP90AB1	12.612	0.601575	1.81377e-36	5.71585e-35
FNBP4	5.69336	0.601136	1.2456e-08	1.66645e-07
PDXDC1	3.42142	0.601029	0.00062296	0.00520266
UQCR10	12.3355	0.601028	5.83588e-35	1.79601e-33
ORMDL1	5.49563	0.598129	3.89326e-08	4.98835e-07
KATNBL1	4.26962	0.597168	1.95809e-05	0.000198683
ETFB	6.62544	0.597137	3.46223e-11	5.36181e-10
NECAP2	4.73705	0.596996	2.16849e-06	2.42793e-05
TNKS2	3.54269	0.594654	0.000396066	0.00339932
CHCHD2	12.9962	0.592108	1.28611e-38	4.24753e-37
TRA2A	6.24388	0.591398	4.26861e-10	6.20494e-09
NCOA4	6.47285	0.591291	9.61699e-11	1.45275e-09
RPS11	14.3659	0.590565	8.46657e-47	3.18577e-45
TTC3	7.71971	0.590131	1.16597e-14	2.15851e-13
DDX3X	10.0342	0.589923	1.0782e-23	2.64947e-22
RPN2	8.7783	0.589473	1.65956e-18	3.49294e-17
ERAP1	2.83593	0.587412	0.0045693	0.0323398
PIM3	9.74182	0.58715	1.99947e-22	4.70526e-21
CARHSP1	3.17583	0.586448	0.00149407	0.0116064
TNPO1	3.22422	0.585967	0.00126318	0.00994915
HAX1	5.76458	0.585822	8.18627e-09	1.10804e-07
SLC20A1	5.18701	0.585725	2.13692e-07	2.61554e-06
SPAG7	4.72966	0.58565	2.24899e-06	2.51223e-05
CDC40	2.86992	0.584407	0.00410579	0.0293033
SEC63	5.87899	0.584259	4.12783e-09	5.68841e-08
CD46	7.22843	0.583776	4.88606e-13	8.34006e-12
USP34	3.34379	0.581578	0.000826428	0.00673684
F11R	7.11165	0.581544	1.14665e-12	1.92315e-11
FCF1	2.9329	0.580682	0.00335809	0.0244192
ERBIN	3.8674	0.580256	0.000110002	0.00102148
LSM7	8.01333	0.579853	1.11643e-15	2.1366e-14
RAB5B	4.53584	0.579452	5.73747e-06	6.16592e-05
PPIL3	2.93751	0.578399	0.00330854	0.0240893
HLA-C	13.1754	0.578268	1.21567e-39	4.07074e-38
COPA	3.07896	0.577715	0.00207723	0.0157843
TPMT	3.39799	0.577212	0.000678827	0.00562406
GTF3C6	5.49891	0.576421	3.82137e-08	4.90147e-07
MCUR1	6.25818	0.57622	3.89498e-10	5.67038e-09
NDUFAF3	6.29304	0.575935	3.113e-10	4.55491e-09
APLP2	8.98689	0.575739	2.54331e-19	5.46443e-18
ATP6AP1	5.53321	0.575534	3.14418e-08	4.06535e-07
LSM10	4.24723	0.57434	2.16428e-05	0.000218378
SP100	4.95118	0.573819	7.37631e-07	8.66154e-06
NAGK	4.78881	0.573751	1.67769e-06	1.9007e-05
SMARCB1	3.83987	0.573621	0.000123097	0.00113651
RNASEH2B	2.95997	0.571612	0.00307667	0.0225087
KMT2E-AS1	2.59647	0.571207	0.00941863	0.0626276
IRF3	2.83331	0.570767	0.00460688	0.0325739
CRYBG3	3.66163	0.568829	0.000250612	0.00221474
CENPC	3.30631	0.56879	0.000945327	0.00761797
SMARCA2	5.39848	0.56728	6.72085e-08	8.4886e-07
RBM8A	12.1816	0.566183	3.89673e-34	1.18285e-32
NONO	6.84961	0.564886	7.40518e-12	1.19417e-10
RBMX	10.767	0.563783	4.92786e-27	1.31128e-25
EPS8	3.19471	0.563702	0.00139973	0.0109116
TXN	9.97785	0.562686	1.90558e-23	4.62753e-22
WBP11	5.10355	0.560622	3.33335e-07	4.02874e-06
ILF3	6.75374	0.558719	1.44086e-11	2.27779e-10
CFAP20	4.13766	0.558241	3.5086e-05	0.000345928
COMMD8	4.24591	0.557761	2.17708e-05	0.000219516
SLC2A1	9.57596	0.555577	1.00911e-21	2.31256e-20
ATP6V1H	3.09702	0.555334	0.00195479	0.0149088
NRDC	6.45751	0.554339	1.06439e-10	1.60453e-09
HNRNPA3	11.9596	0.552692	5.78307e-33	1.71404e-31
PCBP2	11.8924	0.552261	1.29664e-32	3.81571e-31
WAC	5.40834	0.551981	6.36112e-08	8.05537e-07
USP22	2.661	0.551699	0.00779094	0.052665
SNX2	5.50955	0.551243	3.5975e-08	4.62458e-07
LUC7L2	3.00385	0.55114	0.00266583	0.019743
RABGGTB	3.39093	0.550584	0.000696552	0.00575936
OTUD6B-AS1	3.33157	0.549888	0.000863579	0.00702582
GNPTG	6.03068	0.549436	1.63273e-09	2.30383e-08
SURF1	3.67942	0.547262	0.000233763	0.00207409
UBL7	3.2142	0.545541	0.00130808	0.0102636
SERPING1	8.05367	0.545444	8.03486e-16	1.54588e-14
ZCRB1	7.47369	0.54537	7.79765e-14	1.39961e-12
BANF1	10.2588	0.545184	1.07994e-24	2.7256e-23
TFDP2	2.87928	0.545096	0.00398579	0.0285244
SAFB	3.23945	0.54433	0.00119761	0.00947916
ZRANB2	6.75053	0.543959	1.47301e-11	2.32608e-10
COPE	9.05799	0.543931	1.32881e-19	2.88288e-18
NRBP1	6.10973	0.543607	9.98014e-10	1.42705e-08
BZW1	9.41872	0.543369	4.56617e-21	1.02847e-19
MAN1A2	3.31507	0.543204	0.000916215	0.00741439
UBAC2	4.21118	0.54315	2.54043e-05	0.000254378
MAF1	3.72382	0.540566	0.000196229	0.00176106
SRFBP1	2.74368	0.540289	0.00607548	0.0420525
SMIM30	3.71424	0.540155	0.000203819	0.00182521
ERC1	2.80917	0.539611	0.00496691	0.0348552
SMIM10L1	3.05065	0.539314	0.00228346	0.0171753
SLC25A33	2.70591	0.538892	0.00681175	0.0465247
SEPT11	4.07974	0.538391	4.50867e-05	0.000438692
BET1	3.44472	0.538365	0.000571649	0.0047994
MCTS1	4.5917	0.538189	4.39657e-06	4.77639e-05
POLE4	4.96417	0.53805	6.89948e-07	8.14465e-06
BHLHE40	10.4273	0.537366	1.86055e-25	4.78348e-24
SRP72	10.0269	0.53667	1.16118e-23	2.84371e-22
HSPA5	10.071	0.536433	7.42315e-24	1.83189e-22
DERA	3.45031	0.53639	0.000559937	0.00471065
HMG20B	4.23265	0.536341	2.3095e-05	0.000232543
RNF168	4.44121	0.53487	8.94526e-06	9.40342e-05
LARP1B	2.57467	0.534399	0.0100336	0.0663351
C12orf10	3.08101	0.534297	0.00206302	0.0156846
SUPT6H	3.57812	0.534087	0.000346078	0.0029961
CBR3	4.0536	0.531882	5.04354e-05	0.000488105
ACADVL	7.13897	0.531603	9.40353e-13	1.58358e-11
CHCHD3	2.99773	0.530272	0.00271995	0.0201232
TAX1BP1	10.4211	0.530015	1.98623e-25	5.08398e-24
CNOT1	4.35849	0.529219	1.30965e-05	0.000135699
UFC1	8.70388	0.528872	3.20712e-18	6.6965e-17
ACTR1A	4.13895	0.52852	3.48898e-05	0.000344229
TFAM	3.70997	0.528414	0.000207281	0.00185449
UQCRB	11.9801	0.528411	4.5168e-33	1.34287e-31
IMPACT	3.12938	0.527854	0.00175178	0.0134492
ACIN1	4.92849	0.527818	8.28689e-07	9.67965e-06
CAMTA1	7.55218	0.526143	4.28025e-14	7.74034e-13
DHX30	2.8224	0.524422	0.0047666	0.0336374
PPIH	2.69965	0.5243	0.00694125	0.0473197
CD55	9.84306	0.523559	7.34419e-23	1.75835e-21
USP8	5.55104	0.52237	2.83976e-08	3.68494e-07
DNTTIP1	2.46382	0.52178	0.0137466	0.0882583
ARGLU1	8.10778	0.521707	5.15552e-16	1.00057e-14
RLIM	2.62702	0.521141	0.00861357	0.0577395
PSAP	11.0543	0.519986	2.08851e-28	5.7099e-27
HSPB11	5.18962	0.519815	2.1072e-07	2.58025e-06
SEC11C	6.33444	0.519187	2.382e-10	3.51558e-09
UBAP2L	3.40405	0.518771	0.000663952	0.00551506
HAUS2	2.86392	0.517601	0.00418428	0.0298119
MLX	3.03973	0.517239	0.00236791	0.0177183
C20orf24	2.89233	0.516677	0.00382394	0.0275023
USP38	2.3711	0.515951	0.017735	0.11024
ERICH1	2.33516	0.515654	0.0195352	0.120061
AMZ2	3.16682	0.514736	0.00154116	0.0119337
SNRPB2	7.2337	0.511943	4.7002e-13	8.04183e-12
ZPR1	3.21472	0.511933	0.00130571	0.0102478
DNAJB14	2.96555	0.511877	0.0030214	0.022138
TOPORS	2.81247	0.511648	0.00491631	0.0345588
CHD4	6.10085	0.511039	1.05509e-09	1.50568e-08
WNK1	6.31064	0.510922	2.7789e-10	4.07844e-09
ATRX	6.63802	0.510441	3.17925e-11	4.9368e-10
HNRNPK	11.8739	0.510168	1.61656e-32	4.74749e-31
NRBF2	3.48464	0.508623	0.000492792	0.00418229
PRKCSH	4.84852	0.508608	1.24383e-06	1.43204e-05
UBE2D2	8.07948	0.507956	6.5042e-16	1.25473e-14
PARN	2.53744	0.507364	0.0111666	0.0731897
PSEN1	4.32771	0.507165	1.50668e-05	0.000155057
MTCH1	7.21906	0.505735	5.23488e-13	8.93019e-12
CD2BP2	2.50495	0.505723	0.0122469	0.0795482
SNHG12	3.36827	0.50554	0.000756402	0.006201
NCOR1	6.60781	0.505414	3.90043e-11	6.00824e-10
SHMT2	3.02472	0.504501	0.00248866	0.0185545
PRPF40A	9.69847	0.504232	3.06047e-22	7.12089e-21
PLBD1	2.77552	0.503991	0.0055114	0.0383594
SEC61G	10.4247	0.503769	1.91319e-25	4.91007e-24
SERP1	10.2419	0.50348	1.28671e-24	3.2418e-23
UBR5	2.64946	0.50337	0.00806198	0.0543699
PSMB4	9.97841	0.502856	1.89486e-23	4.60535e-22
GSTO1	7.38355	0.502183	1.54129e-13	2.70761e-12
PRKRA	4.31388	0.501594	1.60416e-05	0.000164503
WSB1	7.20429	0.50128	5.83462e-13	9.924e-12
LSM6	3.36987	0.500651	0.00075204	0.00616699
MIA3	3.66052	0.500033	0.000251702	0.00222301
R3HDM2	3.67169	0.499982	0.000240955	0.00213396
ZBTB21	2.61487	0.498403	0.0089262	0.0597105
SPCS1	10.4232	0.49823	1.94294e-25	4.98199e-24
NUDT22	2.53545	0.498198	0.0112304	0.0735409
RBCK1	3.83689	0.497123	0.000124602	0.00115003
TIMM10	5.81612	0.496603	6.0228e-09	8.20975e-08
POLR2G	6.68684	0.496517	2.28036e-11	3.5717e-10
ATP5MF	11.0287	0.496201	2.77795e-28	7.58046e-27
STX8	3.748	0.495094	0.00017825	0.0016077
C22orf39	3.20724	0.49496	0.00134016	0.0104868
FRG1	5.08364	0.494304	3.70265e-07	4.46016e-06
DEDD2	2.9204	0.493966	0.00349578	0.0253567
CEP57	2.80534	0.492966	0.0050264	0.0352043
MIF	7.78153	0.492698	7.16531e-15	1.33675e-13
CBX1	3.64327	0.492006	0.000269195	0.0023681
COPB1	6.52076	0.491883	6.9951e-11	1.06392e-09
TMEM248	3.19807	0.491881	0.0013835	0.0107909
PSMD13	5.2752	0.491334	1.32608e-07	1.6468e-06
RRAGA	3.89099	0.491179	9.98345e-05	0.000931252
U2SURP	5.49999	0.490898	3.79809e-08	4.8778e-07
UBB	8.39957	0.489723	4.48113e-17	9.0241e-16
MAPKAPK2	3.89634	0.489689	9.76563e-05	0.000911521
PITPNA	3.15804	0.48771	0.00158833	0.0122792
PRKAG1	2.74384	0.487096	0.00607248	0.0420418
DDX18	5.51002	0.486824	3.58802e-08	4.61444e-07
SMIM12	3.21358	0.486599	0.00131093	0.0102832
PSMA1	7.79909	0.486337	6.23537e-15	1.16477e-13
CBX5	3.73715	0.486336	0.000186121	0.00167556
DPH3	3.76909	0.485903	0.000163846	0.0014866
HDLBP	7.80852	0.485751	5.78616e-15	1.08226e-13
ATP5IF1	10.665	0.485595	1.48448e-26	3.91053e-25
TIA1	3.05162	0.483309	0.00227612	0.0171334
TXNL4A	6.64422	0.48268	3.04836e-11	4.7361e-10
C1orf35	2.40614	0.482335	0.0161219	0.101479
PPCS	6.89292	0.481575	5.46567e-12	8.87343e-11
RSBN1L	2.37247	0.481167	0.0176694	0.109903
PQBP1	4.65186	0.48071	3.28962e-06	3.61733e-05
PPIG	5.60151	0.480017	2.12487e-08	2.78732e-07
COX6B1	10.7481	0.478945	6.04999e-27	1.60397e-25
HAGH	2.553	0.478345	0.01068	0.0702714
SPOP	2.71709	0.477216	0.00658582	0.0451513
CCNK	4.01103	0.477019	6.04548e-05	0.000580985
ZSWIM7	2.47623	0.476118	0.0132778	0.0856093
SNRNP70	3.19898	0.475577	0.00137914	0.0107598
PAFAH1B1	6.85121	0.475143	7.32276e-12	1.18154e-10
MRTO4	3.56143	0.473859	0.00036884	0.00317602
TKT	5.74864	0.473744	8.99624e-09	1.21596e-07
NOL8	3.75868	0.47243	0.000170809	0.00154589
SMAP1	3.6015	0.471051	0.000316385	0.00275388
CDC73	3.28343	0.471	0.00102551	0.00820462
STAT6	3.39017	0.470871	0.000698496	0.00577213
TOR1AIP1	3.0076	0.469163	0.00263323	0.0195316
INPP5K	2.58378	0.468372	0.00977233	0.0647708
NKAP	2.96618	0.468111	0.00301525	0.0220986
IAH1	3.33161	0.467816	0.000863442	0.00702582
RAB8A	3.96535	0.467252	7.32871e-05	0.000696891
NDUFA13	5.40279	0.465751	6.56117e-08	8.29417e-07
NUFIP2	5.22557	0.46538	1.73619e-07	2.13863e-06
GPS1	2.71184	0.465048	0.00669111	0.0457765
STK17A	2.36807	0.464349	0.0178812	0.111006
MSL1	4.50115	0.464157	6.75863e-06	7.21237e-05
SEC13	6.97001	0.463585	3.16927e-12	5.19783e-11
BCL3	4.68137	0.463054	2.84968e-06	3.16366e-05
MED28	3.35974	0.462668	0.000780159	0.00638489
TPGS2	4.16527	0.462028	3.10981e-05	0.000309034
SRP14	10.2184	0.461981	1.64049e-24	4.12233e-23
RNMT	2.75077	0.461282	0.00594557	0.0412026
MRPL18	6.44227	0.460806	1.17702e-10	1.76694e-09
SIVA1	6.59261	0.4593	4.32159e-11	6.64283e-10
EXOC1	3.3784	0.459164	0.00072908	0.00599743
NANS	2.93558	0.457957	0.00332928	0.024228
DHX36	4.00481	0.457529	6.20669e-05	0.00059529
ZFC3H1	3.70147	0.457487	0.000214353	0.00191303
COPS3	5.21783	0.45654	1.81037e-07	2.22716e-06
PDIA6	8.32728	0.455884	8.27204e-17	1.64973e-15
VPS28	7.46362	0.454301	8.41766e-14	1.50902e-12
RIOK1	2.91561	0.453053	0.00354997	0.0256981
MED13L	6.19082	0.452448	5.98525e-10	8.64808e-09
TUFM	7.30436	0.452039	2.78598e-13	4.82381e-12
ZNF217	2.90667	0.452008	0.00365297	0.0263975
ADAM10	2.14216	0.451661	0.0321803	0.186554
DDX6	3.7836	0.451288	0.000154576	0.00140868
REST	3.57358	0.451205	0.000352129	0.00304483
PDCD6	6.07442	0.450647	1.24439e-09	1.76797e-08
PQLC1	2.45417	0.450094	0.0141212	0.090402
TAF7	7.59835	0.450077	2.99929e-14	5.45802e-13
APH1A	5.05808	0.448382	4.23497e-07	5.0802e-06
PLGRKT	5.09649	0.447668	3.46007e-07	4.17665e-06
SHARPIN	2.13827	0.447369	0.032495	0.188184
CHD8	2.35335	0.446972	0.0186052	0.115154
POP5	2.95136	0.445909	0.00316383	0.0231047
NFYC	2.58771	0.445058	0.00966172	0.0640965
GALNT1	5.13089	0.444647	2.88369e-07	3.49697e-06
PSMA5	5.27246	0.443983	1.34609e-07	1.66949e-06
PHF14	3.69308	0.443507	0.000221552	0.00197361
PURB	3.05745	0.443418	0.00223229	0.0168386
DDX27	3.2329	0.443169	0.00122539	0.00968055
FOXN3	3.53988	0.443004	0.000400302	0.0034316
MT-TW	8.3193	0.442845	8.84879e-17	1.7611e-15
PSMA7	8.35645	0.442385	6.46364e-17	1.29085e-15
FGFR1OP2	3.66796	0.441847	0.000244492	0.00216396
TPRKB	4.7398	0.441747	2.1393e-06	2.39618e-05
FBXO7	3.24641	0.441392	0.00116871	0.00926057
SRP19	3.6785	0.441351	0.00023461	0.00207968
FAM204A	4.59171	0.440903	4.39632e-06	4.77639e-05
MAP3K20	2.95129	0.440731	0.00316452	0.0231047
PRPF4B	5.54958	0.440459	2.86355e-08	3.71413e-07
PDIA4	3.07588	0.440332	0.00209882	0.0159191
USP10	3.31051	0.440062	0.000931265	0.00752354
GNB2	8.74479	0.438887	2.23432e-18	4.6856e-17
SUMO2	10.4215	0.438709	1.97763e-25	5.06645e-24
SNX5	4.40959	0.438431	1.03566e-05	0.000108437
SIRT2	3.62682	0.438092	0.000286935	0.00251344
CYCS	8.12035	0.43798	4.64846e-16	9.04588e-15
MCFD2	4.251	0.437395	2.12819e-05	0.000214961
DLGAP4	2.80285	0.43702	0.00506538	0.0354429
CCNDBP1	4.1013	0.436844	4.10843e-05	0.000401099
GTF3A	5.62802	0.436239	1.82288e-08	2.40208e-07
PELI1	4.52623	0.436039	6.00439e-06	6.44079e-05
SF3B4	5.6543	0.435943	1.56482e-08	2.08005e-07
RPA2	2.99068	0.435767	0.00278358	0.0205099
TRAPPC1	4.5307	0.435621	5.87886e-06	6.31082e-05
CCAR1	3.21278	0.435275	0.00131457	0.0103089
KAT6A	2.39466	0.434186	0.0166356	0.104167
PSMF1	4.6552	0.43411	3.23663e-06	3.5672e-05
DYNC1LI1	4.90094	0.433755	9.53795e-07	1.10738e-05
TMEM256	3.72638	0.433661	0.000194246	0.00174435
VAMP3	4.72626	0.431782	2.28696e-06	2.55168e-05
USP48	2.60801	0.431417	0.00910714	0.0607942
MED13	2.34308	0.431081	0.0191255	0.117769
EIF3H	10.0316	0.430608	1.1066e-23	2.71464e-22
UBE2J1	2.69494	0.430586	0.00704015	0.04796
PBRM1	3.39458	0.42921	0.000687337	0.00569131
SPPL2A	3.94479	0.42853	7.98712e-05	0.000753303
NR3C1	4.36173	0.428275	1.2904e-05	0.000133751
PSMB6	8.89689	0.427271	5.74338e-19	1.22489e-17
BRK1	9.75886	0.427187	1.69045e-22	3.99106e-21
SLC35B1	2.91408	0.426892	0.00356734	0.0258175
UXT	7.71352	0.426407	1.22396e-14	2.26296e-13
GSTK1	7.93605	0.425179	2.08715e-15	3.96545e-14
CALM2	9.87172	0.425128	5.52099e-23	1.32403e-21
KPNA4	4.37926	0.424499	1.19083e-05	0.000124144
HNRNPA0	7.40946	0.423675	1.26818e-13	2.2442e-12
LONP2	2.21526	0.423453	0.026742	0.15888
ARHGDIA	5.81212	0.42342	6.16857e-09	8.39658e-08
EIF4A3	7.45078	0.423368	9.27896e-14	1.65725e-12
CSTF3	2.14361	0.423304	0.0320644	0.186176
GLG1	2.7206	0.422583	0.00651636	0.044793
CASC4	2.8581	0.421344	0.00426182	0.030342
CCNG1	2.35127	0.420821	0.0187093	0.115674
MCMBP	2.10099	0.420676	0.0356418	0.204279
DDIT3	5.49815	0.420491	3.838e-08	4.92061e-07
NIPA2	2.14545	0.418793	0.0319172	0.185508
PRPF4	3.42582	0.417761	0.000612956	0.00512238
ATXN10	3.83136	0.417043	0.000127437	0.00117395
YTHDC1	5.14801	0.416166	2.6326e-07	3.20054e-06
RPL10P9	6.00556	0.415059	1.90676e-09	2.68396e-08
UBL5	9.68723	0.414917	3.41675e-22	7.94347e-21
TROVE2	3.82584	0.414326	0.000130325	0.0011994
BAZ2A	2.15432	0.414314	0.031215	0.181682
SIAH1	2.38333	0.412451	0.0171567	0.107129
ANAPC11	8.57689	0.412151	9.74756e-18	2.00773e-16
MT-CO3	12.7584	0.411745	2.79793e-37	8.98383e-36
FYTTD1	4.28736	0.410455	1.80811e-05	0.000184502
BRMS1	3.00866	0.409409	0.00262405	0.0194685
GPI	4.79732	0.408614	1.60799e-06	1.82916e-05
NDUFV1	4.57591	0.408222	4.74162e-06	5.13773e-05
MAP4	5.71938	0.407815	1.06912e-08	1.43699e-07
[truncated: 313 more rows]

## Sheet: Cell Type-MastCells
Gene	Scores	Log Fold-changes	P-value	Adjusted P-value
TPSAB1	171.194	14.8432	0	0
TPSB2	171.178	14.6203	0	0
CPA3	167.156	14.5588	0	0
MS4A2	139.01	13.9424	0	0
CTSG	153.064	13.6588	0	0
RHEX	107.627	12.8739	0	0
GCSAML	51.9511	12.8019	0	0
AL157895.1	63.7721	12.4783	0	0
LINC01835	26.979	12.1111	2.60558e-160	1.14258e-158
CMA1	94.8765	11.9547	0	0
HDC	63.7181	11.8436	0	0
RGS13	94.2764	11.7888	0	0
ADCYAP1	35.3986	11.7432	1.79519e-274	1.18985e-272
GATA1	17.2109	11.5163	2.19815e-66	5.20246e-65
SIGLEC17P	55.0668	11.3923	0	0
KRT223P	18.4768	11.3527	3.17527e-76	8.29646e-75
TPSD1	42.7197	10.888	0	0
AL731557.1	22.5229	10.8517	2.47473e-112	8.50354e-111
SIGLEC6	20.6505	10.7959	9.66305e-95	2.95808e-93
P2RX1	28.1073	10.2632	7.98137e-174	3.69033e-172
GATA2	127.352	9.99488	0	0
SVOPL	21.01	9.94481	5.31645e-98	1.66272e-96
SLC18A2	109.616	9.59008	0	0
HPGDS	114.529	9.26813	0	0
TESPA1	30.4323	9.12365	2.05208e-203	1.07429e-201
SLC45A3	39.4398	8.86606	0	0
AC020571.1	25.3098	8.71991	2.48901e-141	9.98993e-140
RAB37	20.2014	8.54597	9.50908e-91	2.83e-89
RAC2	111.451	8.52876	0	0
SAMSN1	93.5142	8.38629	0	0
KIT	131.555	8.35604	0	0
GRAP2	23.1828	8.35013	6.79219e-119	2.45658e-117
ENPP3	30.2523	8.30972	4.86312e-201	2.51854e-199
LAX1	34.175	8.30896	5.69674e-256	3.54031e-254
CDK15	25.7003	7.74797	1.1596e-145	4.78715e-144
AKAP5	23.9481	7.74122	9.66937e-127	3.6289e-125
CALB2	74.773	7.68081	0	0
LAT2	46.2675	7.45033	0	0
SRGN	140.144	7.4291	0	0
HPGD	135.455	7.37637	0	0
BTK	46.7344	7.1973	0	0
C1orf228	21.2412	7.10788	3.97266e-100	1.26295e-98
MAOB	50.88	7.04921	0	0
FCER1G	111.65	7.04026	0	0
LAPTM5	112.646	6.98467	0	0
RGS1	108.755	6.93168	0	0
CD84	50.2342	6.86567	0	0
SKAP1	25.0481	6.76412	1.83304e-138	7.26626e-137
TYROBP	117.862	6.72286	0	0
TNIK	29.3909	6.65852	7.17812e-190	3.54587e-188
ALOX5	46.6892	6.54949	0	0
ARHGEF6	61.2276	6.48684	0	0
VWA5A	131.767	6.43877	0	0
LAIR1	27.234	6.37912	2.57051e-163	1.13931e-161
RHOH	38.6623	6.35722	0	0
LTC4S	85.8209	6.3198	0	0
SLC2A6	33.9664	6.2479	6.98435e-253	4.32192e-251
IL1RL1	56.0666	6.23615	0	0
CAVIN2	76.7162	6.14026	0	0
CD33	31.7008	6.12893	1.51492e-220	8.29133e-219
RENBP	19.1147	5.97764	1.90447e-81	5.20183e-80
LCP2	34.576	5.89672	5.78992e-262	3.6773e-260
CST7	38.5704	5.85778	0	0
ALOX5AP	58.3534	5.85039	0	0
IKZF1	21.306	5.82213	9.98293e-101	3.1877e-99
SYTL3	31.0395	5.77999	1.57913e-211	8.43508e-210
TMOD1	18.8307	5.74668	4.23128e-79	1.13113e-77
COL13A1	17.7841	5.71348	9.38083e-71	2.31897e-69
FCER1A	81.3235	5.60886	0	0
C3AR1	17.4101	5.57383	6.91415e-68	1.65951e-66
CD69	54.2026	5.56463	0	0
CD37	45.4382	5.53492	0	0
CSF2RB	31.8297	5.51256	2.5138e-222	1.38633e-220
S100A4	143.457	5.47195	0	0
ADGRE2	21.9411	5.4466	1.05292e-106	3.48537e-105
LYL1	22.4965	5.42503	4.48681e-112	1.53262e-110
EMILIN2	26.9418	5.4079	7.10741e-160	3.11197e-158
DOCK2	18.0972	5.38402	3.35153e-73	8.45874e-72
GPR65	20.9177	5.34901	3.6943e-97	1.14917e-95
ARHGAP25	26.1064	5.30369	3.0826e-150	1.30426e-148
RGS2	114.264	5.18707	0	0
CNRIP1	69.945	5.15713	0	0
VIM	140.761	5.14328	0	0
ST8SIA1	19.4656	5.142	2.15146e-84	6.05974e-83
CD52	57.4748	5.11054	0	0
ARHGAP18	65.0453	5.10941	0	0
MLPH	33.3316	5.10456	1.34553e-243	8.10064e-242
LCP1	64.9856	5.07768	0	0
NCF4	20.1009	5.06555	7.24865e-90	2.14622e-88
LIF	18.5211	5.03996	1.39454e-76	3.65362e-75
CTTNBP2	20.0968	4.98734	7.86637e-90	2.32674e-88
NCKAP1L	18.7113	4.8639	4.00505e-78	1.06573e-76
ACSL4	63.4119	4.83293	0	0
HS3ST1	39.7907	4.81699	0	0
AP1S3	16.8975	4.80073	4.69188e-64	1.08643e-62
HCST	43.405	4.76043	0	0
ASRGL1	17.4119	4.65206	6.70089e-68	1.611e-66
KCNMA1	19.4636	4.59562	2.23331e-84	6.27802e-83
ITM2C	79.5939	4.58939	0	0
GMPR	17.968	4.5778	3.46748e-72	8.69064e-71
ARHGDIB	110.013	4.53411	0	0
RASSF2	16.0806	4.5068	3.49187e-58	7.50247e-57
FTH1	159.088	4.49128	0	0
PAG1	25.6655	4.4768	2.84114e-145	1.16956e-143
C4orf48	51.7598	4.44068	0	0
PTPRC	38.0472	4.42691	0	0
EVI2B	18.6858	4.39228	6.45874e-78	1.71234e-76
TMEM150C	16.048	4.38165	5.90239e-58	1.26346e-56
SLC2A3	61.8211	4.35427	0	0
CD53	28.5208	4.35335	6.47703e-179	3.08867e-177
EMP3	97.8707	4.28711	0	0
ARHGAP15	23.4744	4.28572	7.44806e-122	2.75235e-120
C1orf162	19.1326	4.26488	1.35208e-81	3.69654e-80
MYB	16.0636	4.23194	4.59368e-58	9.8551e-57
CD4	18.1387	4.2052	1.57808e-73	4.01085e-72
PTAFR	20.2921	4.16533	1.51028e-91	4.50869e-90
LYN	25.044	4.16231	2.02854e-138	8.03023e-137
ATP6V0A2	32.6718	4.13487	3.92778e-234	2.2701e-232
DOCK11	15.7214	4.1315	1.07946e-55	2.23454e-54
BST2	39.4578	4.10821	0	0
PTPN6	28.2751	4.10567	6.99284e-176	3.29656e-174
PRKCB	19.5793	4.09033	2.32383e-85	6.62923e-84
TESC	29.8686	4.08246	5.03114e-196	2.55518e-194
SMYD3	32.693	4.07775	1.96606e-234	1.13858e-232
HS6ST1	22.2254	4.0665	1.95146e-109	6.54214e-108
FXYD5	82.414	4.03595	0	0
DLC1	36.4425	4.03082	9.03654e-291	6.2623e-289
PLAT	22.613	4.02866	3.22683e-113	1.11675e-111
SPECC1	24.4964	4.02733	1.61206e-132	6.21966e-131
SYTL2	37.614	4.01815	1.26921966919376e-309	9.3328e-308
GMFG	43.3249	3.99753	0	0
ACOT7	46.4611	3.96364	0	0
NTM	15.3357	3.95456	4.41235e-53	8.79365e-52
CELF2	28.7039	3.93949	3.41097e-181	1.6401e-179
BMP2K	40.7321	3.91247	0	0
CREB3L2	20.7845	3.90456	5.97351e-96	1.83641e-94
CLU	88.1759	3.88316	0	0
MEIS2	23.7757	3.86936	5.95823e-125	2.22744e-123
ALDH1A1	37.7393	3.86198	0	0
CD63	129.773	3.82028	0	0
LMO4	90.805	3.79605	0	0
ZEB2	40.7487	3.79223	0	0
CCDC88A	32.9381	3.78518	6.26124e-238	3.67759e-236
SH3KBP1	52.2766	3.77856	0	0
ARRB2	18.0884	3.7603	3.93178e-73	9.89726e-72
MPP1	22.638	3.71607	1.83324e-113	6.3751e-112
FTL	148.034	3.70664	0	0
IQGAP2	27.7435	3.70197	2.08594e-169	9.47791e-168
ANTXR2	15.0588	3.70062	3.02406e-51	5.87294e-50
PLEK	18.1789	3.68446	7.5879e-74	1.93364e-72
FADS2	19.5114	3.67471	8.7874e-85	2.48472e-83
PARVB	18.3687	3.66859	2.34015e-75	6.04881e-74
RAB32	41.2186	3.65893	0	0
GNG2	15.6381	3.59169	4.00591e-55	8.21013e-54
NR4A2	48.8922	3.59037	0	0
ENO2	27.0803	3.58558	1.68013e-161	7.39002e-160
STX3	44.3566	3.58366	0	0
SPI1	17.0758	3.57826	2.24836e-65	5.26097e-64
CTSD	98.3565	3.56978	0	0
RAB27B	48.6676	3.56814	0	0
WIPF1	21.3558	3.56536	3.44329e-101	1.1056e-99
SMIM3	17.7824	3.53605	9.67552e-71	2.38977e-69
CTNNBL1	44.5273	3.52283	0	0
BACE2	32.7532	3.49286	2.73242e-235	1.58557e-233
GNPTAB	40.1936	3.48983	0	0
MSRA	28.0762	3.48711	1.91372e-173	8.8343e-172
MITF	30.5387	3.47689	7.988e-205	4.20469e-203
EPB41L1	19.8477	3.45796	1.15378e-87	3.37469e-86
SLFN5	37.0887	3.45763	4.27524e-301	3.07328e-299
ADGRE5	15.2134	3.43581	2.88039e-52	5.65471e-51
LPCAT2	36.6554	3.42252	3.7525e-294	2.65134e-292
TMEM176B	31.9413	3.40643	7.13074e-224	3.97041e-222
CYBA	45.3459	3.38572	0	0
CKLF	32.6206	3.36911	2.09023e-233	1.20326e-231
STMN1	68.7507	3.35855	0	0
PTGS2	40.0649	3.34843	0	0
VPS37B	23.6073	3.34791	3.2406e-123	1.20524e-121
C10orf128	15.33	3.31998	4.81854e-53	9.58336e-52
S100A6	122.451	3.3193	0	0
RPS6KA5	19.716	3.3062	1.57114e-86	4.54937e-85
ACER3	15.5392	3.29427	1.88212e-54	3.83294e-53
ZNF331	36.0466	3.24621	1.55767e-284	1.06667e-282
RGS10	42.9478	3.24287	0	0
FERMT2	27.8011	3.23204	4.20328e-170	1.91588e-168
PARP4	36.5117	3.17327	7.2252e-292	5.04333e-290
AKAP13	42.1241	3.16502	0	0
GPR183	22.7458	3.08613	1.58031e-114	5.56923e-113
RASSF5	21.5937	3.08445	2.0577e-103	6.6888e-102
FOXP1	51.1188	3.07625	0	0
CPPED1	19.1094	3.07278	2.10733e-81	5.73964e-80
OAF	18.1137	3.06617	2.48266e-73	6.2878e-72
MBOAT7	30.2963	3.03145	1.28146e-201	6.64841e-200
CPM	20.5414	3.0309	9.1867e-94	2.80039e-92
RARA	17.9776	3.02246	2.9182e-72	7.32033e-71
ELF1	60.6352	3.01948	0	0
IDS	35.1829	3.00702	3.65401e-271	2.40532e-269
RAPGEF2	14.4227	2.9996	3.72398e-47	6.85014e-46
STK17B	32.2023	2.98533	1.63747e-227	9.24213e-226
RRAD	16.2905	2.971	1.15272e-59	2.51026e-58
PAK1	24.7914	2.95469	1.10949e-135	4.34445e-134
OSBPL8	60.3628	2.93392	0	0
CD83	35.4526	2.92955	2.64421e-275	1.76065e-273
SLC43A3	17.2925	2.87499	5.35899e-67	1.27776e-65
TRIM24	28.4861	2.84989	1.7425e-178	8.29567e-177
ESYT1	16.8175	2.82079	1.8165e-63	4.16613e-62
TIMP1	67.4708	2.80465	0	0
COTL1	21.2836	2.77454	1.61159e-100	5.14037e-99
FER	20.9491	2.72566	1.91132e-97	5.95828e-96
RNF130	27.8576	2.72561	8.71069e-171	3.98925e-169
HLTF	15.7942	2.70932	3.41084e-56	7.12185e-55
IFITM2	72.3721	2.70657	0	0
G0S2	13.3349	2.70437	1.45076e-40	2.41498e-39
LGALS1	79.0016	2.69925	0	0
NMT2	14.4687	2.69633	1.9105e-47	3.54589e-46
DDAH2	32.4072	2.6873	2.17395e-230	1.23667e-228
CMTM3	31.7823	2.67772	1.13843e-221	6.25445e-220
CD82	68.2803	2.67354	0	0
GGTA1P	15.8446	2.66779	1.53283e-56	3.21215e-55
DUSP6	41.3473	2.64398	0	0
CREM	19.5702	2.64004	2.77771e-85	7.91619e-84
APOC1	16.8238	2.61438	1.63335e-63	3.74905e-62
AKR1B1	14.242	2.60479	5.02352e-46	9.12444e-45
ANXA6	16.5635	2.59536	1.27891e-61	2.84292e-60
AGPS	12.1709	2.57053	4.44348e-34	6.67399e-33
DPP4	13.8563	2.53731	1.16517e-43	2.04439e-42
NR4A3	16.8827	2.53274	6.03272e-64	1.39579e-62
STXBP5	16.8285	2.52934	1.50912e-63	3.46665e-62
STK4	18.6917	2.52646	5.7822e-78	1.53438e-76
RHOBTB3	18.5263	2.5257	1.26759e-76	3.33312e-75
AGTRAP	23.0692	2.5248	9.44491e-118	3.39476e-116
VAT1	32.9561	2.52199	3.46462e-238	2.03912e-236
KIAA0040	11.8095	2.51431	3.48424e-32	5.06987e-31
ANKRD28	12.396	2.50197	2.74615e-35	4.19219e-34
ARMCX3	16.0126	2.47805	1.04366e-57	2.22417e-56
SOX4	57.3245	2.46916	0	0
KIF13B	20.571	2.45909	4.99111e-94	1.52305e-92
PROCR	15.8188	2.45683	2.307e-56	4.8275e-55
PIK3CA	12.0256	2.45609	2.60722e-33	3.86973e-32
BEX4	16.7905	2.43139	2.8636e-63	6.54686e-62
GNAQ	12.597	2.39736	2.19441e-36	3.41487e-35
CDC42EP3	19.4649	2.39453	2.1784e-84	6.12965e-83
SEPT11	22.1606	2.38407	8.24012e-109	2.75605e-107
SERPINB1	50.899	2.37229	0	0
IL4R	11.4828	2.37042	1.61042e-30	2.25147e-29
MID1IP1	12.3687	2.36325	3.86097e-35	5.88782e-34
ITM2A	29.4759	2.3515	5.86605e-191	2.90767e-189
TAOK3	26.4388	2.34428	4.9026e-154	2.11141e-152
SDCBP	41.7789	2.31747	0	0
PBX1	14.7862	2.30725	1.79768e-49	3.41323e-48
ANXA11	32.3997	2.30141	2.77567e-230	1.57586e-228
GNS	19.9365	2.27956	1.96265e-88	5.77563e-87
GRK2	11.6862	2.27264	1.49989e-31	2.15106e-30
CXCL16	23.5294	2.2677	2.04205e-122	7.56554e-121
RRP1B	12.8464	2.25923	9.01067e-38	1.43072e-36
TMEM176A	13.4016	2.25701	5.91545e-41	9.92134e-40
FLOT1	28.3195	2.2427	1.9899e-176	9.39609e-175
RHOG	28.1473	2.23641	2.5882e-174	1.20054e-172
PTGS1	29.3957	2.23541	6.2377e-190	3.08659e-188
TACC1	17.079	2.23497	2.12806e-65	4.98757e-64
PMP22	35.0407	2.23102	5.39864e-269	3.51374e-267
CAPG	71.5967	2.22423	0	0
CD44	88.307	2.21131	0	0
TPST2	16.2693	2.21052	1.63137e-59	3.54994e-58
PEPD	25.6947	2.2062	1.3397e-145	5.52275e-144
FAM129B	22.1856	2.17915	4.73003e-109	1.58387e-107
ASAH1	44.5332	2.16115	0	0
KRT19	21.0178	2.1388	4.50535e-98	1.4121e-96
TGFB1	19.6371	2.1376	7.45737e-86	2.14859e-84
FUCA2	16.5812	2.1345	9.52699e-62	2.11941e-60
TP53BP2	11.05	2.09601	2.19141e-28	2.91965e-27
VEGFA	19.4536	2.09427	2.71918e-84	7.63643e-83
MT-ND2	135.957	2.08682	0	0
RASGEF1B	13.6217	2.07605	2.9738e-42	5.10011e-41
TDRD3	10.7931	2.07109	3.71178e-27	4.82298e-26
AP1S2	16.5473	2.06771	1.67391e-61	3.71812e-60
TMEM173	15.4484	2.05835	7.73522e-54	1.55989e-52
GLUL	50.147	2.05174	0	0
TLN1	33.4084	2.0509	1.03407e-244	6.23851e-243
ANXA1	86.1325	2.04129	0	0
FAM46A	32.0495	2.03587	2.2299e-225	1.24883e-223
TSPAN4	17.4449	2.02786	3.76427e-68	9.09532e-67
TGOLN2	24.1318	2.01667	1.15835e-128	4.3814e-127
CBFB	10.051	2.01323	9.09861e-24	1.10105e-22
CLIC1	79.7255	2.00977	0	0
TIMP3	33.868	2.00323	1.97159e-251	1.20966e-249
CRBN	33.9585	2.00259	9.12721e-253	5.63586e-251
FAM13B	11.9384	1.98937	7.4652e-33	1.1001e-31
AHR	22.6174	1.9844	2.91949e-113	1.0116e-111
TMSB10	92.2743	1.9618	0	0
EFCAB14	26.1499	1.95445	9.86865e-151	4.19388e-149
VPS13C	15.3324	1.95445	4.64262e-53	9.23984e-52
ZBTB38	16.4519	1.9539	8.12553e-61	1.79657e-59
DHRS7	27.2785	1.94273	7.62348e-164	3.38407e-162
SH3BGRL3	82.5405	1.93525	0	0
TSNAX	18.5779	1.93513	4.84814e-77	1.27597e-75
FOSB	58.6816	1.93461	0	0
TMX4	18.6842	1.93101	6.65344e-78	1.76234e-76
BASP1	11.526	1.92056	9.75484e-31	1.37175e-29
RALB	21.6811	1.90441	3.09316e-104	1.0146e-102
TPP1	10.4174	1.90315	2.06611e-25	2.59031e-24
PRDX6	62.0201	1.89866	0	0
APOBEC3C	13.6545	1.89859	1.89875e-42	3.26607e-41
MACO1	10.8826	1.89404	1.39475e-27	1.82131e-26
MT-ND4L	97.0112	1.88536	0	0
ANP32A	17.7571	1.87991	1.51766e-70	3.73572e-69
GRB2	33.9802	1.87802	4.37239e-253	2.71144e-251
CALM3	23.4099	1.85844	3.38721e-121	1.2406e-119
DUSP10	15.4244	1.8556	1.12225e-53	2.25999e-52
BPTF	21.9635	1.85256	6.44177e-107	2.14217e-105
PKIG	11.6819	1.85018	1.57748e-31	2.26009e-30
PLIN2	43.7756	1.83894	0	0
SUPT20H	11.0447	1.82432	2.32542e-28	3.09535e-27
CDC42SE2	10.0042	1.82371	1.46012e-23	1.75811e-22
PPP1R18	13.3957	1.8179	6.40653e-41	1.07387e-39
RASSF1	10.6706	1.81579	1.39694e-26	1.79497e-25
HSPA6	13.4977	1.81002	1.61257e-41	2.73314e-40
HSD17B11	12.4954	1.80648	7.91373e-36	1.22034e-34
LDHB	31.8782	1.80288	5.35183e-223	2.96847e-221
CDKN2AIP	16.4374	1.79881	1.03247e-60	2.27932e-59
PHYH	11.163	1.79115	6.18625e-29	8.34595e-28
DNAJB9	14.1211	1.78937	2.81622e-45	5.07375e-44
TSC22D3	27.4807	1.78538	2.98921e-166	1.33926e-164
HSPA1B	51.3574	1.77979	0	0
SEPT2	35.1716	1.77813	5.43686e-271	3.57078e-269
BNIP3L	29.4913	1.7695	3.72649e-191	1.85031e-189
FHL3	10.2257	1.76466	1.52159e-24	1.86951e-23
LITAF	29.0588	1.75913	1.19287e-185	5.80327e-184
TMSB4X	98.317	1.7553	0	0
MYADM	22.6722	1.74396	8.42412e-114	2.95079e-112
PHIP	15.358	1.74255	3.13319e-53	6.26161e-52
GATAD1	8.85883	1.74237	8.08567e-19	8.61259e-18
GNAI2	35.5595	1.73465	5.93558e-277	3.99829e-275
ZMYND8	11.5838	1.72792	4.97888e-31	7.04947e-30
M6PR	11.108	1.72765	1.14696e-28	1.53804e-27
COX7A1	13.5172	1.72564	1.23726e-41	2.10196e-40
AKIP1	9.21481	1.7239	3.11817e-20	3.45775e-19
NSMCE1	20.2697	1.71346	2.3818e-91	7.10311e-90
HSD17B12	19.7511	1.70894	7.84592e-87	2.27413e-85
SWAP70	15.9988	1.69613	1.30177e-57	2.76811e-56
ARL6IP5	39.9976	1.69155	0	0
KMT2E	39.1931	1.68459	0	0
MT-ND3	116.482	1.68316	0	0
PRKAR1A	25.1055	1.67132	4.32747e-139	1.72016e-137
HSP90AA1	60.2669	1.6642	0	0
ARL4C	13.8354	1.66412	1.55795e-43	2.72529e-42
SMCHD1	10.0398	1.66021	1.01836e-23	1.23081e-22
LYST	15.9008	1.64825	6.25679e-57	1.31497e-55
CPEB4	9.75279	1.64339	1.79461e-22	2.10473e-21
DDIT3	26.6232	1.64292	3.66023e-156	1.58343e-154
RHBDD2	11.2926	1.6308	1.42746e-29	1.94947e-28
RANBP2	11.2995	1.62612	1.31978e-29	1.80496e-28
ZBTB1	13.9744	1.62336	2.23487e-44	3.9646e-43
SARAF	40.3128	1.61957	0	0
PSAP	55.2025	1.61495	0	0
C21orf91	9.32363	1.59955	1.12426e-20	1.26072e-19
MAP4K4	8.6165	1.59787	6.90325e-18	7.1425e-17
GLRX	12.2514	1.59489	1.65087e-34	2.49774e-33
C7orf50	10.3745	1.59393	3.23754e-25	4.03269e-24
LEPROTL1	15.6122	1.59094	6.01473e-55	1.23098e-53
TUBA1A	40.2643	1.57564	0	0
ARID4B	15.27	1.57158	1.21235e-52	2.39471e-51
RNASET2	11.7888	1.56858	4.45902e-32	6.47522e-31
RLF	7.50021	1.55358	6.37166e-14	5.7576e-13
GPX1	43.8698	1.54975	0	0
TGIF2	7.98986	1.54291	1.35087e-15	1.28455e-14
SDF2L1	9.27878	1.53458	1.71428e-20	1.91419e-19
STXBP2	7.74855	1.53456	9.29476e-15	8.57599e-14
GOLIM4	8.25257	1.52973	1.55029e-16	1.52902e-15
SELENOK	39.8514	1.52319	0	0
LGALS8	15.6921	1.52216	1.71245e-55	3.52719e-54
LEO1	14.5654	1.52209	4.66153e-48	8.71337e-47
BRD2	35.5359	1.51864	1.37275e-276	9.20414e-275
MSN	31.6273	1.51278	1.55592e-219	8.43583e-218
VPS41	7.49581	1.50775	6.58924e-14	5.95049e-13
CCNG2	11.9233	1.50714	8.9537e-33	1.31743e-31
MAP3K1	7.52397	1.50386	5.31361e-14	4.81205e-13
ZC3HAV1	7.90373	1.49678	2.70687e-15	2.54467e-14
UBB	79.9992	1.48833	0	0
COL4A3BP	9.24417	1.4879	2.37072e-20	2.63699e-19
CLK1	24.9366	1.48758	2.98824e-137	1.17809e-135
CKS2	18.7072	1.48651	4.3215e-78	1.14782e-76
BLOC1S6	9.61871	1.46941	6.66642e-22	7.70893e-21
DAD1	46.1045	1.46812	0	0
USP48	9.77508	1.44508	1.44042e-22	1.69139e-21
COBLL1	8.74725	1.44276	2.18618e-18	2.29565e-17
LASP1	6.93733	1.44243	3.9958e-12	3.36257e-11
CTR9	14.8871	1.44127	3.99843e-50	7.64703e-49
SLC44A1	13.8148	1.41828	2.07539e-43	3.62604e-42
CCNI	43.6303	1.41801	0	0
RBMX	35.5145	1.41237	2.935e-276	1.96332e-274
ZFAND2A	13.0327	1.40744	7.96965e-39	1.28305e-37
BHLHE40	37.1004	1.4072	2.76688e-301	1.99395e-299
NCOA4	18.4215	1.40621	8.83372e-76	2.29772e-74
LRRFIP1	31.9625	1.40533	3.62689e-224	2.02336e-222
TXNIP	46.0705	1.40371	0	0
C16orf72	5.65641	1.40154	1.54574e-08	1.09001e-07
ELL2	15.1148	1.39938	1.29414e-51	2.52348e-50
MIER1	11.6044	1.39244	3.91355e-31	5.55743e-30
KAT6B	7.14332	1.38649	9.11019e-13	7.86574e-12
SGK1	34.4538	1.38497	3.95497e-260	2.49543e-258
AZIN1	16.7463	1.37707	6.02822e-63	1.3706e-61
PROS1	11.7618	1.375	6.14314e-32	8.89402e-31
TCEAL3	8.00211	1.3746	1.22303e-15	1.16529e-14
MPG	14.6888	1.37329	7.60975e-49	1.43262e-47
HSPH1	25.3246	1.3707	1.71224e-141	6.88183e-140
KCTD20	8.88465	1.36703	6.41211e-19	6.85525e-18
ING2	8.6029	1.35941	7.77232e-18	8.013e-17
LAPTM4A	59.2921	1.35861	0	0
KDM6B	5.82122	1.35688	5.842e-09	4.20374e-08
CDK2AP2	11.3492	1.35659	7.48152e-30	1.02855e-28
P4HA1	7.74819	1.34844	9.32098e-15	8.59743e-14
ATP1B1	8.87294	1.3442	7.12398e-19	7.59664e-18
PLGRKT	14.4734	1.34366	1.78495e-47	3.31714e-46
LACTB	7.35707	1.34156	1.87992e-13	1.66695e-12
PHF20	9.24933	1.33413	2.25911e-20	2.51769e-19
XIST	8.40447	1.33385	4.29782e-17	4.30946e-16
DAZAP2	33.5973	1.32788	1.83907e-247	1.1165e-245
TMF1	8.68327	1.32612	3.84542e-18	4.00306e-17
EHD1	6.28256	1.32568	3.3304e-10	2.55487e-09
AHNAK	50.0011	1.32502	0	0
IRS2	6.13738	1.32461	8.38958e-10	6.30866e-09
CHD4	15.3355	1.32113	4.42873e-53	8.82023e-52
NPC2	37.5375	1.31983	2.24926e-308	1.63726e-306
MYLIP	8.54725	1.31407	1.26061e-17	1.29227e-16
SAT1	39.682	1.31232	0	0
RNASEH2B	7.41298	1.30811	1.23494e-13	1.10316e-12
NR3C1	13.6627	1.30118	1.69536e-42	2.9197e-41
SNX5	13.6648	1.29903	1.64852e-42	2.84073e-41
RRBP1	16.7055	1.29895	1.19475e-62	2.69944e-61
PPP4R3A	6.55541	1.2964	5.54891e-11	4.4333e-10
BLVRA	11.4253	1.29507	3.12556e-30	4.32994e-29
SERPINB6	12.9087	1.29493	4.02223e-38	6.39705e-37
BAZ1B	6.88847	1.29021	5.63972e-12	4.71712e-11
AKR1A1	16.6585	1.28454	2.62424e-62	5.88783e-61
CLCN3	8.85345	1.28338	8.48537e-19	9.03169e-18
PIAS1	5.8643	1.28104	4.51018e-09	3.26491e-08
ARID4A	6.9072	1.27789	4.94323e-12	4.14537e-11
PHF3	14.4396	1.27682	2.91542e-47	5.38682e-46
MT-ND1	87.6425	1.27656	0	0
AIP	6.41231	1.26489	1.43334e-10	1.1216e-09
PCM1	14.3435	1.26487	1.17001e-46	2.14128e-45
SDE2	4.96508	1.26401	6.86712e-07	4.34712e-06
G3BP2	13.6686	1.26221	1.56447e-42	2.69749e-41
PAK2	12.2274	1.26047	2.22006e-34	3.34665e-33
AP2M1	24.4928	1.25927	1.76306e-132	6.79321e-131
NBN	6.2185	1.24916	5.01921e-10	3.821e-09
MAP3K2	7.80823	1.24677	5.79962e-15	5.38379e-14
DNAJC3	8.7993	1.24505	1.37674e-18	1.45626e-17
UPF2	9.10544	1.2402	8.59182e-20	9.41192e-19
GPX4	43.0791	1.23454	0	0
SMC4	7.17497	1.23228	7.23212e-13	6.26481e-12
OAZ2	8.27629	1.22646	1.27071e-16	1.25714e-15
CYSTM1	12.3045	1.22637	8.56553e-35	1.30209e-33
CAP1	23.4597	1.21915	1.05264e-121	3.88495e-120
ID2	34.4289	1.21854	9.33046e-260	5.87433e-258
RAD21	23.0381	1.21602	1.93532e-117	6.93883e-116
PPP1R10	14.0444	1.21575	8.33751e-45	1.49465e-43
PARP1	8.42029	1.21315	3.75565e-17	3.77498e-16
SEPT9	6.84908	1.2118	7.43249e-12	6.17196e-11
DDIT4	24.684	1.20718	1.5874e-134	6.17397e-133
PTP4A2	8.54128	1.20537	1.32749e-17	1.3589e-16
SNAP23	7.70912	1.20176	1.26686e-14	1.16406e-13
ALG13	5.18959	1.19796	2.10757e-07	1.38482e-06
DCAF7	4.95328	1.18371	7.29717e-07	4.6143e-06
PTTG1IP	18.1411	1.18101	1.50864e-73	3.83773e-72
CSNK1D	5.683	1.17284	1.3235e-08	9.36729e-08
UBE2S	7.32319	1.16774	2.42144e-13	2.13728e-12
CST3	49.023	1.1676	0	0
PDXDC1	5.24632	1.16756	1.55168e-07	1.02987e-06
VSIR	6.04776	1.16664	1.46877e-09	1.09028e-08
DDX3X	23.886	1.16526	4.28227e-126	1.60505e-124
ROCK1	6.68758	1.15522	2.26889e-11	1.84383e-10
MIDN	9.90294	1.15452	4.04214e-23	4.80501e-22
DNAJC1	6.08827	1.1537	1.14136e-09	8.53155e-09
MAPK1	6.38363	1.1523	1.72935e-10	1.34849e-09
PLEKHF2	5.5619	1.14583	2.66853e-08	1.85641e-07
PLD3	9.06004	1.14485	1.30402e-19	1.42309e-18
ITSN2	10.1092	1.13545	5.02677e-24	6.10608e-23
TUBA1B	46.4453	1.13021	0	0
CRTAP	13.3924	1.12224	6.69551e-41	1.12166e-39
USF2	4.51721	1.12039	6.2659e-06	3.7143e-05
SVIP	8.24782	1.11866	1.61315e-16	1.58993e-15
CSRNP1	9.06631	1.11669	1.2312e-19	1.34617e-18
PRR13	11.4833	1.11411	1.60023e-30	2.23832e-29
CDK11B	4.73892	1.11369	2.14863e-06	1.31661e-05
CMTM6	11.9188	1.11212	9.44433e-33	1.38892e-31
ZC3H13	10.2496	1.11171	1.1885e-24	1.46337e-23
FXR1	12.1206	1.10267	8.2136e-34	1.23047e-32
HBS1L	5.11754	1.10259	3.09551e-07	2.00975e-06
CCNH	4.87573	1.10225	1.0841e-06	6.77807e-06
EXOSC8	9.31718	1.10069	1.19478e-20	1.33876e-19
SKAP2	5.33208	1.10057	9.70947e-08	6.54959e-07
MT-ATP8	54.2577	1.09999	0	0
DNAJA1	34.8543	1.09964	3.66345e-266	2.36309e-264
SCAMP2	6.92901	1.09766	4.23794e-12	3.56426e-11
HSPA1A	34.3428	1.09617	1.80289e-258	1.13261e-256
SON	34.9371	1.09602	2.0327e-267	1.31706e-265
ATRX	14.1289	1.09513	2.51946e-45	4.54195e-44
MORF4L1	37.0031	1.09427	1.01947e-299	7.29225e-298
CACYBP	16.7894	1.0899	2.91734e-63	6.66445e-62
C6orf62	4.20762	1.08596	2.58071e-05	0.000145887
CBX3	28.0477	1.08521	4.2558e-173	1.96147e-171
MT-ND4	82.5679	1.0842	0	0
PPT1	6.13196	1.08416	8.68006e-10	6.5237e-09
KMT2C	11.695	1.08384	1.3511e-31	1.93959e-30
PIK3R1	11.4664	1.08347	1.94499e-30	2.71397e-29
GUSB	7.62002	1.08301	2.53632e-14	2.31506e-13
HIF1A	10.8751	1.0807	1.51452e-27	1.97592e-26
TPM3	31.1842	1.08051	1.74656e-213	9.364e-212
EIF5	30.355	1.07425	2.16018e-202	1.12477e-200
SH3BGRL	21.0355	1.07131	3.10229e-98	9.74457e-97
ATP6AP1	9.41363	1.0706	4.79284e-21	5.44432e-20
CAPNS1	15.2631	1.06929	1.34787e-52	2.65513e-51
CTSB	22.1156	1.0692	2.23527e-108	7.45038e-107
MAPRE1	8.52033	1.06604	1.59093e-17	1.62569e-16
JMJD6	5.36446	1.06496	8.11928e-08	5.49745e-07
ARPC3	36.7831	1.06478	3.43595e-296	2.43961e-294
SKIL	7.24696	1.055	4.2622e-13	3.72562e-12
TOB2	5.74759	1.04999	9.05251e-09	6.46403e-08
ACBD3	8.67003	1.04134	4.32022e-18	4.49085e-17
REST	6.72992	1.0408	1.69754e-11	1.38732e-10
PLPP1	6.98916	1.03726	2.76532e-12	2.34415e-11
LINC01578	3.71774	1.035	0.000201013	0.00104233
CDK4	6.87542	1.03281	6.18054e-12	5.15753e-11
RNF139	3.50271	1.02843	0.000460554	0.0023094
CHORDC1	4.81986	1.02842	1.43657e-06	8.9067e-06
RNF145	8.00625	1.02808	1.1826e-15	1.12825e-14
PEBP1	39.3991	1.02587	0	0
XIAP	5.5547	1.02039	2.78089e-08	1.93178e-07
CANX	23.6341	1.01906	1.71896e-123	6.40136e-122
ACTR2	20.3102	1.0187	1.04529e-91	3.12375e-90
MAP2K3	4.06046	1.01587	4.89755e-05	0.0002703
ANKRD10	4.78384	1.01024	1.71974e-06	1.06009e-05
MAST4	4.37809	1.00151	1.19722e-05	6.94306e-05
MAGED2	9.33194	1.00116	1.03946e-20	1.16926e-19
STAG2	7.62257	0.998769	2.48666e-14	2.27044e-13
SPCS3	9.12256	0.990074	7.33707e-20	8.05572e-19
BAZ2B	5.07119	0.989533	3.95337e-07	2.54499e-06
GADD45G	12.0014	0.984957	3.49459e-33	5.1788e-32
PHACTR4	3.96328	0.984948	7.39272e-05	0.000400591
NDUFAF3	9.94098	0.984598	2.76098e-23	3.29562e-22
TSPYL2	3.50273	0.984302	0.000460508	0.0023094
TOP2B	5.13157	0.982191	2.87331e-07	1.87095e-06
MBNL1	15.0053	0.981843	6.77353e-51	1.30931e-49
COX17	15.7381	0.975644	8.29159e-56	1.71887e-54
HSPA5	27.6546	0.975203	2.45426e-168	1.10817e-166
NEU1	7.1372	0.97486	9.5249e-13	8.21153e-12
MPHOSPH8	9.37316	0.969418	7.03912e-21	7.95528e-20
FOS	37.3894	0.965238	5.81828e-306	4.22454e-304
NAP1L1	22.4138	0.962701	2.88821e-111	9.81923e-110
JMJD1C	4.29939	0.962235	1.71271e-05	9.81435e-05
NUCB1	8.56427	0.95579	1.08768e-17	1.11658e-16
ACIN1	7.17449	0.954654	7.25763e-13	6.28502e-12
MT-CYB	73.2411	0.953161	0	0
SYAP1	7.56371	0.953072	3.9172e-14	3.56308e-13
NORAD	12.4976	0.950824	7.69394e-36	1.18708e-34
CTSC	13.8079	0.949783	2.28476e-43	3.98943e-42
PRNP	26.8591	0.949334	6.6049e-159	2.87886e-157
MT-ND5	52.1617	0.947344	0	0
CEP350	5.62042	0.947255	1.90491e-08	1.33774e-07
CHD9	6.07109	0.938301	1.27046e-09	9.46718e-09
ISG15	6.30985	0.938073	2.79299e-10	2.14945e-09
GCC2	4.66109	0.936888	3.14533e-06	1.90433e-05
TRA2B	15.5546	0.935785	1.48041e-54	3.02125e-53
MACF1	9.12963	0.935407	6.8734e-20	7.5495e-19
SEC62	19.427	0.934213	4.56212e-84	1.27996e-82
ACAP2	5.80869	0.933974	6.29651e-09	4.52515e-08
HEXB	5.68548	0.929859	1.30442e-08	9.23901e-08
MLEC	4.21042	0.927295	2.549e-05	0.000144179
DDB1	3.41771	0.923402	0.000631492	0.00311589
TNFSF10	17.047	0.922597	3.67662e-65	8.59603e-64
HSP90B1	27.6512	0.92133	2.69997e-168	1.21722e-166
ATP6V0E1	23.0806	0.919949	7.25016e-118	2.61241e-116
ANP32E	5.50967	0.919373	3.59513e-08	2.47952e-07
MRPL16	4.68195	0.919307	2.84163e-06	1.72407e-05
PLAUR	11.9168	0.916683	9.67791e-33	1.4211e-31
DDX6	4.81024	0.913378	1.50751e-06	9.33251e-06
PJA2	7.01797	0.908052	2.25119e-12	1.91789e-11
ILK	5.64912	0.904652	1.61269e-08	1.13611e-07
DHX36	5.46668	0.902378	4.58544e-08	3.14676e-07
TBRG1	2.62663	0.902167	0.0086236	0.0364761
SPTY2D1	4.72819	0.896151	2.26534e-06	1.38548e-05
PLEKHB2	2.92006	0.896038	0.0034996	0.015672
NUMA1	4.16263	0.895609	3.14607e-05	0.000176706
TNRC6B	3.99693	0.894414	6.41691e-05	0.000350312
SETD2	7.096	0.891349	1.2842e-12	1.10056e-11
PTMA	71.5871	0.89061	0	0
SRSF3	25.5409	0.889184	6.931e-144	2.84506e-142
WDR45B	5.2609	0.88818	1.43352e-07	9.54735e-07
BAX	5.28493	0.886988	1.25756e-07	8.40255e-07
CD99	27.8371	0.884425	1.54383e-170	7.04797e-169
CAMLG	9.49123	0.867872	2.28318e-21	2.61098e-20
PPP3CA	5.82698	0.86704	5.64383e-09	4.06418e-08
PRDX1	41.2024	0.86628	0	0
EPC1	4.39252	0.859618	1.12045e-05	6.51487e-05
SMARCA5	8.51179	0.859605	1.71268e-17	1.74578e-16
SQSTM1	29.595	0.856782	1.73488e-192	8.67378e-191
NUFIP2	5.60897	0.854751	2.03534e-08	1.42552e-07
GNAS	24.1616	0.851365	5.64026e-129	2.13901e-127
TUBB	19.4809	0.849304	1.59306e-84	4.49134e-83
ABRACL	7.23195	0.849071	4.76103e-13	4.15036e-12
C15orf61	4.40859	0.843571	1.04046e-05	6.07417e-05
MTDH	13.4938	0.843049	1.69999e-41	2.87962e-40
NIPBL	4.71136	0.841282	2.46069e-06	1.50114e-05
BNIP2	6.42312	0.840333	1.33507e-10	1.04783e-09
MIA3	3.9645	0.839651	7.35484e-05	0.000398762
ADD1	3.44038	0.837133	0.000580897	0.00287641
MBP	2.09084	0.83452	0.0365428	0.137502
ZBTB7A	1.75935	0.834319	0.0785189	0.273576
NME4	4.88859	0.833826	1.01561e-06	6.354e-06
PPP1R12A	5.00435	0.832415	5.60495e-07	3.57002e-06
UBTF	5.14317	0.828836	2.70148e-07	1.76423e-06
PABPC4	2.11711	0.827667	0.0342507	0.12962
RBM22	3.0632	0.824858	0.0021898	0.010067
ADRB2	7.55975	0.822346	4.03837e-14	3.67099e-13
MRPL33	11.8231	0.821859	2.96415e-32	4.3218e-31
SSR4	24.7656	0.81997	2.10621e-135	8.22502e-134
PDIA3	29.7059	0.819149	6.44833e-194	3.25776e-192
OAZ1	39.4855	0.817462	0	0
MBD4	3.01583	0.815959	0.0025628	0.0116814
PPP1R15B	1.81224	0.813996	0.069949	0.247113
POLR2A	1.64232	0.80351	0.100524	0.339918
PAFAH1B2	1.49169	0.803318	0.135781	0.440376
DPP7	4.26289	0.801534	2.01802e-05	0.000114955
DUSP1	27.3537	0.80145	9.75265e-165	4.34926e-163
HSPA8	30.049	0.795985	2.24684e-198	1.15532e-196
ERLEC1	6.05553	0.795182	1.39959e-09	1.0408e-08
ZCCHC11	2.89873	0.792701	0.00374673	0.0167243
RPL36AL	32.8184	0.791228	3.22019e-236	1.87994e-234
SFT2D1	3.86387	0.791106	0.000111604	0.000594712
GM2A	3.92967	0.79052	8.50619e-05	0.000458861
CCNDBP1	3.01643	0.789482	0.00255774	0.0116601
CIB1	5.14654	0.784579	2.65329e-07	1.73394e-06
HSPD1	11.1846	0.781462	4.85031e-29	6.55893e-28
DAP	3.57112	0.780916	0.000355457	0.00180211
GPBP1	4.53962	0.780362	5.6357e-06	3.35104e-05
H2AFV	6.81838	0.778694	9.20754e-12	7.61532e-11
ZNF638	3.12163	0.776405	0.00179853	0.00835863
SCAF11	8.90217	0.773366	5.47674e-19	5.87044e-18
THUMPD1	2.94393	0.772695	0.00324076	0.0145852
SERINC1	6.90386	0.771339	5.06073e-12	4.24267e-11
SMIM4	3.58111	0.770105	0.000342141	0.00173643
COPB2	4.03271	0.769138	5.51368e-05	0.000302687
SLC9A3R1	2.57862	0.76785	0.0099197	0.041569
CD46	7.73633	0.767215	1.02331e-14	9.42674e-14
HSP90AB1	36.8411	0.766768	4.0535e-297	2.8923e-295
NSD3	2.43613	0.766317	0.0148453	0.060282
HNRNPU	18.3609	0.763524	2.69893e-75	6.96373e-74
KIAA1522	1.41798	0.760859	0.156196	0.495961
IQGAP1	18.2733	0.757154	1.35109e-74	3.47055e-73
RBM39	24.7385	0.755812	4.1253e-135	1.60881e-133
DNAJB1	29.1462	0.755592	9.33579e-187	4.5649e-185
CAVIN1	12.4728	0.754795	1.05012e-35	1.61588e-34
HNRNPD	22.3925	0.751811	4.66174e-111	1.57931e-109
CALU	7.01134	0.751603	2.36049e-12	2.00864e-11
CWF19L2	2.1593	0.750295	0.0308268	0.117788
AKAP9	7.81174	0.749478	5.64017e-15	5.24082e-14
PRPF8	1.93641	0.748899	0.0528176	0.191966
HERPUD1	7.92048	0.745395	2.36595e-15	2.22926e-14
NCOR1	6.029	0.744983	1.6498e-09	1.22214e-08
ANXA5	15.3915	0.743715	1.86521e-53	3.74571e-52
MT-ATP6	48.8488	0.742603	0	0
OSTF1	5.15946	0.741863	2.47669e-07	1.62109e-06
TMEM230	4.48452	0.739455	7.30791e-06	4.30988e-05
SEC31A	8.85959	0.737262	8.03068e-19	8.55718e-18
MTATP6P1	33.898	0.736613	7.11763e-252	4.37628e-250
SEC11A	6.94047	0.734952	3.90794e-12	3.29055e-11
PRPF38B	2.55378	0.734368	0.010656	0.0444416
RSF1	1.9033	0.730737	0.0570009	0.205542
ARL8A	1.2162	0.729998	0.22391	0.669276
ACTB	42.8826	0.729569	0	0
SERINC3	8.20394	0.728337	2.32633e-16	2.27654e-15
MOB1A	3.4921	0.727283	0.000479238	0.00240018
LGALS3	42.3889	0.727191	0	0
PRRC2C	9.9924	0.726403	1.64551e-23	1.97968e-22
LSM4	3.13104	0.7234	0.0017419	0.00811241
BIRC3	5.79599	0.723335	6.792e-09	4.87762e-08
SPATS2L	3.80613	0.722799	0.000141159	0.00074357
NUCB2	8.30008	0.718407	1.04038e-16	1.03174e-15
XBP1	10.1238	0.71334	4.33474e-24	5.27433e-23
LAGE3	3.34856	0.708099	0.000812324	0.00394995
ATF4	11.149	0.707841	7.24228e-29	9.75244e-28
FRMD4B	2.17657	0.704661	0.0295126	0.113231
MCL1	9.04199	0.700429	1.53853e-19	1.67586e-18
SPART	1.71049	0.699512	0.0871746	0.29983
ACTR3	11.9158	0.688297	9.79318e-33	1.43729e-31
TAGLN2	33.4303	0.685516	4.97445e-245	3.00736e-243
LIMS1	3.37437	0.68395	0.000739852	0.00361702
FLII	2.4461	0.682716	0.0144412	0.0587694
ZFR	3.45284	0.681589	0.00055471	0.00275288
ARPC5	10.2443	0.678053	1.25516e-24	1.54479e-23
RAP1A	3.34177	0.677537	0.000832453	0.00403763
PCMT1	4.15861	0.676956	3.20185e-05	0.000179699
VMA21	0.57331	0.675603	0.566435	0.999964
SEPT7	17.4581	0.672755	2.98831e-68	7.22647e-67
SHOC2	2.41453	0.672737	0.0157553	0.0636334
PPIB	18.7171	0.670477	3.59081e-78	9.5638e-77
HSPE1	13.5466	0.668986	8.30304e-42	1.41391e-40
THOC2	3.93573	0.666323	8.29452e-05	0.000447861
YME1L1	4.74251	0.6646	2.11089e-06	1.29458e-05
PBRM1	1.05377	0.661117	0.291987	0.830087
FOSL2	0.219455	0.65055	0.826296	0.999964
RNF5	0.789094	0.646229	0.430057	0.999964
SUPT4H1	3.55245	0.644358	0.000381658	0.00192851
KDM5A	0.199927	0.641951	0.841538	0.999964
EID1	11.8365	0.640759	2.52653e-32	3.6856e-31
HNRNPM	8.11725	0.640039	4.76879e-16	4.61515e-15
CALM2	28.4853	0.639906	1.78356e-178	8.47717e-177
SRRM1	9.14403	0.639501	6.01656e-20	6.61593e-19
CNIH1	2.94608	0.63198	0.00321827	0.0144908
RNF168	1.52659	0.63143	0.126863	0.415702
ARPC4	3.08526	0.626108	0.00203375	0.0093838
MYL12A	23.6451	0.623317	1.32639e-123	4.94581e-122
EFHD2	0.0703604	0.621361	0.943907	0.999964
PRPF6	1.86406	0.620285	0.0623134	0.222478
TMED5	-0.202359	0.62005	0.839636	0.999964
TRAM1	5.70022	0.61693	1.19653e-08	8.48313e-08
HTATSF1	0.326741	0.616386	0.743864	0.999964
YY1	2.09679	0.616172	0.0360117	0.135627
SAT2	1.03046	0.615969	0.302796	0.854177
DNAJC9	0.396565	0.614553	0.691689	0.999964
KPNA2	0.318159	0.614392	0.750364	0.999964
ARHGEF12	1.10241	0.612631	0.270285	0.780742
HIST1H4C	12.7929	0.612227	1.79665e-37	2.83869e-36
HNRNPUL1	0.533507	0.611166	0.593683	0.999964
DNAJC19	2.2339	0.61041	0.0254894	0.0990978
SSR3	5.07635	0.606985	3.84757e-07	2.47854e-06
COPB1	3.68927	0.602134	0.000224895	0.00116179
UGP2	3.22144	0.601506	0.00127546	0.00605027
UBAP2L	0.246815	0.600638	0.805051	0.999964
SSR2	9.97823	0.600303	1.89819e-23	2.27988e-22
FBXL5	0.799416	0.597036	0.424049	0.999964
PPIL4	0.0449498	0.596185	0.964147	0.999964
MESD	1.48227	0.595979	0.138268	0.446893
SEC63	1.25976	0.593391	0.207755	0.628266
TAPBP	0.781535	0.592649	0.434488	0.999964
EIF2AK1	1.15533	0.592528	0.247954	0.727597
IDH3G	2.22864	0.591155	0.0258382	0.10027
TBCB	6.10556	0.589467	1.02442e-09	7.6773e-09
NEMF	0.138633	0.588921	0.88974	0.999964
AFF4	0.709508	0.588108	0.478009	0.999964
SF3B1	13.9288	0.587431	4.2332e-44	7.46831e-43
CALR	4.62721	0.585103	3.70616e-06	2.23219e-05
SYF2	4.92233	0.580399	8.55184e-07	5.3806e-06
HSPA9	4.1979	0.580202	2.69404e-05	0.000151996
DHX9	0.0556545	0.578682	0.955617	0.999964
TMOD3	4.67659	0.578455	2.91678e-06	1.76818e-05
CCDC115	0.0207326	0.576915	0.983459	0.999964
RTF2	1.31469	0.573304	0.188613	0.580092
TRIM8	0.0639546	0.573299	0.949006	0.999964
BCLAF1	4.75608	0.572298	1.97392e-06	1.21212e-05
CLTC	1.28676	0.568826	0.198179	0.60424
ZCCHC10	-0.361493	0.567708	0.717731	0.999964
HMGB2	2.99848	0.565739	0.00271332	0.0123208
RBM25	2.6495	0.562916	0.00806118	0.0342576
DDX18	0.635882	0.562068	0.524853	0.999964
PUM2	-0.541703	0.561874	0.588023	0.999964
HEXIM1	5.9547	0.56042	2.6055e-09	1.91101e-08
PRMT2	0.84354	0.55942	0.398927	0.999964
CCAR1	-0.475153	0.557286	0.634678	0.999964
SLC3A2	2.34154	0.556853	0.0192045	0.0763582
STT3B	0.0457063	0.556357	0.963544	0.999964
PPP1R2	0.0671689	0.554699	0.946447	0.999964
SMARCC2	0.0877149	0.551259	0.930103	0.999964
TMEM219	5.67337	0.550119	1.40016e-08	9.89773e-08
RPS27L	11.3971	0.549422	4.32344e-30	5.97794e-29
ATXN2L	-0.824367	0.549102	0.409731	0.999964
SRPRA	1.64872	0.549046	0.0992043	0.336322
TXNRD1	0.634474	0.546049	0.525772	0.999964
AMD1	0.459094	0.545145	0.646167	0.999964
VAMP8	8.56942	0.542901	1.04008e-17	1.06886e-16
COMMD4	0.302514	0.541903	0.76226	0.999964
SENP6	0.819852	0.541755	0.4123	0.999964
ITGB1BP1	0.495895	0.54024	0.619968	0.999964
SUPT16H	0.393892	0.539324	0.693661	0.999964
C6orf48	4.10353	0.539217	4.069e-05	0.000226127
EGR3	-1.51809	0.537907	0.128992	0.421534
RPN1	1.18568	0.535083	0.23575	0.697951
ATP6V1F	11.3572	0.532488	6.83058e-30	9.39953e-29
CTCF	-0.992596	0.53175	0.320907	0.895132
MKRN1	-1.14788	0.531311	0.251018	0.734871
WBP2	-0.420073	0.530433	0.674432	0.999964
RYBP	-0.127251	0.528619	0.898742	0.999964
MAT2B	-0.655901	0.52514	0.511888	0.999964
SLC25A36	-0.37795	0.524453	0.705468	0.999964
HAX1	-0.0516299	0.523947	0.958824	0.999964
DDOST	0.0513302	0.520897	0.959062	0.999964
ST13	7.52464	0.520845	5.28643e-14	4.78895e-13
PTBP3	-0.217251	0.520676	0.828013	0.999964
POLE3	-0.955733	0.518342	0.339207	0.933919
XPO1	-0.604383	0.51689	0.545589	0.999964
CIRBP	13.041	0.516558	7.14708e-39	1.1519e-37
TSR2	-0.443101	0.516122	0.657693	0.999964
SF3A1	-1.29008	0.51424	0.197023	0.601614
VPS28	4.6997	0.513744	2.60541e-06	1.58608e-05
DNAJC8	3.57038	0.513085	0.000356466	0.0018069
UBE2L6	0.216341	0.511796	0.828722	0.999964
SMAP1	-0.050914	0.510752	0.959394	0.999964
ARCN1	-0.666502	0.510493	0.50509	0.999964
PSMD1	-0.295235	0.501758	0.767814	0.999964
CHD1	-1.01772	0.49979	0.308813	0.867905
PPIG	0.187029	0.498934	0.851638	0.999964
GNB1	-1.38314	0.497937	0.166623	0.523149
JUN	22.5818	0.497819	6.54657e-113	2.26295e-111
ATP6V0B	5.40177	0.497547	6.59861e-08	4.48886e-07
PPP1R15A	17.2446	0.49601	1.22956e-66	2.91483e-65
TOR1AIP1	-1.50031	0.495126	0.133535	0.434409
REL	-0.746239	0.49453	0.455523	0.999964
PPP1CC	-0.822671	0.493948	0.410695	0.999964
CARD19	-0.142121	0.493158	0.886984	0.999964
HMGN2	0.0217625	0.491408	0.982637	0.999964
RBM42	-0.975407	0.491224	0.329358	0.913328
YBX1	15.6815	0.490974	2.02494e-55	4.1649e-54
ZFAND6	-0.323451	0.489828	0.746354	0.999964
U2SURP	0.000647088	0.488572	0.999484	0.999964
EIF4G3	0.239945	0.486525	0.810373	0.999964
HLA-E	21.0627	0.485761	1.75006e-98	5.51509e-97
CAPZB	10.3325	0.48024	5.02189e-25	6.23379e-24
HMGB1	23.2226	0.479899	2.69099e-119	9.7571e-118
CLINT1	1.88264	0.477485	0.0597498	0.214437
SPTBN1	0.89296	0.476719	0.371879	0.999964
ARFGAP3	-0.525304	0.476556	0.599372	0.999964
TANK	-1.12942	0.4757	0.258721	0.753074
TRIP11	-0.55841	0.473387	0.576564	0.999964
TMEM160	0.13401	0.468842	0.893395	0.999964
GADD45B	14.3739	0.468123	7.54169e-47	1.38287e-45
NUCKS1	13.747	0.465597	5.30673e-43	9.21598e-42
CFAP97	-0.417328	0.464883	0.676439	0.999964
OIP5-AS1	-0.936155	0.464488	0.349193	0.955314
MT-CO2	15.5496	0.463007	1.60071e-54	3.26446e-53
HNRNPK	16.7115	0.462984	1.08159e-62	2.44952e-61
SNX17	-1.28106	0.459325	0.200171	0.609157
SFPQ	4.22102	0.458881	2.43199e-05	0.00013783
DYNC1H1	1.92443	0.458704	0.0543009	0.196813
SMC3	-0.890017	0.458072	0.373457	0.999964
PCBP1	10.5407	0.457995	5.60987e-26	7.14158e-25
RSRC1	-0.63477	0.457002	0.525579	0.999964
MANF	-0.213338	0.455948	0.831063	0.999964
RBBP4	-1.15555	0.453203	0.247867	0.727416
RDX	0.508376	0.452737	0.61119	0.999964
FBXO7	-1.37604	0.451535	0.16881	0.528753
TAF7	0.864913	0.451345	0.387086	0.999964
SMIM30	-1.01705	0.450043	0.309131	0.868566
TMEM258	6.82761	0.44827	8.63441e-12	7.14949e-11
MAX	-1.61796	0.448182	0.105671	0.354521
WBP11	-1.64505	0.447011	0.0999602	0.338329
NUB1	-1.4582	0.446603	0.144786	0.465047
YTHDC1	-0.691692	0.443625	0.489131	0.999964
ARL6IP1	-0.754048	0.442267	0.45082	0.999964
POLR2B	-0.381561	0.441387	0.702787	0.999964
GTF2F1	-1.0912	0.441152	0.275186	0.792222
DDX24	1.63366	0.440135	0.102331	0.344737
MTPN	0.134687	0.440108	0.892859	0.999964
NT5C	-1.38778	0.43344	0.165204	0.519484
CD74	28.8939	0.431239	1.42606e-183	6.87986e-182
SF3B2	0.176912	0.428708	0.859578	0.999964
SUPT5H	-1.88103	0.428163	0.0599677	0.215139
NONO	-1.67349	0.427903	0.0942299	0.321615
PPP2R5A	-2.2394	0.42669	0.02513	0.0978016
WAC	-2.50481	0.423318	0.0122517	0.0505426
HSPA2	-2.1407	0.423124	0.0322982	0.122988
FGD5-AS1	-0.784566	0.422605	0.432708	0.999964
STX10	-1.70048	0.421471	0.08904	0.305568
TWISTNB	-2.45928	0.419218	0.0139216	0.056799
NBDY	-0.347816	0.417805	0.727978	0.999964
IAH1	-1.18779	0.415707	0.234916	0.695768
ASH1L	-1.36359	0.414753	0.172697	0.539174
TCF25	1.33608	0.414271	0.181523	0.562236
HOOK3	-1.28302	0.413946	0.199484	0.607577
IST1	-2.51415	0.410372	0.0119321	0.0493576
ARHGDIA	-1.13229	0.410299	0.257512	0.75016
USP53	-2.01311	0.409901	0.0441032	0.162937
ARF1	8.76864	0.406598	1.80829e-18	1.90506e-17
TERF2IP	-1.72628	0.405914	0.0842977	0.291322
TROVE2	-1.69799	0.40422	0.0895097	0.307021
HDLBP	1.64007	0.403501	0.10099	0.341176
BANF1	3.07897	0.398281	0.00207718	0.00957664
USP8	-1.48739	0.397247	0.136911	0.443349
EMC10	-1.57591	0.395051	0.115046	0.381626
SPCS1	5.35097	0.394184	8.74848e-08	5.90962e-07
NASP	-2.67355	0.392564	0.00750524	0.032079
TMEM14C	2.13307	0.39207	0.0329192	0.12499
ITGB1	3.93675	0.391468	8.25909e-05	0.000446114
PCBP2	6.02617	0.390189	1.67888e-09	1.24146e-08
TTC1	-1.36331	0.38887	0.172784	0.539389
DKC1	-2.68371	0.386263	0.00728103	0.0311761
SH3GLB1	1.46335	0.386262	0.143371	0.461066
LSM10	-1.23117	0.383923	0.218259	0.655028
CDC5L	-2.05264	0.381985	0.0401078	0.149611
YARS	-2.38188	0.381958	0.0172245	0.0691727
MORC3	-2.84394	0.381162	0.00445595	0.0196683
KPNA4	-3.09985	0.38019	0.0019362	0.00895952
TM9SF2	-0.941942	0.376671	0.346222	0.949074
SRP14	19.7558	0.375501	7.15693e-87	2.07651e-85
PTPN1	-2.38576	0.374828	0.0170439	0.0684741
DDX42	-2.14201	0.374826	0.0321927	0.122602
RAE1	-2.83378	0.374269	0.00460014	0.0202583
ZCCHC17	-2.0497	0.372796	0.0403934	0.15056
PPP2R5E	-2.65966	0.372111	0.00782196	0.0333293
CMPK1	-1.61493	0.371762	0.106325	0.356447
LSM2	-1.14359	0.371625	0.252792	0.739091
CAST	12.1681	0.371018	4.59893e-34	6.90389e-33
AP3S1	-1.94285	0.370527	0.0520345	0.189358
SEC61A1	-1.21966	0.370147	0.222592	0.665887
MIR1244-2	-2.83959	0.369241	0.00451711	0.019923
TMPO	-1.17828	0.369201	0.238684	0.704594
HSD17B4	-1.64122	0.368431	0.100752	0.34057
PRPF38A	-3.12486	0.367176	0.00177889	0.00827133
CNN2	-1.41878	0.366695	0.155962	0.495436
POLR2G	-0.384041	0.365974	0.700948	0.999964
ZFP36L2	5.16055	0.364307	2.46223e-07	1.612e-06
NAP1L4	-2.17089	0.364213	0.0299393	0.11467
2022-03-06	-2.79915	0.363338	0.00512369	0.022417
JUND	-0.0230554	0.362767	0.981606	0.999964
MGEA5	-1.71097	0.361327	0.0870862	0.299562
OST4	15.5814	0.357151	9.73588e-55	1.98832e-53
PIH1D1	-2.48076	0.356859	0.0131103	0.0537925
IK	-2.13508	0.356854	0.0327541	0.124461
SLTM	-1.77165	0.355792	0.0764525	0.267311
MT-CO3	14.769	0.354014	2.32154e-49	4.40209e-48
HMGN1	1.45663	0.353763	0.14522	0.466233
STXBP3	-2.45024	0.353001	0.0142762	0.0581063
THYN1	-2.06696	0.350999	0.0387375	0.14508
SMARCA2	-2.53985	0.350791	0.0110901	0.0461523
TRIP12	-2.04603	0.349559	0.0407535	0.151757
FUS	2.26556	0.349305	0.0234783	0.0918596
RSU1	-0.865582	0.348891	0.38672	0.999964
SCNM1	-2.05616	0.347451	0.0397671	0.148474
TRIR	-0.479296	0.3474	0.631728	0.999964
TRMT112	6.73562	0.346769	1.63228e-11	1.3355e-10
CGGBP1	-2.65431	0.345315	0.00794702	0.0338173
TCEAL8	-0.897678	0.3444	0.369357	0.995587
PTTG1	-1.57292	0.34436	0.115738	0.383556
H3F3B	18.2482	0.343678	2.13763e-74	5.47635e-73
DDX5	19.2924	0.342638	6.22395e-83	1.72445e-81
FAM192A	-1.94545	0.341377	0.0517208	0.188458
SRRM2	-0.863628	0.340907	0.387792	0.999964
MCFD2	-1.62953	0.339414	0.103201	0.347277
POLR2E	-2.10954	0.338794	0.0348979	0.131862
TARS	-2.61333	0.338574	0.00896654	0.0378491
FAM104B	-2.30879	0.338191	0.0209552	0.0826934
HNRNPL	-3.04864	0.337611	0.00229882	0.0105363
NDUFA4	14.969	0.334585	1.17123e-50	2.2549e-49
HNRNPA2B1	15.9038	0.333504	5.96484e-57	1.25453e-55
RPS19BP1	-1.52889	0.332865	0.126293	0.41421
PAFAH1B1	-1.68507	0.332847	0.0919749	0.31473
ADH5	-1.85164	0.331257	0.0640775	0.228184
SF1	-3.85527	0.329605	0.0001156	0.000615213
NDRG2	-0.966778	0.328713	0.333655	0.922587
CALM1	16.6468	0.327349	3.1905e-62	7.14722e-61
SUB1	8.7258	0.325842	2.64305e-18	2.76936e-17
RAB8A	-2.37786	0.321277	0.0174134	0.0698714
DUSP14	-2.31248	0.3188	0.0207511	0.0819773
LAMTOR1	-1.2027	0.31727	0.229091	0.681307
DNAJC7	-2.77699	0.315491	0.00548651	0.0239067
NDUFB1	3.54601	0.315451	0.000391119	0.00197459
BCAP29	-2.50733	0.315252	0.0121648	0.0502121
ARF6	-3.84528	0.315242	0.000120414	0.00063942
NDUFA3	-0.226773	0.314638	0.8206	0.999964
USP16	-3.07772	0.313686	0.00208588	0.00961216
CHD2	-4.09828	0.311682	4.16223e-05	0.000231175
ATG12	-3.44275	0.307486	0.000575826	0.00285277
TRAPPC1	-2.50708	0.306903	0.0121733	0.0502335
JOSD1	-3.9224	0.306229	8.76704e-05	0.000472492
SLC38A2	3.22636	0.304886	0.00125376	0.00595223
QKI	-3.34523	0.304465	0.000822158	0.00399239
PTMAP2	-4.23691	0.30146	2.26612e-05	0.000128732
STMP1	-1.77104	0.29734	0.0765532	0.267598
UBE2D2	-2.63805	0.29651	0.00833831	0.0353522
SLBP	-3.26321	0.296473	0.00110157	0.00526604
RPAIN	-3.2489	0.296255	0.00115852	0.00552731
HNRNPR	-1.91237	0.294647	0.0558283	0.201666
RPA2	-2.79274	0.29399	0.00522633	0.0228453
NR4A1	2.41964	0.293696	0.0155359	0.0627912
RFC1	-2.25321	0.293199	0.0242459	0.0946067
TMEM154	-2.61399	0.292755	0.00894916	0.0377813
ANKRD12	-3.39143	0.291496	0.000695277	0.00341181
DDX39A	-4.56118	0.291138	5.08677e-06	3.03463e-05
GGNBP2	-3.75987	0.290849	0.000170002	0.000887894
FUNDC2	-3.11257	0.290708	0.00185469	0.00860616
DDX27	-3.38683	0.290396	0.000707055	0.00346372
CDV3	-3.97741	0.290168	6.96686e-05	0.000378722
FDX1	-3.34015	0.289064	0.000837343	0.00406067
RBBP7	-2.86158	0.288945	0.0042153	0.0186716
ATP6V1E1	-3.14974	0.288888	0.00163417	0.00764269
SMU1	-3.73478	0.288145	0.00018788	0.000977029
UBE3A	-3.66849	0.286171	0.000243986	0.00125569
C9orf78	-3.27118	0.285191	0.00107099	0.00512917
LSM8	-2.85429	0.283971	0.00431331	0.0190765
USP10	-3.48661	0.282544	0.000489182	0.00244786
ZFAND1	-3.10713	0.280917	0.00188914	0.0087544
ELF2	-2.74782	0.279138	0.00599937	0.0260081
TXNDC12	-3.01827	0.277062	0.00254221	0.0115967
CCDC59	-4.27702	0.274745	1.89409e-05	0.000108173
ING1	-3.11287	0.274253	0.00185275	0.00859954
FKBP8	-3.66082	0.274035	0.000251411	0.00129184
UCHL5	-2.96684	0.273798	0.00300879	0.0135899
SNX2	-3.49876	0.27091	0.00046742	0.00234261
MAF1	-3.05646	0.270217	0.00223969	0.0102865
FAM96A	-2.26088	0.269628	0.0237664	0.092899
HP1BP3	-1.0943	0.26924	0.273825	0.788931
PPP2R5C	-3.11799	0.267873	0.00182087	0.00845699
SCFD1	-2.58587	0.267352	0.00971329	0.0407749
ACTN4	-2.67577	0.266629	0.00745581	0.0318914
FOPNL	-3.34611	0.266539	0.000819548	0.00398038
THRAP3	-3.16526	0.266354	0.00154947	0.00726736
NDFIP1	-2.82725	0.2662	0.00469498	0.0206413
PRKCSH	-3.53465	0.266134	0.000408317	0.00205818
GOSR1	-3.07053	0.265776	0.0021368	0.00983267
PBDC1	-3.66998	0.265766	0.000242567	0.00124883
USP47	-3.69488	0.265063	0.000219993	0.00113728
EIF2S3	-3.63105	0.260332	0.000282267	0.00144371
UFM1	-3.08868	0.259265	0.0020105	0.00928254
DYNLRB1	-1.21277	0.256904	0.225219	0.672493
RNF114	-3.67868	0.256798	0.000234445	0.00120877
UBLCP1	-3.39329	0.25656	0.000690579	0.00339011
CD2AP	-3.35151	0.256197	0.000803733	0.00390949
WDR1	-3.85838	0.255982	0.000114143	0.000607795
ACSL3	-2.2235	0.254805	0.0261819	0.101449
SPAG9	-4.96795	0.250364	6.76637e-07	4.28522e-06
NOSIP	-3.27382	0.250091	0.00106103	0.00508487

## Sheet: Cell Type-Melanocytes
Gene	Scores	Log Fold-changes	P-value	Adjusted P-value
DCT	110.769	13.8222	0	0
MLANA	110.008	13.7025	0	0
TYRP1	105.655	13.4284	0	0
TYR	89.8064	12.8048	0	0
TRPM1	69.6347	12.159	0	0
SLC24A5	64.4085	12.0442	0	0
PMEL	104.937	11.9846	0	0
C3orf79	20.6996	11.6506	3.49159e-95	1.18566e-93
CLEC12B	45.9153	11.6245	0	0
BCAN	57.1339	11.5163	0	0
LHFPL3-AS1	29.0659	11.3892	9.70262e-186	5.48701e-184
GAPDHS	29.8618	11.3005	6.17435e-196	3.70179e-194
LINC00462	31.7815	11.1912	1.16598e-221	7.57178e-220
ALX1	24.4322	11.1734	7.78146e-132	3.32646e-130
SLC6A17	29.6225	11.1062	7.6723e-193	4.53403e-191
SLCO4A1-AS1	55.8448	11.0508	0	0
CA14	37.8334	10.8418	0	0
KIF1A	21.0421	10.7291	2.70157e-98	9.38342e-97
PCSK2	82.6934	10.7265	0	0
GPR143	71.7823	10.6945	0	0
SLC6A15	28.7802	10.6682	3.79462e-182	2.09669e-180
AC046168.2	29.503	10.5828	2.63154e-191	1.5394e-189
PKHD1	12.2905	10.4697	1.01894e-34	1.80869e-33
SLC45A2	17.4263	10.3168	5.21275e-68	1.43328e-66
MITF	101.08	9.857	0	0
WDR63	31.7249	9.70996	7.05314e-221	4.56999e-219
CAPN3	20.138	9.44155	3.43083e-90	1.11901e-88
LGI3	44.4919	9.39622	0	0
SEPT3	11.8706	9.20604	1.68272e-32	2.86211e-31
PLP1	91.5006	9.00326	0	0
OR7A5	13.0534	8.90335	6.07859e-39	1.1466e-37
FCRLA	14.643	8.80351	1.49408e-48	3.26842e-47
TUBB4A	23.9696	8.74962	5.77446e-127	2.38046e-125
CTXND1	12.1625	8.71367	4.92425e-34	8.63476e-33
POU3F3	15.8148	8.64719	2.45878e-56	5.97594e-55
VEPH1	49.088	8.63841	0	0
KCNJ13	26.2609	8.5751	5.37259e-152	2.57902e-150
PRR26	12.8065	8.56422	1.50717e-37	2.77592e-36
LINC00518	22.523	8.40999	2.47003e-112	9.37961e-111
OR7C1	16.482	8.40031	4.94144e-61	1.26706e-59
AC141557.1	36.2204	8.25913	2.90246e-287	2.31061e-285
IDI2-AS1	17.5429	8.22454	6.73655e-69	1.86826e-67
MCOLN3	28.1878	8.18322	8.2446e-175	4.42027e-173
GJB1	17.5384	8.12852	7.30044e-69	2.02077e-67
CRABP1	61.0428	8.07126	0	0
CEP72	33.3374	8.03341	1.10856e-243	7.81345e-242
OCA2	57.3745	8.01569	0	0
QPCT	95.2516	7.97301	0	0
FAM69C	13.3752	7.83213	8.4406e-41	1.64364e-39
AC012651.1	12.9752	7.74523	1.69162e-38	3.17019e-37
GPM6B	90.0874	7.56595	0	0
PAX3	30.4045	7.54312	4.79412e-203	2.96661e-201
APBA2	12.1931	7.49078	3.38264e-34	5.9532e-33
EDNRB	78.6788	7.47656	0	0
CYSLTR2	19.5582	7.47629	3.5122e-85	1.10803e-83
SFTPC	17.3616	7.45696	1.61042e-67	4.39452e-66
MIR3142HG	14.906	7.39688	3.01427e-50	6.75768e-49
SOX10	48.8024	7.39292	0	0
MMP17	17.7778	7.32417	1.04953e-70	2.97639e-69
PRELP	77.8044	7.29722	0	0
TUBB2B	45.3114	7.18168	0	0
GMPR	50.1542	7.1391	0	0
SLC1A4	65.0441	7.11417	0	0
KCNAB2	41.9279	7.03421	0	0
MFSD12	79.1515	6.9765	0	0
PLXNC1	51.7343	6.97534	0	0
SLITRK2	15.953	6.85223	2.71636e-57	6.68064e-56
ROPN1	28.627	6.82957	3.10042e-180	1.69369e-178
CDC42EP3	91.1138	6.80323	0	0
LINC00681	29.479	6.78824	5.35625e-191	3.12066e-189
SNCA	71.8123	6.71687	0	0
TRIM63	24.9518	6.68979	2.0406e-137	9.08619e-136
GCNT2	40.0357	6.65412	0	0
PLA2G7	18.6126	6.6372	2.53847e-77	7.54699e-76
MC1R	15.8494	6.62302	1.41854e-56	3.46224e-55
AC107918.3	31.9388	6.61776	7.73774e-224	5.09351e-222
S100A1	45.4073	6.50797	0	0
TEX41	41.4332	6.50431	0	0
AKAP12	71.9319	6.3473	0	0
KIAA1549L	11.9414	6.32418	7.19911e-33	1.23613e-31
ROPN1B	43.6142	6.26633	0	0
LSAMP	44.6231	6.26242	0	0
PQLC2L	12.3987	6.24157	2.65531e-35	4.75716e-34
CRYM	51.8372	6.24106	0	0
PHACTR1	44.5711	6.18282	0	0
FEZ1	43.6585	6.1337	0	0
KIT	84.5788	6.04558	0	0
AIF1L	42.2424	6.04037	0	0
C4orf48	75.4371	6.03449	0	0
TBC1D16	42.1527	6.00831	0	0
INPP4B	55.9525	6.00645	0	0
FOXD3-AS1	17.9099	6.0024	9.87336e-72	2.81937e-70
MTHFD1L	28.044	5.99744	4.73356e-173	2.51453e-171
IRF4	25.9333	5.974	2.80425e-148	1.31768e-146
BCL2A1	40.7594	5.92793	0	0
ASPA	23.897	5.90687	3.29026e-126	1.3506e-124
PLPPR4	27.4536	5.89774	6.29676e-166	3.24935e-164
ST3GAL4	50.7278	5.85991	0	0
PAG1	49.1619	5.85106	0	0
HACD1	32.4612	5.82862	3.76297e-231	2.56467e-229
APOD	84.5349	5.78382	0	0
TFAP2B	50.3891	5.77466	0	0
PIK3CD-AS2	13.0096	5.76008	1.07918e-38	2.02771e-37
FGFBP2	14.1544	5.75746	1.75306e-45	3.67368e-44
CYP2U1	36.3615	5.73282	1.72937e-289	1.3882e-287
HSD17B14	19.596	5.71456	1.67207e-85	5.30401e-84
SCD	45.1558	5.70496	0	0
L1CAM	24.4512	5.69862	4.89139e-132	2.0972e-130
GYPC	58.743	5.69615	0	0
RAB32	73.3054	5.69445	0	0
LZTS1	18.5	5.67701	2.06625e-76	6.09913e-75
CYB561A3	78.5019	5.64724	0	0
ARMC9	17.2318	5.62293	1.53349e-66	4.14544e-65
MAL	23.1967	5.54633	4.91248e-119	1.94467e-117
TTYH2	19.5109	5.54101	8.87196e-85	2.78979e-83
EMP3	92.1809	5.48373	0	0
RB1	66.5716	5.47385	0	0
VIM	98.0348	5.45615	0	0
LPL	14.1425	5.45538	2.07842e-45	4.33976e-44
EPDR1	18.1064	5.45514	2.83463e-73	8.15076e-72
FMN1	41.6928	5.45252	0	0
GPR155	69.5929	5.43975	0	0
MYO5A	64.3103	5.43583	0	0
LRRN4CL	26.4747	5.43295	1.89372e-154	9.16662e-153
STK32A	12.0596	5.43261	1.72607e-33	3.0012e-32
FRZB	50.668	5.41296	0	0
QPRT	30.3108	5.36766	8.27023e-202	5.0958e-200
SLCO4A1	30.134	5.33633	1.73663e-199	1.061e-197
SGCD	24.2378	5.32496	8.89753e-130	3.75359e-128
MIA	13.5201	5.28118	1.19051e-41	2.33402e-40
LRAT	12.6989	5.26647	5.99358e-37	1.09138e-35
BAIAP2L2	11.126	5.24511	9.37494e-29	1.4788e-27
BACE2	65.4773	5.2342	0	0
CHCHD6	63.6606	5.21001	0	0
RUNX3	33.718	5.19318	3.15181e-249	2.27135e-247
PDLIM3	43.1005	5.18845	0	0
TRAK2	44.3338	5.17242	0	0
PAQR8	11.1279	5.14878	9.1766e-29	1.44831e-27
SLC25A4	67.6809	5.11996	0	0
CYTH3	49.3551	5.0699	0	0
LGALS1	91.6561	5.05707	0	0
CYGB	35.582	5.05426	2.66275e-277	2.07407e-275
LINC00920	11.3266	5.0517	9.68681e-30	1.5595e-28
SOAT1	29.4268	5.03109	2.49102e-190	1.4484e-188
SLC7A8	31.1807	4.98826	1.94535e-213	1.24649e-211
DSTYK	50.7976	4.9838	0	0
ADGRG1	76.5553	4.96804	0	0
MSC	17.607	4.95652	2.17856e-69	6.09448e-68
IGFBP7	85.7138	4.93294	0	0
CDH19	18.2698	4.92351	1.44102e-74	4.17678e-73
PEG10	15.4704	4.89652	5.49378e-54	1.31098e-52
NOV	48.0851	4.88368	0	0
SEPT4	46.8319	4.86597	0	0
MLPH	35.5004	4.86073	4.84074e-276	3.74031e-274
TPCN2	20.7955	4.85824	4.7563e-96	1.62276e-94
PLOD3	35.3656	4.85555	5.76636e-274	4.42006e-272
TMOD1	17.7016	4.85328	4.0722e-70	1.1492e-68
PSEN2	16.6973	4.84911	1.37072e-62	3.56536e-61
PTPRJ	11.3278	4.84877	9.5542e-30	1.539e-28
TRPV2	20.7114	4.82465	2.7348e-95	9.29767e-94
OSTM1	52.9181	4.81783	0	0
PCSK1N	11.3091	4.78011	1.18317e-29	1.90057e-28
HABP4	20.2486	4.73078	3.65818e-91	1.20678e-89
MT1F	44.5947	4.72335	0	0
PMP22	79.5196	4.71403	0	0
ENPP2	44.08	4.71236	0	0
CABLES1	24.0346	4.70735	1.20826e-127	5.02394e-126
RNF144A	16.1555	4.67377	1.03948e-58	2.5918e-57
DOCK5	15.2656	4.66752	1.29685e-52	3.04438e-51
DPP6	15.8258	4.66566	2.0661e-56	5.02577e-55
SDCBP	87.0441	4.66327	0	0
NFATC2	19.1712	4.63431	6.43837e-82	1.98846e-80
P2RX7	39.7904	4.60851	0	0
LEF1	15.2061	4.59634	3.22164e-52	7.50194e-51
TIMP2	67.7575	4.58226	0	0
RENBP	14.6275	4.57937	1.87657e-48	4.09585e-47
TPP1	54.9952	4.5702	0	0
PHLDA1	76.9198	4.56043	0	0
CELF2	41.0439	4.54161	0	0
ADCY2	18.8962	4.51837	1.22677e-79	3.70441e-78
PTPRM	38.4922	4.47047	0	0
FCMR	24.6319	4.44308	5.74937e-134	2.49843e-132
DUSP4	32.1516	4.40855	8.39254e-227	5.56256e-225
GNG2	27.2247	4.3988	3.31369e-163	1.6859e-161
CTSF	59.6089	4.39084	0	0
MLEC	65.2358	4.38904	0	0
ZEB2	51.0803	4.37263	0	0
CRYAB	71.9235	4.34568	0	0
SMIM3	28.0088	4.31732	1.26846e-172	6.70129e-171
DIP2C	15.041	4.30262	3.95489e-51	8.98495e-50
STXBP6	40.4476	4.2992	0	0
FHOD3	12.73	4.29723	4.02734e-37	7.352e-36
TSPAN10	13.9452	4.27941	3.36428e-44	6.88047e-43
MX2	12.989	4.26388	1.41179e-38	2.64921e-37
TMEM140	14.0249	4.25713	1.09836e-44	2.26071e-43
ZBTB10	32.1865	4.25015	2.72667e-227	1.81139e-225
MOK	26.3348	4.24883	7.66875e-153	3.69353e-151
TTYH3	17.7244	4.23828	2.71659e-70	7.68892e-69
FZD3	18.5502	4.23422	8.12463e-77	2.40806e-75
C2orf88	13.2562	4.22347	4.15389e-40	7.97601e-39
BBS5	10.5995	4.21477	2.99529e-26	4.49418e-25
CLCN7	28.9882	4.18897	9.25647e-185	5.2143e-183
CPQ	50.0378	4.15827	0	0
SORT1	33.5003	4.15144	4.77492e-246	3.40705e-244
HEY1	18.8564	4.13406	2.60158e-79	7.81503e-78
FBLN7	14.4819	4.13166	1.57619e-47	3.40679e-46
SEMA3C	52.3638	4.13065	0	0
WIPI1	22.6413	4.12721	1.7012e-113	6.52008e-112
FADS1	21.1219	4.12119	5.00181e-99	1.74357e-97
PFKM	22.3512	4.1039	1.17592e-110	4.42469e-109
TRIB2	22.0051	4.09721	2.57171e-107	9.44313e-106
SGCE	25.5698	4.08724	3.30597e-144	1.52613e-142
AP1S2	55.0447	4.08335	0	0
RETSAT	42.5251	4.05674	0	0
SAT1	91.6987	4.0565	0	0
CTSZ	49.9908	4.04954	0	0
RAB27A	39.3141	4.04905	0	0
CYP27A1	19.7204	4.0349	1.44141e-86	4.59248e-85
HSPB2	10.8811	4.02488	1.41793e-27	2.1807e-26
TRIM2	22.6712	4.02367	8.6267e-114	3.31509e-112
ANKRD44	12.0657	4.00273	1.60346e-33	2.79138e-32
MYO10	49.4146	3.96304	0	0
BAMBI	32.2859	3.95827	1.1038e-228	7.45272e-227
GPR137B	28.8964	3.95341	1.32508e-183	7.3923e-182
SERPINE2	20.9657	3.94348	1.3488e-97	4.66239e-96
ETS1	51.9686	3.94038	0	0
ABL2	22.1186	3.92688	2.09469e-108	7.7407e-107
CD59	90.5449	3.92055	0	0
SCARB1	24.6632	3.87863	2.65893e-134	1.16245e-132
NR4A3	37.0266	3.87501	4.2723e-300	3.53756e-298
HRH2	12.214	3.87346	2.61665e-34	4.61917e-33
CD63	89.83	3.84815	0	0
ATP6V0E2	19.1365	3.84025	1.25391e-81	3.85893e-80
LIMD2	17.4224	3.83802	5.57852e-68	1.53094e-66
GNAL	22.0366	3.83662	1.28558e-107	4.72656e-106
ST3GAL5	16.2681	3.82636	1.6621e-59	4.18756e-58
PIR	35.538	3.81331	1.27195e-276	9.85435e-275
LIMS2	20.4883	3.78462	2.73588e-93	9.16123e-92
CDK2	25.0567	3.7846	1.47712e-138	6.64889e-137
FTH1	98.6102	3.78348	0	0
SIGIRR	34.8502	3.77241	4.22825e-266	3.15731e-264
C1orf198	38.1016	3.76587	0	0
SLC12A7	14.0385	3.764	9.06303e-45	1.86807e-43
TRPM4	24.9666	3.74683	1.41158e-137	6.3243e-136
HMG20B	59.4632	3.72817	0	0
SLC23A2	11.2701	3.72798	1.84433e-29	2.9495e-28
GPAT4	22.548	3.72664	1.40513e-112	5.3569e-111
EMX2	13.3052	3.71638	2.15929e-40	4.17106e-39
TMEM47	18.3833	3.70864	1.78724e-75	5.21695e-74
IL16	12.0544	3.69055	1.83934e-33	3.19622e-32
GAS2L3	11.7534	3.68563	6.78242e-32	1.13688e-30
PRKD3	30.0279	3.67778	4.24323e-198	2.57607e-196
FTL	97.9873	3.66775	0	0
AP3M2	24.8345	3.65361	3.80169e-136	1.67216e-134
SMIM10	17.1002	3.6347	1.47809e-65	3.96601e-64
RGS3	21.3571	3.62922	3.3497e-101	1.18192e-99
SH3BP4	26.891	3.6136	2.79769e-159	1.40117e-157
BCHE	18.7221	3.59764	3.27001e-78	9.77216e-77
SYNGR1	55.5373	3.57971	0	0
ARHGEF40	12.0202	3.57282	2.78136e-33	4.82738e-32
ILVBL	43.3903	3.56334	0	0
LGALS3BP	50.7636	3.55292	0	0
DNAJC13	29.099	3.55034	3.69418e-186	2.10561e-184
DPYSL2	31.5766	3.54586	7.73437e-219	4.98901e-217
ITM2C	49.7238	3.52952	0	0
FAM174B	12.132	3.52846	7.14401e-34	1.24893e-32
HERC2	28.5829	3.52441	1.09553e-179	5.97333e-178
RPS6KA2	17.5925	3.52138	2.81093e-69	7.84834e-68
CCL28	19.1267	3.51979	1.51395e-81	4.64438e-80
CRYL1	32.275	3.51798	1.56694e-228	1.05306e-226
IRS2	46.8641	3.51787	0	0
VAMP5	51.4461	3.5136	0	0
BCL2	22.592	3.51006	5.19881e-113	1.98987e-111
AL139246.5	23.8401	3.50826	1.28367e-125	5.2469e-124
RASSF3	11.5779	3.50067	5.33302e-31	8.83678e-30
PLAT	16.1842	3.49533	6.51749e-59	1.63067e-57
TNFRSF14	26.4914	3.49145	1.21745e-154	5.93287e-153
AKT3	14.9254	3.48581	2.25436e-50	5.06976e-49
PLEKHA5	37.0333	3.47883	3.33191e-300	2.76682e-298
STX7	50.7482	3.47754	0	0
ST3GAL6	22.2953	3.46595	4.10494e-110	1.5346e-108
HIPK2	22.3069	3.46466	3.16614e-110	1.18671e-108
IRS1	12.3662	3.46285	3.98196e-35	7.11631e-34
SEMA6A	13.2153	3.45931	7.15873e-40	1.37093e-38
SRPX	22.8747	3.45475	8.30291e-116	3.23366e-114
GLMP	35.6995	3.44802	4.02809e-279	3.15457e-277
ANKRD28	25.8031	3.44447	8.18489e-147	3.82729e-145
MAGI2-AS3	14.27	3.41616	3.36557e-46	7.13559e-45
ZNF106	44.4177	3.41287	0	0
MPDZ	13.424	3.40545	4.37277e-41	8.54968e-40
FADS2	15.5624	3.40272	1.31101e-54	3.14926e-53
RRAGD	23.2944	3.40235	5.04936e-120	2.01542e-118
RHOQ	25.8829	3.39856	1.03806e-147	4.86188e-146
LPGAT1	21.6682	3.39847	4.0916e-104	1.46336e-102
PARVA	37.0441	3.38752	2.23344e-300	1.86e-298
QDPR	34.2742	3.38427	1.90373e-257	1.38924e-255
MAGEH1	24.4558	3.37097	4.36294e-132	1.87341e-130
FYN	17.0939	3.36715	1.64736e-65	4.41075e-64
NR4A2	47.2296	3.36175	0	0
UPP1	32.3612	3.35765	9.66215e-230	6.53904e-228
SPTBN1	58.8383	3.35584	0	0
VAT1	51.9625	3.35467	0	0
RGS10	42.4417	3.3457	0	0
MRPL44	30.8423	3.33955	7.10796e-209	4.49466e-207
C11orf96	32.7028	3.33127	1.42278e-234	9.83621e-233
RAMP1	12.4123	3.32821	2.24207e-35	4.01931e-34
ARSI	13.8988	3.31874	6.44323e-44	1.30848e-42
TANGO2	10.3374	3.30482	4.77137e-25	6.97436e-24
ENO2	24.1244	3.30394	1.38551e-128	5.77755e-127
TEAD1	17.5307	3.29661	8.35116e-69	2.30719e-67
SPRED1	19.1142	3.2939	1.92473e-81	5.89828e-80
DAAM2	11.2798	3.29257	1.65081e-29	2.64148e-28
BEST1	26.4844	3.29219	1.46783e-154	7.12898e-153
WDFY1	22.5003	3.27853	4.12142e-112	1.56095e-110
CCDC80	48.5664	3.27614	0	0
AC126773.2	17.2757	3.27219	7.166e-67	1.9481e-65
ARMCX1	18.7822	3.26935	1.05603e-78	3.16567e-77
ITPKB	13.9575	3.25142	2.8336e-44	5.80335e-43
FBXO32	35.0528	3.24958	3.53451e-269	2.68085e-267
ABHD2	26.0627	3.24621	9.66931e-150	4.61095e-148
TMEM220	15.9515	3.24294	2.77987e-57	6.83101e-56
ZNF704	12.8922	3.23343	4.98298e-38	9.23657e-37
PTTG1IP	65.2878	3.22669	0	0
MAN2A2	12.7533	3.22214	2.98785e-37	5.4682e-36
ATP1B1	38.04	3.21912	0	0
APH1B	12.1485	3.20005	5.84612e-34	1.02327e-32
STMN1	58.475	3.19869	0	0
DOCK10	9.81087	3.18779	1.01088e-22	1.39306e-21
PIP4K2A	14.5207	3.18451	8.95494e-48	1.94279e-46
AHCYL2	16.3121	3.182	8.09742e-60	2.05082e-58
ASAH1	64.7747	3.17373	0	0
TNFSF12	21.6972	3.17297	2.17842e-104	7.80074e-103
MYO9B	16.9193	3.15915	3.2424e-64	8.57263e-63
WFS1	10.5743	3.15004	3.92218e-26	5.86966e-25
SOCS6	23.1365	3.14673	1.98938e-118	7.85369e-117
BEX4	28.7982	3.14032	2.25659e-182	1.24925e-180
MAGED2	52.7061	3.13195	0	0
FARP2	23.225	3.12692	2.54747e-119	1.00983e-117
PNMA1	11.8096	3.11435	3.48234e-32	5.88151e-31
TSPAN4	36.9189	3.09096	2.29697e-298	1.89111e-296
G6PC3	16.301	3.08628	9.70213e-60	2.4551e-58
UBL3	44.493	3.08387	0	0
GPSM3	11.5734	3.07901	5.61825e-31	9.29874e-30
TPPP3	65.6211	3.0767	0	0
FYCO1	11.9265	3.07417	8.60896e-33	1.4747e-31
MARCKSL1	49.3929	3.06766	0	0
TMEM204	13.9374	3.06725	3.75212e-44	7.6628e-43
GLIPR2	11.9703	3.05269	5.08214e-33	8.74189e-32
IFI6	38.0399	3.05101	0	0
CYSTM1	53.0002	3.04312	0	0
CTSB	66.2895	3.03727	0	0
PLA2G15	11.0795	3.03676	1.57789e-28	2.47949e-27
GULP1	19.8886	3.03657	5.1035e-88	1.64416e-86
ARMCX3	25.521	3.0346	1.15241e-143	5.29447e-142
PPT2	10.583	3.03437	3.57303e-26	5.35269e-25
KAZN	14.3291	3.03389	1.43929e-46	3.06955e-45
PEPD	44.6598	3.03283	0	0
ZMAT3	20.5502	3.03062	7.67035e-94	2.58042e-92
SLC35B2	16.4479	3.0288	8.68886e-61	2.22008e-59
SLC39A14	12.9129	3.0267	3.80502e-38	7.08032e-37
ATP6V1B2	37.3645	3.02421	1.47395e-305	1.23821e-303
HEXA	26.1241	3.01259	1.93975e-150	9.296e-149
GPNMB	84.2463	3.01148	0	0
MAD1L1	17.6028	3.00696	2.3458e-69	6.55598e-68
CDH3	45.1216	3.00568	0	0
CD99	74.8178	3.00461	0	0
ANXA5	67.2114	3.004	0	0
C11orf24	22.8514	3.00297	1.41608e-115	5.50767e-114
THNSL2	11.5193	2.99691	1.05411e-30	1.73571e-29
PIP4P2	20.956	2.99052	1.65529e-97	5.70139e-96
GOLM1	21.3581	2.98859	3.27715e-101	1.15774e-99
SOX6	12.1921	2.98699	3.42418e-34	6.02264e-33
PCYT2	11.8223	2.98198	2.99378e-32	5.06821e-31
SSH1	12.4492	2.97293	1.4118e-35	2.5372e-34
PGM2L1	11.1205	2.96807	9.96722e-29	1.56966e-27
TMTC2	10.4991	2.95085	8.72426e-26	1.29555e-24
OSBPL1A	25.9076	2.94061	5.46743e-148	2.5649e-146
EPS8L1	13.5574	2.93747	7.16327e-42	1.41107e-40
PARD6G-AS1	12.7576	2.93252	2.82666e-37	5.18634e-36
PRKACB	13.2833	2.92956	2.89517e-40	5.57392e-39
IFT81	12.5742	2.92537	2.9258e-36	5.28767e-35
CASD1	12.0999	2.92448	1.05736e-33	1.84403e-32
PLTP	30.3167	2.92345	6.9099e-202	4.26671e-200
TM7SF3	32.5369	2.91907	3.21205e-232	2.19957e-230
CYBA	34.1303	2.91296	2.61846e-255	1.906e-253
PPM1K	13.7589	2.9028	4.5024e-43	9.05047e-42
SNHG7	53.3901	2.89752	0	0
MSANTD3	19.5522	2.89558	3.95457e-85	1.24623e-83
APOE	72.024	2.89042	0	0
CMTM3	33.8319	2.8891	6.70121e-251	4.85342e-249
AKR1B1	19.1319	2.882	1.37053e-81	4.20888e-80
MBP	37.8774	2.87782	0	0
ABR	26.6347	2.87662	2.69047e-156	1.32227e-154
FKBP1B	10.5001	2.87374	8.62876e-26	1.28202e-24
CLIC4	46.0606	2.86947	0	0
MTURN	27.202	2.86893	6.14499e-163	3.12088e-161
GNG11	50.7749	2.86782	0	0
C19orf12	23.4983	2.86336	4.2465e-122	1.70913e-120
S100B	14.173	2.86312	1.34581e-45	2.82845e-44
STXBP1	11.297	2.86308	1.35702e-29	2.1762e-28
LYST	43.0409	2.85936	0	0
STAM	23.8506	2.85908	9.97658e-126	4.08361e-124
NDN	15.0759	2.85852	2.33295e-51	5.32105e-50
OSBPL9	25.5895	2.8428	1.99725e-144	9.24944e-143
MXI1	39.6756	2.83674	0	0
PHLPP1	9.73147	2.82125	2.21372e-22	3.0333e-21
LPIN1	10.826	2.81792	2.59192e-27	3.96303e-26
NSG1	66.499	2.8178	0	0
ST5	11.6584	2.81757	2.07839e-31	3.46374e-30
MCRIP1	25.5873	2.79945	2.10988e-144	9.75539e-143
SIRPA	13.8916	2.79677	7.12561e-44	1.44604e-42
SECISBP2L	26.5159	2.79125	6.3559e-155	3.10258e-153
ITPK1	9.62686	2.79108	6.15825e-22	8.32373e-21
OTUD7B	11.058	2.78668	2.00572e-28	3.13813e-27
FBXO7	37.9038	2.78102	0	0
DHRS7	45.3992	2.77989	0	0
MREG	15.0234	2.77402	5.15819e-51	1.16819e-49
CALD1	55.3516	2.77357	0	0
SOX5	13.7589	2.77057	4.50363e-43	9.05047e-42
CISD1	52.4722	2.7683	0	0
RIPK4	15.1855	2.76471	4.41024e-52	1.02039e-50
TTC3	50.1461	2.76398	0	0
MEGF8	12.5975	2.76219	2.18051e-36	3.95062e-35
SLC2A8	13.1802	2.76134	1.14132e-39	2.17271e-38
NEDD9	25.5308	2.76061	8.98267e-144	4.13346e-142
SOX4	55.0427	2.75963	0	0
TCEAL9	42.0741	2.75402	0	0
FAM126A	16.1904	2.74943	5.89683e-59	1.47794e-57
AEBP1	29.354	2.74726	2.12257e-189	1.22922e-187
SEC22C	24.9814	2.74571	9.73509e-138	4.3684e-136
CTBP2	23.5862	2.74416	5.34586e-123	2.1546e-121
KIF3A	15.5428	2.74364	1.78158e-54	4.27255e-53
GNPTAB	28.6645	2.74245	1.05681e-180	5.78402e-179
PSAP	71.9669	2.7382	0	0
HPS5	16.5683	2.73589	1.18134e-61	3.04534e-60
TCN2	10.4067	2.73428	2.31193e-25	3.40347e-24
EPS15	26.5612	2.73358	1.9066e-155	9.33844e-154
GUCY1B1	11.5834	2.73208	5.00225e-31	8.29346e-30
CHPF	19.0835	2.73204	3.4652e-81	1.05853e-79
ZNF503	11.52	2.73143	1.04591e-30	1.72319e-29
ANKRD37	35.0345	2.73057	6.70605e-269	5.07307e-267
GAS7	19.954	2.71783	1.38238e-88	4.47347e-87
LRPAP1	54.5165	2.71609	0	0
RHOBTB3	21.2027	2.702	9.02611e-100	3.15401e-98
TLE1	24.9357	2.69802	3.05157e-137	1.35668e-135
MFGE8	31.1204	2.69613	1.27719e-212	8.1475e-211
MT1M	14.1498	2.6935	1.87341e-45	3.9202e-44
MEF2C	24.6744	2.69128	2.0145e-134	8.82044e-133
BSG	66.5208	2.69007	0	0
DMD	15.2026	2.66394	3.39749e-52	7.90505e-51
DNAJB9	32.8659	2.66345	6.74593e-237	4.68615e-235
RAB38	46.9979	2.65788	0	0
DLC1	17.098	2.64406	1.53718e-65	4.12072e-64
TSC22D3	45.9511	2.64149	0	0
OPN3	11.3736	2.63961	5.66168e-30	9.18132e-29
TDRD7	9.61033	2.63381	7.23145e-22	9.74694e-21
ZSCAN16-AS1	17.3032	2.62652	4.446e-67	1.21094e-65
CTSD	58.3088	2.62505	0	0
FUCA2	24.3647	2.61812	4.05191e-131	1.71941e-129
RP9P	10.6861	2.61475	1.18207e-26	1.78472e-25
TFAP2A	49.3168	2.6114	0	0
CEP170	12.7585	2.60528	2.79512e-37	5.13172e-36
SNX8	11.7709	2.59734	5.51431e-32	9.27547e-31
STX2	10.2048	2.59562	1.88784e-24	2.71282e-23
CPNE8	9.32774	2.59163	1.08155e-20	1.41232e-19
CPXM2	9.89394	2.58111	4.42264e-23	6.13564e-22
LINC01881	9.85265	2.58016	6.67574e-23	9.23483e-22
RAB11FIP2	10.1677	2.57446	2.76337e-24	3.94545e-23
ATIC	24.2949	2.57238	2.2188e-130	9.38781e-129
LDHB	49.9645	2.56702	0	0
CTSL	27.7877	2.56478	6.10111e-170	3.18824e-168
VEGFB	14.4264	2.55989	3.53146e-47	7.58751e-46
C1orf122	31.9216	2.55961	1.33934e-223	8.7765e-222
ZNF667-AS1	14.3316	2.55748	1.38943e-46	2.96542e-45
FNIP2	12.8934	2.55698	4.90203e-38	9.09235e-37
TPT1-AS1	10.4283	2.55306	1.84234e-25	2.7191e-24
OLFM1	21.2565	2.54776	2.8711e-100	1.00813e-98
SMPD1	16.4535	2.54536	7.91385e-61	2.02385e-59
ACOT9	14.7205	2.54316	4.76354e-49	1.05001e-47
CTSO	15.5325	2.53885	2.08923e-54	5.00619e-53
NQO1	11.4939	2.53504	1.41534e-30	2.31994e-29
FASTK	20.4727	2.52829	3.77226e-93	1.25879e-91
TMEM98	17.0076	2.52522	7.20779e-65	1.91973e-63
SORBS2	11.8931	2.52494	1.28498e-32	2.19205e-31
CDKN1C	26.6429	2.52485	2.16086e-156	1.06379e-154
GNAQ	16.4622	2.51939	6.85342e-61	1.75421e-59
CTNNAL1	30.4834	2.51587	4.32656e-204	2.6888e-202
PTGDS	14.9689	2.5158	1.1719e-50	2.64369e-49
ILK	36.7124	2.51195	4.63572e-295	3.79499e-293
SPECC1	11.2964	2.51065	1.36746e-29	2.19172e-28
ODF2L	23.2556	2.51004	1.24904e-119	4.9649e-118
SLC4A2	10.6463	2.50987	1.8134e-26	2.72794e-25
AHR	34.7678	2.5076	7.46618e-265	5.56076e-263
CPEB4	27.5255	2.50285	8.70512e-167	4.50825e-165
UBB	84.4297	2.49844	0	0
ANP32A	31.1339	2.49163	8.36986e-213	5.35115e-211
LRCH3	9.56902	2.48573	1.07922e-21	1.44989e-20
ANXA6	16.9197	2.48342	3.22045e-64	8.52241e-63
MSRB2	20.3956	2.48255	1.8301e-92	6.07887e-91
TACC1	22.4995	2.48003	4.20074e-112	1.58891e-110
TFPT	10.8419	2.47944	2.17842e-27	3.33256e-26
NAV1	12.211	2.47915	2.7164e-34	4.78941e-33
MCF2L	9.31125	2.47827	1.26337e-20	1.64751e-19
FAM13A	13.3861	2.47785	7.29096e-41	1.42073e-39
BIK	20.032	2.47421	2.9002e-89	9.42746e-88
HNMT	24.5992	2.47332	1.28892e-133	5.59266e-132
CAVIN3	27.4812	2.47089	2.94373e-166	1.52179e-164
SMARCA1	14.818	2.46742	1.12058e-49	2.49097e-48
SETDB2	12.9708	2.46379	1.79148e-38	3.35516e-37
MFSD14B	18.7056	2.45648	4.45764e-78	1.33075e-76
SSH2	18.396	2.45013	1.41405e-75	4.13596e-74
KLF9	35.5735	2.44985	3.60449e-277	2.80007e-275
MYO1D	16.1648	2.44924	8.93314e-59	2.2312e-57
SEL1L	23.3605	2.44315	1.07781e-120	4.30798e-119
ALG14	14.6379	2.44069	1.61078e-48	3.52105e-47
PMM1	21.9271	2.43611	1.43303e-106	5.22875e-105
PTPN18	9.39612	2.43404	5.66125e-21	7.46344e-20
ENDOD1	23.6585	2.4335	9.63994e-124	3.89615e-122
TGFB1I1	14.5524	2.43341	5.64191e-48	1.22587e-46
CTSA	38.1025	2.42956	0	0
S100A13	34.555	2.42922	1.19972e-261	8.88965e-260
APOO	18.0849	2.42658	4.19232e-73	1.20308e-71
HIST3H2A	29.1706	2.42591	4.57325e-187	2.61181e-185
LINC00511	14.4804	2.42453	1.61208e-47	3.48175e-46
CSRP1	38.5576	2.42421	0	0
EID1	59.6454	2.41856	0	0
HSPA1A	59.2324	2.41033	0	0
SEPT9	30.0834	2.40963	7.98405e-199	4.85733e-197
SLC3A2	52.7564	2.40706	0	0
ASXL1	22.8245	2.40573	2.61895e-115	1.01587e-113
ARL2	45.1153	2.3999	0	0
TDRD3	16.9109	2.38869	3.74241e-64	9.88558e-63
NIN	21.2058	2.38502	8.4387e-100	2.95232e-98
CNPY3	15.6367	2.38343	4.09291e-55	9.88111e-54
SLC7A5	19.7476	2.38304	8.41485e-87	2.68402e-85
HPCAL1	11.7702	2.3826	5.55684e-32	9.34156e-31
PACSIN2	16.1489	2.37948	1.15626e-58	2.87801e-57
FADD	10.5399	2.37134	5.65436e-26	8.43571e-25
AMZ2P1	14.7944	2.36848	1.59267e-49	3.52681e-48
COPS8	36.4879	2.36638	1.72541e-291	1.39276e-289
MID1IP1	14.1414	2.36632	2.10946e-45	4.40139e-44
AGPAT2	34.9323	2.36176	2.40754e-267	1.80241e-265
PRAF2	20.9155	2.35497	3.87086e-97	1.3285e-95
MFAP3L	11.3323	2.35172	9.0834e-30	1.46398e-28
PLBD2	10.1573	2.33778	3.07585e-24	4.38294e-23
DNAJC15	40.3071	2.33326	0	0
ARL4C	29.3201	2.33003	5.7549e-189	3.3261e-187
DDIT3	40.0302	2.32841	0	0
TMEM120A	19.6703	2.32665	3.87185e-86	1.2309e-84
BCAR1	9.64977	2.32631	4.9267e-22	6.68098e-21
SFXN3	8.99294	2.32385	2.40709e-19	3.01779e-18
DDHD2	10.8051	2.32116	3.25567e-27	4.96214e-26
MIB1	13.0467	2.31228	6.63313e-39	1.24957e-37
GSTP1	77.6461	2.30653	0	0
BTD	12.5094	2.30642	6.63003e-36	1.19448e-34
CAPN2	22.1291	2.29347	1.65704e-108	6.13125e-107
SLC29A1	15.8936	2.29339	7.01598e-57	1.71966e-55
PART1	10.4115	2.29043	2.19669e-25	3.23711e-24
RNF14	12.8631	2.28847	7.26285e-38	1.34281e-36
APCDD1	32.2386	2.28817	5.07524e-228	3.40288e-226
SGCB	15.2387	2.28663	1.95741e-52	4.58017e-51
SLC16A1	12.1672	2.28544	4.64851e-34	8.16116e-33
FDFT1	47.2513	2.27901	0	0
RABL6	16.4459	2.2701	8.96856e-61	2.28952e-59
MSX1	10.3093	2.26713	6.39689e-25	9.30802e-24
DNAJA4	23.9512	2.26638	8.98805e-127	3.69469e-125
PLEKHB2	28.8273	2.26347	9.76768e-183	5.41778e-181
GLA	16.6333	2.25825	3.99718e-62	1.03504e-60
P4HA2	16.7189	2.25433	9.54537e-63	2.4873e-61
DYNLL2	24.9582	2.25325	1.73878e-137	7.76619e-136
ATP6AP1	36.6765	2.25133	1.73383e-294	1.41138e-292
TBC1D2B	8.812	2.249	1.22928e-18	1.51487e-17
TUBA1A	54.0853	2.2473	0	0
GTF2F2	33.443	2.2457	3.25866e-245	2.30806e-243
SNX27	11.9541	2.2372	6.18093e-33	1.06256e-31
SLC16A10	16.7199	2.23379	9.38668e-63	2.45037e-61
LATS2	8.69363	2.22969	3.51041e-18	4.26055e-17
CRTAP	39.4674	2.22638	0	0
RNF130	21.3284	2.22564	6.18995e-101	2.18143e-99
SLC25A13	13.1927	2.22	9.66627e-40	1.84624e-38
GRAMD2B	13.1825	2.21092	1.10671e-39	2.10961e-38
DERA	24.7283	2.21081	5.30137e-135	2.32472e-133
MSI2	11.2048	2.21049	3.8637e-29	6.14154e-28
ARSD	10.958	2.20485	6.08067e-28	9.40681e-27
FERMT2	15.0994	2.20387	1.63518e-51	3.73841e-50
MAFF	38.1457	2.20061	0	0
WWC3	9.77432	2.19191	1.45135e-22	1.9934e-21
NPC2	57.5639	2.19127	0	0
DPP7	35.0274	2.19074	8.61539e-269	6.50046e-267
THRA	13.2053	2.19056	8.18267e-40	1.56598e-38
SORBS3	19.0044	2.18757	1.56839e-80	4.77088e-79
PXN	11.0558	2.18457	2.05551e-28	3.21429e-27
PDE4B	18.3029	2.18374	7.84865e-75	2.2795e-73
PFN2	9.03675	2.18361	1.61392e-19	2.03664e-18
PON2	33.3872	2.17527	2.10105e-244	1.48451e-242
H2AFJ	49.8688	2.17475	0	0
FBXO25	20.9775	2.17461	1.05193e-97	3.64057e-96
CST3	57.03	2.17395	0	0
MAP2	10.5327	2.17388	6.10427e-26	9.08349e-25
ATP6V0A1	16.2579	2.17375	1.96498e-59	4.94204e-58
RASGEF1B	17.5324	2.17138	8.10171e-69	2.24041e-67
TGOLN2	29.3793	2.17123	1.00969e-189	5.85907e-188
TP53I13	11.2032	2.16826	3.93406e-29	6.2465e-28
ZC3H12C	13.2909	2.16626	2.6155e-40	5.04557e-39
SNX7	14.2136	2.1653	7.54402e-46	1.59246e-44
DOCK7	13.0423	2.15394	7.03304e-39	1.32404e-37
PLD3	29.7016	2.1531	7.32848e-194	4.34863e-192
ZNF664	14.1952	2.15294	9.80757e-46	2.06574e-44
C9orf3	44.0937	2.14734	0	0
SELENBP1	14.3695	2.14197	8.04241e-47	1.72028e-45
LAMB2	15.9563	2.13751	2.57431e-57	6.33667e-56
SELENOW	66.9131	2.13274	0	0
COL4A3BP	22.3402	2.12995	1.50328e-110	5.64913e-109
BHLHE41	13.0544	2.12861	5.99736e-39	1.13202e-37
RAB30	9.59294	2.12598	8.56076e-22	1.15172e-20
PPFIBP1	23.4031	2.1235	3.97099e-121	1.59159e-119
PEBP1	64.3778	2.12056	0	0
HACD3	28.8384	2.11888	7.08111e-183	3.93519e-181
LPP	17.5477	2.1153	6.19775e-69	1.72049e-67
CLASP2	11.4738	2.11449	1.7862e-30	2.92286e-29
TMEM138	14.9225	2.11251	2.35247e-50	5.28217e-49
EVA1B	14.0737	2.11003	5.513e-45	1.13878e-43
CALU	32.1305	2.10832	1.6542e-226	1.09389e-224
SLC6A8	13.787	2.10545	3.05038e-43	6.14712e-42
HSPA6	14.5215	2.10401	8.85293e-48	1.9221e-46
PYURF	51.2011	2.09961	0	0
ACP5	10.7299	2.09509	7.3665e-27	1.11512e-25
GSTO1	40.7408	2.08772	0	0
HLA-DPA1	27.3478	2.08637	1.14663e-164	5.88547e-163
TMEM251	14.7498	2.08506	3.08604e-49	6.81808e-48
BLOC1S6	22.1425	2.08319	1.23315e-108	4.58039e-107
NUDT3	12.2156	2.08311	2.56611e-34	4.53273e-33
IER5	25.3223	2.08152	1.81312e-141	8.2643e-140
AMMECR1L	8.62336	2.07896	6.50153e-18	7.83165e-17
RAB7A	55.8088	2.07834	0	0
HPS4	13.8587	2.07619	1.12718e-43	2.28265e-42
ABCA5	15.5922	2.07474	8.22954e-55	1.98181e-53
ST7	9.34994	2.06653	8.76988e-21	1.14727e-19
MAP1B	24.8726	2.06386	1.47457e-136	6.51563e-135
DNAJB4	33.8918	2.0557	8.7899e-252	6.38217e-250
PAFAH1B3	13.36	2.05411	1.03621e-40	2.01238e-39
PIGT	22.1799	2.05065	5.3734e-109	2.00362e-107
MAP3K3	8.48303	2.04851	2.19399e-17	2.58466e-16
MBOAT2	10.2976	2.048	7.2248e-25	1.04916e-23
PTEN	23.2881	2.04542	5.85248e-120	2.33276e-118
IFI27L2	36.6886	2.04506	1.10931e-294	9.05558e-293
IMPA1	9.60937	2.04343	7.29963e-22	9.83425e-21
ARPC1B	9.35591	2.04098	8.28797e-21	1.08619e-19
GUSB	24.9539	2.03841	1.93857e-137	8.6452e-136
SOD1	58.4261	2.03828	0	0
USP11	10.604	2.03625	2.85417e-26	4.28466e-25
PCDH7	16.94	2.03431	2.28103e-64	6.04744e-63
MTR	9.47474	2.03143	2.67415e-21	3.54322e-20
PACS2	9.08157	2.02759	1.07024e-19	1.35411e-18
ITGB1	39.8481	2.02745	0	0
SLC43A3	10.7238	2.02193	7.87131e-27	1.19029e-25
CDC42BPA	8.73384	2.01693	2.46173e-18	3.00291e-17
CADM1	18.4938	2.01583	2.31788e-76	6.82795e-75
ECM1	13.4774	2.01327	2.1245e-41	4.16228e-40
NFKBIE	10.8745	2.01294	1.52435e-27	2.34188e-26
FCGRT	32.2814	2.0117	1.27683e-228	8.6009e-227
ZNF197	8.29675	2.00725	1.07e-16	1.23387e-15
DNAJC1	20.2292	2.00671	5.42161e-91	1.78241e-89
IFIT3	11.8246	2.00361	2.9113e-32	4.93146e-31
ATOX1	42.3068	2.00334	0	0
APOBEC3C	17.5879	2.00308	3.04757e-69	8.49265e-68
COPRS	20.1671	2.00153	1.90405e-90	6.22435e-89
PKIB	8.48704	1.99767	2.11966e-17	2.49812e-16
GPRC5A	10.7778	1.99426	4.38055e-27	6.66259e-26
STARD3NL	10.4085	1.99383	2.26788e-25	3.34033e-24
WASHC4	15.3142	1.99315	6.14921e-53	1.44707e-51
RTL8C	33.5981	1.98562	1.78592e-247	1.28063e-245
CDKN1B	30.1915	1.98559	3.06227e-200	1.87486e-198
ACAA2	12.3832	1.97795	3.22401e-35	5.76888e-34
KIDINS220	15.3366	1.97605	4.35604e-53	1.0276e-51
QKI	23.9722	1.97522	5.42584e-127	2.23994e-125
PQLC3	13.9332	1.96861	3.98123e-44	8.12497e-43
ITGB1BP1	24.4147	1.96798	1.19454e-131	5.09893e-130
PPP1R37	10.3106	1.96761	6.31325e-25	9.19094e-24
DNASE2	16.9507	1.96689	1.90032e-64	5.04737e-63
CDC25B	9.02404	1.96637	1.8127e-19	2.28151e-18
CD44	59.2762	1.96474	0	0
LAMA4	21.7179	1.96434	1.39017e-104	4.99044e-103
EIF2AK2	14.4274	1.96157	3.47905e-47	7.48048e-46
GALNT2	9.55312	1.95796	1.25854e-21	1.68845e-20
UACA	20.8194	1.95571	2.88935e-96	9.86955e-95
IAH1	23.2666	1.95356	9.65949e-120	3.8449e-118
MYADM	29.0708	1.9531	8.40712e-186	4.77306e-184
CCNDBP1	27.1178	1.9394	6.07522e-162	3.06926e-160
MAD2L1BP	13.884	1.93811	7.92009e-44	1.60614e-42
HSPA8	55.6523	1.93704	0	0
SGK1	46.7249	1.9347	0	0
MT-TP	14.1991	1.93162	9.28144e-46	1.95635e-44
HOOK3	26.3961	1.92816	1.51736e-153	7.32032e-152
COX7A1	15.8734	1.92746	9.68145e-57	2.36896e-55
NR4A1	45.8905	1.92745	0	0
TMEM192	11.3819	1.92705	5.14682e-30	8.35109e-29
FBXW5	19.1106	1.92537	2.06082e-81	6.30865e-80
KLC1	13.0891	1.92438	3.80049e-39	7.1782e-38
MPRIP	11.8613	1.92308	1.87927e-32	3.19079e-31
FAM173A	10.1446	1.92274	3.50222e-24	4.97822e-23
CRNDE	27.8246	1.92252	2.18626e-170	1.14454e-168
KAT2B	10.0611	1.91787	8.20873e-24	1.15828e-22
ABHD12	13.9056	1.91372	5.85383e-44	1.18962e-42
GABARAPL1	20.4622	1.91084	4.67344e-93	1.5577e-91
MSRA	10.8421	1.90961	2.17482e-27	3.32882e-26
NANS	21.2719	1.90883	2.06929e-100	7.28359e-99
FAHD2B	11.3701	1.90476	5.89317e-30	9.54601e-29
ARL6IP5	41.6717	1.90194	0	0
MT-TE	23.1264	1.90083	2.51412e-118	9.91173e-117
TSC22D2	12.7575	1.89758	2.83155e-37	5.19202e-36
HPS1	15.7693	1.8967	5.05876e-56	1.22744e-54
CPEB2	19.175	1.89402	5.98687e-82	1.85234e-80
TCEA2	11.6982	1.88687	1.30177e-31	2.17448e-30
GSTM4	12.5146	1.88622	6.20905e-36	1.11933e-34
CTSK	22.8215	1.87926	2.80627e-115	1.08707e-113
DCUN1D4	9.96806	1.87642	2.103e-23	2.93729e-22
KIAA0930	12.7077	1.8758	5.35631e-37	9.75957e-36
USF2	18.3919	1.87533	1.52423e-75	4.45371e-74
DUSP16	12.9672	1.8753	1.87693e-38	3.51293e-37
CCDC50	17.6735	1.87476	6.71463e-70	1.89122e-68
EPS8	16.8653	1.87213	8.09806e-64	2.13325e-62
UBN1	12.5932	1.86888	2.30153e-36	4.16467e-35
TMEM245	14.1485	1.86755	1.90766e-45	3.98896e-44
GMFB	14.2876	1.86749	2.6155e-46	5.5494e-45
AC092803.2	8.41821	1.86495	3.82278e-17	4.45267e-16
BBX	19.2808	1.86306	7.77995e-83	2.41747e-81
RASSF1	14.1932	1.86105	1.00946e-45	2.12464e-44
ZFAND5	43.4724	1.85786	0	0
TMEM147	40.9079	1.8575	0	0
BEX3	32.2261	1.85588	7.5971e-228	5.08197e-226
MAGED1	16.0845	1.85562	3.27583e-58	8.12574e-57
SNRPN	10.0806	1.85537	6.7285e-24	9.51272e-23
FLOT1	22.8316	1.84844	2.22614e-115	8.64665e-114
ALDH6A1	8.55808	1.8478	1.14764e-17	1.36987e-16
AP1M1	7.90561	1.84569	2.66622e-15	2.95092e-14
LIPA	15.3171	1.8441	5.8764e-53	1.38399e-51
CYB5R3	40.8964	1.84317	0	0
AC027644.3	10.2505	1.84182	1.17724e-24	1.701e-23
VEZF1	13.6848	1.84143	1.25097e-42	2.49659e-41
IL6R	8.78915	1.83838	1.50692e-18	1.85149e-17
PTAR1	9.75907	1.83804	1.68688e-22	2.31469e-21
SESN3	10.304	1.83509	6.75746e-25	9.82279e-24
PKIG	13.3616	1.83501	1.01373e-40	1.97138e-39
ADAM10	16.9468	1.83441	2.03207e-64	5.39236e-63
CCDC107	15.6575	1.83226	2.95297e-55	7.141e-54
MAPRE2	13.1971	1.82907	9.11341e-40	1.74295e-38
TMEM230	27.1636	1.82605	1.75017e-162	8.87303e-161
TMSB10	58.2347	1.8257	0	0
IGF2R	11.2046	1.82563	3.86986e-29	6.14795e-28
ZNF24	25.3044	1.82504	2.85938e-141	1.30126e-139
SNAI2	26.3123	1.8249	1.38797e-152	6.67379e-151
MAP3K20	18.0852	1.82429	4.16532e-73	1.19652e-71
EMP1	53.5477	1.82359	0	0
LMCD1	10.9529	1.82114	6.43507e-28	9.94974e-27
HSP90AA1	54.3174	1.81946	0	0
BRI3	27.6807	1.81929	1.19108e-168	6.20177e-167
ZNF428	12.2434	1.81343	1.82148e-34	3.2273e-33
CAPNS1	34.5393	1.81249	2.06279e-261	1.52456e-259
CRELD1	9.4693	1.80947	2.81733e-21	3.73122e-20
FAM89A	18.509	1.80939	1.74678e-76	5.16141e-75
SERINC1	35.3999	1.80793	1.71104e-274	1.31855e-272
GNAS	49.5739	1.80375	0	0
SCARB2	29.0721	1.80303	8.08147e-186	4.59721e-184
NUDT14	11.743	1.80153	7.67544e-32	1.28508e-30
ESYT1	9.13498	1.80093	6.54212e-20	8.33572e-19
GNA13	13.1214	1.79995	2.48443e-39	4.70479e-38
ZBTB21	15.3676	1.79777	2.69879e-53	6.38736e-52
MTFR1L	8.2683	1.79756	1.35883e-16	1.56195e-15
C7orf50	15.0706	1.79553	2.52871e-51	5.76299e-50
B3GNT2	13.9969	1.79526	1.62739e-44	3.34629e-43
ZDHHC4	8.34077	1.79425	7.38105e-17	8.54557e-16
TMEM14A	17.2343	1.79265	1.46838e-66	3.97314e-65
B3GAT3	10.3397	1.79111	4.66032e-25	6.81894e-24
HSD17B11	13.909	1.79105	5.58848e-44	1.1381e-42
INPP5F	9.6157	1.79007	6.86418e-22	9.26488e-21
USP48	18.471	1.78951	3.53222e-76	1.03734e-74
SPTSSA	43.8824	1.78804	0	0
NAP1L1	46.1395	1.7873	0	0
SMIM29	29.513	1.78501	1.95925e-191	1.14845e-189
RNF24	9.15887	1.78035	5.24412e-20	6.69367e-19
NME4	19.7503	1.77989	7.97223e-87	2.54565e-85
VPS41	13.1965	1.77829	9.19448e-40	1.75729e-38
DUSP3	11.7619	1.77826	6.13253e-32	1.02854e-30
AAED1	14.095	1.77592	4.07573e-45	8.44305e-44
SERPINB6	24.1817	1.77092	3.46294e-129	1.45032e-127
RAB34	13.2768	1.7706	3.15512e-40	6.07035e-39
EMC10	21.5553	1.77059	4.71978e-103	1.67764e-101
ADIPOR2	17.0453	1.77021	3.78603e-65	1.01117e-63
P4HA1	15.8626	1.76964	1.14954e-56	2.80806e-55
PTTG1	21.5223	1.76507	9.62686e-103	3.41346e-101
GAS6	22.1497	1.76472	1.05055e-108	3.90717e-107
TMED10	41.8007	1.76357	0	0
ETFB	27.0861	1.75789	1.43492e-161	7.23672e-160
DYNC1H1	33.6655	1.75699	1.84953e-248	1.32955e-246
GNPDA1	10.0184	1.75556	1.26475e-23	1.77508e-22
TCEAL8	20.363	1.75331	3.55953e-92	1.17827e-90
HSPH1	36.4143	1.75306	2.53035e-290	2.03683e-288
MAP4	29.9507	1.74762	4.30477e-197	2.59165e-195
TCTA	7.87458	1.74167	3.41902e-15	3.7711e-14
PYGB	9.19673	1.73969	3.69022e-20	4.72904e-19
HERPUD1	33.1598	1.73872	4.09628e-241	2.88015e-239
INSIG1	26.4463	1.73816	4.01985e-154	1.94257e-152
DKK3	11.98	1.73554	4.52485e-33	7.80651e-32
DTNBP1	8.88472	1.73333	6.40793e-19	7.95432e-18
TMEM51	8.91477	1.7331	4.88814e-19	6.08869e-18
ERICH1	15.9585	1.72703	2.48522e-57	6.12257e-56
SDF2L1	13.7236	1.72427	7.33356e-43	1.46966e-41
IFITM2	37.203	1.72204	6.09879e-303	5.10849e-301
SAT2	20.2172	1.7185	6.91045e-91	2.2693e-89
TBC1D7	7.6075	1.7173	2.79446e-14	2.98758e-13
SLC19A2	11.5007	1.71344	1.30877e-30	2.14891e-29
FXYD5	23.0197	1.71181	2.95905e-117	1.16183e-115
UBXN2A	15.3263	1.7115	5.09994e-53	1.2021e-51
TMED1	9.95335	1.71036	2.43844e-23	3.39432e-22
METTL9	28.4049	1.70952	1.75944e-177	9.52141e-176
ATXN2	8.87165	1.70879	7.20695e-19	8.93081e-18
ABCA1	7.52879	1.70642	5.12143e-14	5.4232e-13
NUCB1	25.5118	1.70627	1.4584e-143	6.68964e-142
HPGD	22.3088	1.70587	3.03549e-110	1.13921e-108
OPTN	40.3719	1.70579	0	0
HIST1H2BJ	11.5488	1.69983	7.48803e-31	1.2358e-29
PCNX4	7.74873	1.69457	9.28164e-15	1.00683e-13
CALM3	22.078	1.69278	5.14189e-108	1.89771e-106
HIBADH	11.3715	1.69252	5.79676e-30	9.39512e-29
SMC6	13.2492	1.68822	4.55981e-40	8.74381e-39
VAMP3	26.9119	1.68747	1.59346e-159	8.00832e-158
UBA2	27.2846	1.68613	6.4524e-164	3.3002e-162
PCMTD2	11.392	1.68476	4.58273e-30	7.44416e-29
CNTN1	11.2605	1.68352	2.05668e-29	3.28546e-28
SSX2IP	7.42938	1.68348	1.09104e-13	1.13864e-12
LGMN	13.9724	1.68086	2.29661e-44	4.71026e-43
ADAMTS1	15.1046	1.68072	1.50943e-51	3.45637e-50
ZBTB2	8.38287	1.67643	5.16529e-17	5.99946e-16
PDE6D	9.79736	1.6764	1.15567e-22	1.59107e-21
ZKSCAN1	20.0286	1.67492	3.1045e-89	1.00689e-87
ZC3H7B	12.7115	1.67446	5.10386e-37	9.31132e-36
ARPP19	27.6591	1.67389	2.16782e-168	1.12672e-166
CHPT1	9.5156	1.67257	1.80664e-21	2.40813e-20
DAG1	10.4673	1.67109	1.22046e-25	1.80773e-24
RNF13	24.8721	1.67062	1.4932e-136	6.58787e-135
BNIP3	17.4116	1.67061	6.73783e-68	1.84559e-66
HSPE1	41.4805	1.67012	0	0
CDK2AP2	19.8705	1.66973	7.32468e-88	2.34926e-86
IFITM3	41.3691	1.66884	0	0
TJP1	16.2341	1.66757	2.89432e-59	7.26674e-58
LMNA	49.3257	1.6668	0	0
GPAA1	14.796	1.66293	1.5549e-49	3.44847e-48
RAB5C	29.2792	1.66265	1.91007e-188	1.09954e-186
RDH11	15.4514	1.66077	7.38167e-54	1.75424e-52
JMJD8	10.0061	1.66062	1.43249e-23	2.00854e-22
BPTF	21.8504	1.65701	7.70818e-106	2.79838e-104
LAMP2	38.2152	1.65671	0	0
AKT1	8.26306	1.65648	1.41983e-16	1.63077e-15
ATP6V1C1	9.54343	1.65598	1.3818e-21	1.85124e-20
CLPTM1	17.2267	1.65563	1.67303e-66	4.51844e-65
FKBP7	8.17155	1.65033	3.04446e-16	3.46237e-15
RABIF	13.6179	1.64921	3.1345e-42	6.21268e-41
GPX8	8.06239	1.64792	7.48187e-16	8.41288e-15
DCAF7	14.1895	1.64561	1.06371e-45	2.23719e-44
TSPAN3	28.0185	1.64483	9.67274e-173	5.11946e-171
ALCAM	9.29737	1.6448	1.43968e-20	1.87405e-19
JOSD2	14.2882	1.64321	2.59127e-46	5.50607e-45
ELOVL5	14.8096	1.64091	1.27078e-49	2.82268e-48
ERBB3	12.8738	1.63654	6.32457e-38	1.17159e-36
MTAP	8.7563	1.63278	2.01764e-18	2.46849e-17
WARS	9.3866	1.63089	6.19677e-21	8.14714e-20
NARF	15.6372	1.62746	4.05907e-55	9.80761e-54
CERS2	11.9056	1.62719	1.10701e-32	1.89068e-31
CRELD2	9.84337	1.62699	7.32183e-23	1.01092e-21
FAAP20	22.9371	1.62655	1.98017e-116	7.7433e-115
ATP6V1A	16.8325	1.62571	1.41025e-63	3.70486e-62
STAT2	7.4485	1.62542	9.4404e-14	9.87721e-13
PPM1B	11.3682	1.62505	6.01969e-30	9.74549e-29
CDC16	15.0938	1.62182	1.77958e-51	4.06531e-50
NDUFAF3	24.4819	1.62019	2.30209e-132	9.91443e-131
CAV1	41.4666	1.61651	0	0
DYNC1LI2	26.0458	1.61531	1.50073e-149	7.1329e-148
FSTL1	18.4765	1.61459	3.19362e-76	9.38854e-75
MPC1	24.8498	1.61397	2.59622e-136	1.14368e-134
CFAP97	24.9097	1.61379	5.84243e-137	2.59347e-135
ITPR2	17.5527	1.61369	5.66877e-69	1.57667e-67
TSC22D1	41.8352	1.61033	0	0
COMT	40.4376	1.60679	0	0
UBE2S	19.1556	1.60473	8.68694e-82	2.67628e-80
PRMT2	23.02	1.60395	2.94052e-117	1.15613e-115
CREB3	9.51387	1.60101	1.83695e-21	2.44628e-20
AP2B1	11.0072	1.59577	3.52618e-28	5.48436e-27
PLEKHA3	8.79234	1.59404	1.46474e-18	1.80043e-17
PTPN1	20.9636	1.59343	1.40904e-97	4.86481e-96
HUS1	8.4226	1.5919	3.68216e-17	4.29061e-16
CUEDC2	14.2597	1.59089	3.90275e-46	8.26239e-45
VAMP2	32.6977	1.59036	1.68605e-234	1.16285e-232
HYI	10.6256	1.58985	2.26666e-26	3.40447e-25
NMT2	7.3266	1.58893	2.36058e-13	2.43368e-12
CCDC43	12.2127	1.58886	2.66064e-34	4.69396e-33
LNPK	11.56	1.58826	6.57088e-31	1.08568e-29
CORO1C	15.1074	1.58786	1.44713e-51	3.31634e-50
SLC41A3	7.92455	1.58773	2.28977e-15	2.54206e-14
SLC2A3	14.1675	1.58616	1.4549e-45	3.05329e-44
SMIM30	17.0939	1.5859	1.64842e-65	4.41075e-64
SLC39A6	25.5396	1.58563	7.16571e-144	3.30263e-142
TMEM14C	36.9446	1.58495	8.90079e-299	7.349e-297
GDI1	13.6999	1.5849	1.01638e-42	2.03402e-41
LURAP1L	7.4185	1.58458	1.1845e-13	1.23529e-12
ZNF330	12.114	1.58266	8.90152e-34	1.55336e-32
NSD3	19.4766	1.58142	1.73282e-84	5.43114e-83
TNIP1	11.8458	1.57997	2.26371e-32	3.83676e-31
FAM234A	7.26171	1.57854	3.82218e-13	3.90156e-12
METTL21A	8.52502	1.57831	1.5278e-17	1.81241e-16
SPARC	40.2706	1.57692	0	0
SPATS2L	19.8115	1.57631	2.37e-87	7.58453e-86
SMIM10L1	12.8405	1.57508	9.72625e-38	1.79597e-36
CALM1	52.3691	1.5749	0	0
GNB1	22.9699	1.57383	9.32898e-117	3.65297e-115
TLN1	24.3417	1.573	7.09e-131	3.0042e-129
TMEM263	9.60066	1.57298	7.94351e-22	1.06917e-20
YIF1B	11.8659	1.57143	1.78037e-32	3.02642e-31
NIPA2	13.3605	1.57134	1.02896e-40	1.99966e-39
IDI1	32.9661	1.57115	2.4864e-238	1.73976e-236
OS9	23.8733	1.57004	5.80798e-126	2.3807e-124
MAFG	9.08119	1.56838	1.07394e-19	1.3582e-18
TCEAL3	12.3658	1.56684	4.00044e-35	7.14491e-34
ZFAND2A	18.9256	1.56056	7.01599e-80	2.12302e-78
PRKAR1A	25.7862	1.5598	1.26706e-146	5.91526e-145
S100A10	48.941	1.55906	0	0
TAOK1	11.3176	1.55878	1.07359e-29	1.72743e-28
TP53BP2	9.2286	1.55398	2.74203e-20	3.52487e-19
GRN	35.9011	1.55258	2.93492e-282	2.31099e-280
MORF4L1	44.7601	1.55143	0	0
UFSP2	15.1161	1.55112	1.26813e-51	2.91075e-50
GNAI1	26.4795	1.54989	1.66748e-154	8.08505e-153
CORO1B	13.0312	1.54946	8.13476e-39	1.53046e-37
HMGCL	7.85438	1.54726	4.01741e-15	4.41426e-14
MPV17	17.6561	1.5419	9.13084e-70	2.56676e-68
DNAJC3	16.0809	1.5413	3.47452e-58	8.60383e-57
DEXI	9.43802	1.54078	3.79879e-21	5.02184e-20
SELENOM	25.0709	1.54045	1.03313e-138	4.66491e-137
ZNF844	7.5196	1.54035	5.4945e-14	5.80973e-13
RABAC1	25.9408	1.54003	2.31097e-148	1.08766e-146
MED15	9.16118	1.53924	5.13335e-20	6.55517e-19
ZFYVE16	7.1745	1.53276	7.2571e-13	7.30463e-12
TSN	15.2677	1.53274	1.2544e-52	2.94713e-51
PURA	12.8254	1.53238	1.18109e-37	2.17813e-36
CTNNB1	18.9013	1.53235	1.11374e-79	3.36661e-78
TP53I11	9.65439	1.53209	4.70968e-22	6.38969e-21
CCND3	10.434	1.53169	1.73494e-25	2.56321e-24
NEO1	11.2524	1.53159	2.25335e-29	3.59566e-28
SLC39A13	7.44291	1.53061	9.84939e-14	1.02977e-12
LAGE3	20.0099	1.53013	4.51923e-89	1.46409e-87
LMF2	8.24297	1.52901	1.67982e-16	1.9248e-15
CNDP2	10.0161	1.52853	1.29569e-23	1.81762e-22
FMC1	8.95768	1.52615	3.31584e-19	4.14452e-18
BAG3	24.6573	1.52112	3.07148e-134	1.34078e-132
SNRNP25	7.19252	1.52014	6.36054e-13	6.42008e-12
BCL6	15.5464	1.51975	1.68346e-54	4.04058e-53
PPT1	16.8406	1.51851	1.23035e-63	3.23517e-62
GTF2B	23.6133	1.51801	2.81601e-123	1.13655e-121
HSPA1B	38.7273	1.51795	0	0
TMEM222	7.90048	1.51716	2.77842e-15	3.06922e-14
CHMP1B	35.1871	1.51595	3.14641e-271	2.39908e-269
HR	7.50136	1.51569	6.31614e-14	6.65902e-13
CNP	16.0065	1.51527	1.15174e-57	2.84227e-56
STIP1	23.0614	1.5147	1.13085e-117	4.45222e-116
NTAN1	12.9208	1.5147	3.4358e-38	6.40152e-37
AL078639.1	7.64509	1.5141	2.08798e-14	2.2389e-13
GNPTG	22.1546	1.51302	9.42547e-109	3.51001e-107
CXXC5	9.4124	1.51116	4.8496e-21	6.39926e-20
C5orf24	11.4144	1.50926	3.54455e-30	5.77724e-29
RCAN3	8.9111	1.50882	5.05271e-19	6.28825e-18
PHPT1	30.4904	1.50617	3.48937e-204	2.17319e-202
MGST3	38.8276	1.50591	0	0
TMEM106B	15.2071	1.50521	3.17322e-52	7.40112e-51
CD81	30.7826	1.50272	4.47463e-208	2.81716e-206
ADAM9	8.57249	1.50222	1.0127e-17	1.2103e-16
CHD1L	7.84066	1.50171	4.48197e-15	4.91724e-14
VPS26C	9.53914	1.50166	1.44019e-21	1.9259e-20
TMCO3	7.52591	1.50112	5.23529e-14	5.54174e-13
CHCHD3	12.9065	1.49946	4.13668e-38	7.68262e-37
LRIF1	12.9644	1.49915	1.94836e-38	3.63954e-37
ARHGAP12	8.19889	1.49633	2.42616e-16	2.76464e-15
POLB	12.3447	1.49579	5.20567e-35	9.26884e-34
MT-ND4L	52.553	1.49305	0	0
CMC2	21.6075	1.49152	1.52765e-103	5.45012e-102
GPR107	11.9215	1.49146	9.14199e-33	1.56508e-31
BMPR2	12.9211	1.49018	3.42378e-38	6.38325e-37
CACYBP	29.7993	1.49004	3.99424e-195	2.37991e-193
SEPHS2	14.3693	1.48954	8.06337e-47	1.72349e-45
MYO1E	7.75079	1.48936	9.13221e-15	9.9137e-14
KLHL24	6.86833	1.48926	6.49574e-12	6.27177e-11
DRAM2	15.47	1.48695	5.53118e-54	1.31881e-52
NFIL3	11.6003	1.48685	4.10656e-31	6.81627e-30
DMXL1	10.2308	1.48667	1.44303e-24	2.07776e-23
TKFC	7.25499	1.48532	4.01684e-13	4.0916e-12
TULP3	9.00156	1.48342	2.22536e-19	2.79603e-18
DNAJB1	41.8829	1.48145	0	0
HES4	23.433	1.48079	1.96966e-121	7.90544e-120
NAXE	22.902	1.47833	4.44083e-116	1.73186e-114
TROVE2	17.856	1.47776	2.59586e-71	7.40525e-70
TEX264	17.3713	1.4766	1.36002e-67	3.71473e-66
ZNF652	7.10993	1.47324	1.16106e-12	1.15737e-11
AIP	11.4851	1.4712	1.56822e-30	2.56907e-29
LONP2	11.8641	1.46332	1.81846e-32	3.08935e-31
MYO1C	13.6909	1.46329	1.15075e-42	2.29815e-41
USP22	11.26	1.46272	2.06674e-29	3.29971e-28
NEU1	20.579	1.4587	4.23624e-94	1.43013e-92
SLC25A36	15.1305	1.4548	1.01887e-51	2.34234e-50
ZFYVE21	20.9601	1.45386	1.51718e-97	5.23192e-96
GNAI2	28.5082	1.45309	9.26885e-179	5.0348e-177
ZBTB20	7.60139	1.45161	2.92958e-14	3.12857e-13
INPP5K	12.1624	1.45134	4.93015e-34	8.63987e-33
TBCB	29.8602	1.44666	6.47123e-196	3.87175e-194
COTL1	8.5167	1.44647	1.64171e-17	1.94594e-16
FAHD2A	8.83243	1.44639	1.02426e-18	1.26654e-17
TCF25	28.063	1.44302	2.77066e-173	1.47452e-171
EEA1	18.0252	1.4425	1.2366e-72	3.53814e-71
IPMK	7.74904	1.44242	9.25895e-15	1.00475e-13
PDLIM4	11.4118	1.44229	3.65146e-30	5.94813e-29
SCAMP3	19.2767	1.44074	8.42698e-83	2.61571e-81
NDFIP1	22.3907	1.43994	4.84889e-111	1.8269e-109
CNPPD1	11.0042	1.43841	3.64762e-28	5.67019e-27
REXO2	29.3149	1.43667	6.70163e-189	3.86554e-187
FMR1	9.03091	1.43653	1.70252e-19	2.14658e-18
GALE	7.21262	1.43614	5.48849e-13	5.55929e-12
WDR13	10.1876	1.43406	2.25216e-24	3.22635e-23
NINJ1	30.6571	1.43341	2.12798e-206	1.33393e-204
VPS37B	7.54528	1.43187	4.51313e-14	4.78783e-13
KLF2	12.6374	1.42961	1.31375e-36	2.38471e-35
HEXB	16.1554	1.42785	1.04083e-58	2.59291e-57
CCDC88A	7.25656	1.42557	3.97061e-13	4.04736e-12
NSMCE1	19.11	1.4238	2.08293e-81	6.36958e-80
PARK7	32.4958	1.42336	1.22141e-231	8.34426e-230
FOXO3	10.9207	1.42264	9.17543e-28	1.4149e-26
KCTD20	13.182	1.42072	1.11445e-39	2.12297e-38
ARL3	15.1318	1.41977	9.99821e-52	2.30038e-50
MYO1B	8.51956	1.41821	1.60162e-17	1.89921e-16
H2AFZ	41.4649	1.41771	0	0
ARFGAP3	15.1947	1.41757	3.83283e-52	8.88933e-51
PBRM1	15.8471	1.41738	1.4711e-56	3.58749e-55
ZCCHC9	9.26919	1.41564	1.87561e-20	2.43055e-19
PIGH	8.01472	1.41488	1.10386e-15	1.23545e-14
CNPY2	13.104	1.4144	3.12215e-39	5.90083e-38
FAM50A	8.55073	1.41435	1.22307e-17	1.4575e-16
ARHGDIA	26.6011	1.41369	6.5847e-156	3.23064e-154
AVPI1	15.1996	1.4128	3.55697e-52	8.25617e-51
RANGRF	8.56109	1.41263	1.11809e-17	1.33515e-16
GNS	11.9929	1.40845	3.87264e-33	6.70128e-32
NBDY	18.4578	1.40828	4.50956e-76	1.32302e-74
MEF2D	10.672	1.40539	1.37567e-26	2.07377e-25
RHOA	44.8282	1.40525	0	0
CAMTA1	28.8846	1.40497	1.86605e-183	1.03902e-181
ETHE1	14.2035	1.40376	8.70926e-46	1.83708e-44
URM1	14.923	1.40365	2.33572e-50	5.24865e-49
WASL	16.086	1.403	3.19728e-58	7.93772e-57
RDX	15.0172	1.40291	5.66494e-51	1.28195e-49
ACOT7	10.202	1.40202	1.94142e-24	2.78567e-23
TMEM248	12.7637	1.40106	2.61395e-37	4.80215e-36
SH3KBP1	10.8852	1.39973	1.35662e-27	2.08752e-26
BMP2K	8.42938	1.39959	3.47511e-17	4.06081e-16
FER	8.2638	1.39886	1.41107e-16	1.62135e-15
CNRIP1	8.68282	1.398	3.86068e-18	4.68174e-17
IDH1	10.3337	1.3954	4.961e-25	7.24422e-24
TMEM59	40.0025	1.39484	0	0
IFI27	27.2336	1.3926	2.59702e-163	1.32361e-161
TSPO	45.895	1.39158	0	0
TMEM219	28.7082	1.38565	3.01224e-181	1.65176e-179
SIL1	9.53844	1.38545	1.44991e-21	1.93799e-20
TMEM258	35.3828	1.38504	3.13683e-274	2.41085e-272
FBXW11	8.34253	1.38404	7.27159e-17	8.42223e-16
CHD4	21.778	1.38223	3.74883e-105	1.35248e-103
ZNF394	8.68126	1.37965	3.91402e-18	4.74245e-17
YWHAH	28.9004	1.37955	1.17866e-183	6.58821e-182
CANX	35.0035	1.37897	1.99105e-268	1.49447e-266
SDHAF3	12.4419	1.37833	1.54867e-35	2.78145e-34
NFU1	10.4667	1.37744	1.22843e-25	1.81861e-24
KIFAP3	10.8457	1.37673	2.09011e-27	3.20254e-26
SWAP70	14.941	1.37667	1.78289e-50	4.01574e-49
GSN	29.5743	1.37662	3.19691e-192	1.8854e-190
PDXDC1	11.2178	1.37609	3.33554e-29	5.30784e-28
TXNDC15	8.61557	1.37428	6.95942e-18	8.36578e-17
BACE1	7.83754	1.37276	4.59466e-15	5.03704e-14
KAT5	8.55631	1.3715	1.16541e-17	1.39051e-16
GPS1	12.3464	1.37108	5.09534e-35	9.078e-34
CHORDC1	13.9162	1.36908	5.05112e-44	1.02939e-42
ASB8	7.37194	1.36772	1.68159e-13	1.74299e-12
ATP6V0D1	22.1376	1.3677	1.37239e-108	5.09105e-107
ACBD3	19.4966	1.36573	1.17263e-84	3.67933e-83
CLEC11A	13.319	1.36432	1.79487e-40	3.47176e-39
YIPF3	16.9867	1.36307	1.03056e-64	2.73975e-63
MTPN	26.9019	1.3628	2.08678e-159	1.04694e-157
TP53RK	12.4191	1.36261	2.05871e-35	3.69289e-34
PIGA	9.91384	1.36226	3.62432e-23	5.03053e-22
ADH5	14.158	1.36209	1.66684e-45	3.49553e-44
RTL8A	17.9199	1.36125	8.25295e-72	2.35899e-70
TGIF2	9.02529	1.36057	1.79213e-19	2.25661e-18
LAMTOR5	28.7453	1.35697	1.0371e-181	5.69774e-180
POLR3GL	8.96268	1.35671	3.16888e-19	3.96426e-18
TAOK3	13.5534	1.35632	7.56631e-42	1.48945e-40
ABHD14B	9.41984	1.35605	4.51796e-21	5.9671e-20
KLF6	39.663	1.35444	0	0
DNAJA1	37.385	1.35431	6.83736e-306	5.76053e-304
ZBED1	6.81705	1.35368	9.29284e-12	8.90695e-11
PITRM1	9.11746	1.35324	7.69065e-20	9.76898e-19
TRAPPC2B	11.4013	1.35212	4.12121e-30	6.70578e-29
PRPF6	19.0145	1.3516	1.29256e-80	3.93597e-79
BPHL	8.888	1.35066	6.22163e-19	7.72637e-18
MESD	14.8332	1.35059	8.93749e-50	1.9898e-48
THAP5	6.84459	1.34637	7.66956e-12	7.38291e-11
CISD3	14.0657	1.34426	6.17271e-45	1.27323e-43
ZC3H13	17.6097	1.34362	2.07619e-69	5.81373e-68
ROCK1	13.0121	1.34321	1.04463e-38	1.96406e-37
PPP4R2	14.9584	1.33897	1.37292e-50	3.09476e-49
CDK4	16.465	1.33886	6.54311e-61	1.67627e-59
DTYMK	7.78136	1.33814	7.17474e-15	7.80631e-14
HSPG2	11.0349	1.3361	2.59326e-28	4.04425e-27
NAMPT	28.7788	1.33584	3.95599e-182	2.18168e-180
ZCCHC17	13.7774	1.33491	3.48792e-43	7.02396e-42
EIF4EBP1	11.8149	1.33331	3.26951e-32	5.52529e-31
PER1	11.5214	1.3331	1.0295e-30	1.69711e-29
HSPD1	30.5447	1.33272	6.65165e-205	4.15161e-203
UROD	15.5971	1.33051	7.6221e-55	1.83706e-53
KMT2E	28.3396	1.33003	1.12506e-176	6.06567e-175
MEGF9	11.3011	1.32956	1.29566e-29	2.08011e-28
ISCA1	12.7537	1.32947	2.97237e-37	5.44331e-36
SAE1	12.6705	1.32812	8.61101e-37	1.56701e-35
FXR1	21.966	1.32773	6.09456e-107	2.22937e-105
ALDH7A1	13.3078	1.32696	2.08542e-40	4.03107e-39
BABAM2	8.55329	1.32662	1.19634e-17	1.42624e-16
CLU	19.4651	1.32618	2.1693e-84	6.78445e-83
AHCYL1	16.1606	1.32508	9.56255e-59	2.38634e-57
NUDT4	12.3904	1.32388	2.94608e-35	5.27484e-34
CCDC82	9.69205	1.32215	3.25916e-22	4.44469e-21
SPART	13.7512	1.32165	5.01192e-43	1.00649e-41
CARD19	14.396	1.32141	5.48573e-47	1.17601e-45
SLC25A1	13.98	1.32116	2.06392e-44	4.23603e-43
ZNF644	14.1678	1.32014	1.45068e-45	3.04663e-44
RNF146	6.48725	1.31921	8.74172e-11	8.06057e-10
VPS13C	10.2347	1.31845	1.38562e-24	1.99809e-23
RTF2	21.9958	1.31799	3.15741e-107	1.1579e-105
ANP32B	30.8949	1.31759	1.39877e-209	8.8644e-208
EIF5	34.3454	1.314	1.64887e-258	1.20631e-256
CCNI	34.5325	1.31393	2.61217e-261	1.92567e-259
SNHG12	11.8461	1.31355	2.25501e-32	3.82426e-31
AIG1	15.2425	1.31264	1.8454e-52	4.32508e-51
FKBP9	10.0667	1.31155	7.75364e-24	1.0946e-22
RRBP1	17.3366	1.31097	2.49126e-67	6.79173e-66
VPS53	7.0664	1.30881	1.59008e-12	1.57633e-11
C6orf48	27.6448	1.30769	3.22328e-168	1.67229e-166
HEIH	6.47985	1.30681	9.1813e-11	8.4578e-10
MAVS	6.66616	1.3041	2.62585e-11	2.47656e-10
SHISA5	15.2582	1.3018	1.45267e-52	3.4074e-51
ADI1	20.5487	1.30075	7.90817e-94	2.65733e-92
STX8	13.8357	1.30003	1.55176e-43	3.14026e-42
PFKL	12.521	1.29934	5.73131e-36	1.03385e-34
RIPK2	11.9749	1.29919	4.81237e-33	8.29265e-32
DPP8	7.81964	1.29811	5.29744e-15	5.79869e-14
ERF	14.9693	1.29782	1.16554e-50	2.6314e-49
RAB9A	18.7622	1.29717	1.53825e-78	4.60647e-77
ADD1	13.59	1.29689	4.59205e-42	9.0829e-41
COX17	25.9525	1.29488	1.70411e-148	8.03351e-147
MBNL2	13.6992	1.29221	1.02703e-42	2.05392e-41
MLF1	7.19128	1.28962	6.41877e-13	6.47659e-12
MGAT1	11.354	1.28948	7.08154e-30	1.14453e-28
CXCL1	10.2599	1.28909	1.06773e-24	1.54586e-23
DUSP10	11.3478	1.28554	7.60648e-30	1.22869e-28
RHBDD2	10.2784	1.28237	8.8151e-25	1.27753e-23
FEM1B	13.188	1.27547	1.029e-39	1.96277e-38
CCSER2	12.8091	1.27521	1.45835e-37	2.68771e-36
CREBL2	9.55213	1.27485	1.2706e-21	1.70384e-20
ZBTB4	7.3421	1.27157	2.10264e-13	2.17163e-12
SLU7	18.2169	1.27085	3.79158e-74	1.09679e-72
EVI5	7.57639	1.27079	3.55293e-14	3.78308e-13
HIBCH	15.1867	1.26908	4.33384e-52	1.00352e-50
SHARPIN	9.60652	1.26888	7.50416e-22	1.01051e-20
PPFIA1	8.48278	1.267	2.19877e-17	2.58925e-16
SEPT11	9.36704	1.26422	7.45984e-21	9.78549e-20
FGFR1OP2	15.6109	1.26348	6.13269e-55	1.47932e-53
MINDY2	7.55527	1.26232	4.17992e-14	4.44085e-13
MAN1A2	10.0867	1.26199	6.32444e-24	8.95023e-23
SPCS2	24.0309	1.26183	1.32293e-127	5.49283e-126
WRNIP1	6.76869	1.2617	1.29955e-11	1.24065e-10
ASH2L	8.12937	1.26096	4.31524e-16	4.88453e-15
CCNQ	6.92002	1.26079	4.51589e-12	4.38656e-11
ETNK1	9.53812	1.25783	1.45443e-21	1.94224e-20
PPP2R3C	6.98018	1.25624	2.94803e-12	2.88689e-11
MAD2L2	8.49547	1.25582	1.9714e-17	2.32623e-16
RBMXL1	9.25362	1.25577	2.17009e-20	2.80713e-19
MRPL33	24.412	1.25566	1.27395e-131	5.42988e-130
GYG1	7.9864	1.25509	1.38937e-15	1.55139e-14
COMMD4	12.5973	1.25436	2.18502e-36	3.95632e-35
RHOC	24.4561	1.2521	4.33474e-132	1.86407e-130
PTPRA	13.9068	1.251	5.76171e-44	1.17172e-42
SQSTM1	34.3532	1.25006	1.26309e-258	9.26414e-257
RSU1	18.1771	1.24956	7.84252e-74	2.26633e-72
UROS	7.95394	1.24884	1.80671e-15	2.01118e-14
PABPC4	11.8206	1.2483	3.05672e-32	5.1687e-31
FN1	19.2936	1.24684	6.07905e-83	1.89098e-81
ACYP1	9.45079	1.24648	3.36266e-21	4.44733e-20
CREM	8.29069	1.24615	1.12589e-16	1.29677e-15
ARPC5	29.1938	1.24606	2.32637e-187	1.33388e-185
AP3D1	7.04305	1.2436	1.88077e-12	1.8575e-11
MXD4	9.13953	1.2436	6.27272e-20	7.99599e-19
PSMD10	12.2321	1.24327	2.09399e-34	3.70558e-33
PRDX4	20.7271	1.2431	1.97328e-95	6.71659e-94
CLK1	22.7434	1.24018	1.66771e-114	6.41726e-113
DAD1	32.6285	1.2397	1.61524e-233	1.11137e-231
ALKBH5	7.18144	1.23961	6.89819e-13	6.9482e-12
SELENOK	31.1928	1.2379	1.33279e-213	8.55886e-212
SUCLG1	32.8972	1.23699	2.41285e-237	1.68016e-235
EHD1	10.5911	1.2365	3.27813e-26	4.916e-25
C5orf15	11.6831	1.23623	1.55591e-31	2.596e-30
SRSF8	11.8799	1.23505	1.50547e-32	2.56213e-31
CD82	23.9973	1.23475	2.96673e-127	1.22826e-125
TBPL1	6.38539	1.23413	1.70959e-10	1.54435e-09
TAPBP	13.796	1.23408	2.69519e-43	5.43514e-42
GLG1	9.64573	1.23205	5.12468e-22	6.9462e-21
ADAR	9.11594	1.23164	7.7992e-20	9.89817e-19
ANKRD10	10.3481	1.23096	4.2673e-25	6.24704e-24
ATF3	32.3649	1.2285	8.55502e-230	5.80336e-228
NDRG2	11.9144	1.22516	9.95778e-33	1.70253e-31
RETREG2	7.3964	1.22412	1.39925e-13	1.45347e-12
CUL1	9.12626	1.22389	7.09085e-20	9.01501e-19
RIT1	7.84447	1.22383	4.34795e-15	4.77201e-14
ZNF271P	10.6532	1.22374	1.68417e-26	2.53485e-25
ATP6V1E1	21.8036	1.22352	2.14614e-105	7.77183e-104
NT5C	11.0254	1.22072	2.8816e-28	4.48908e-27
TMED7	10.3727	1.21772	3.30187e-25	4.83861e-24
MAZ	7.28196	1.21703	3.29014e-13	3.37397e-12
PIN1	14.4761	1.21655	1.71646e-47	3.70442e-46
ERLEC1	16.2602	1.21567	1.88967e-59	4.75678e-58
WBP11	16.6839	1.21477	1.71528e-62	4.44956e-61
SEC14L1	8.14346	1.21449	3.84145e-16	4.35505e-15
VPS4A	9.9606	1.21435	2.26692e-23	3.16165e-22
PNKD	16.5311	1.21283	2.18986e-61	5.62511e-60
KDELR1	21.8939	1.21151	2.97048e-106	1.08112e-104
ELF1	17.506	1.21017	1.29005e-68	3.55724e-67
SPG21	13.5836	1.20971	5.00888e-42	9.89383e-41
IER3IP1	16.9275	1.20791	2.82089e-64	7.47187e-63
EHBP1	8.14251	1.20759	3.87177e-16	4.3877e-15
AFF4	15.693	1.20664	1.68934e-55	4.09209e-54
KPNA2	13.8354	1.20611	1.55821e-43	3.1511e-42
PRSS23	11.9761	1.20491	4.73887e-33	8.17088e-32
TNRC6B	11.0708	1.20445	1.73824e-28	2.72553e-27
GPI	16.7754	1.19967	3.69367e-63	9.686e-62
CTNNA1	23.7491	1.19891	1.12289e-124	4.55749e-123
SLF2	6.92552	1.19878	4.34379e-12	4.22649e-11
SLC25A3	36.5523	1.19754	1.64027e-292	1.32774e-290
SEC62	28.3059	1.19674	2.92351e-176	1.57325e-174
ACO2	8.62219	1.1965	6.56838e-18	7.90559e-17
SRGN	14.5742	1.19599	4.10085e-48	8.9304e-47
DTD1	11.9355	1.19547	7.73249e-33	1.32692e-31
AK2	21.0258	1.19378	3.80668e-98	1.32059e-96
DEDD2	9.4754	1.19037	2.65737e-21	3.52412e-20
COA1	8.1736	1.19014	2.99333e-16	3.4069e-15
CTSS	6.14693	1.18929	7.89962e-10	6.92187e-09
M6PR	8.73501	1.18806	2.43629e-18	2.97314e-17
ZSWIM7	9.50564	1.18805	1.98816e-21	2.64399e-20
YTHDF3	7.41037	1.18585	1.25945e-13	1.31155e-12
IFT27	6.95405	1.18485	3.54937e-12	3.46637e-11
AMZ2	9.87192	1.18343	5.51001e-23	7.63319e-22
SGK3	6.51181	1.18263	7.42505e-11	6.86841e-10
TSPAN31	9.5835	1.18233	9.38123e-22	1.26151e-20
FAM200B	11.9294	1.18223	8.317e-33	1.42638e-31
BTG1	36.0195	1.18045	4.13756e-284	3.26686e-282
C3orf38	6.5282	1.17863	6.6565e-11	6.17131e-10
RCAN1	7.4044	1.17805	1.31746e-13	1.36998e-12
FAM114A1	11.2184	1.17763	3.31046e-29	5.27084e-28
ATP6V0E1	29.9518	1.17701	4.17242e-197	2.52248e-195
SRP14	40.1715	1.17469	0	0
RAB5B	12.7447	1.17453	3.33589e-37	6.09743e-36
CREBRF	8.58231	1.17335	9.29849e-18	1.11266e-16
LYRM2	15.4581	1.17326	6.65524e-54	1.58291e-52
SEC11C	17.5506	1.17197	5.89061e-69	1.6368e-67
RABEP1	8.16691	1.17147	3.16375e-16	3.5952e-15
MVP	9.23342	1.17124	2.62117e-20	3.37101e-19
TM2D2	6.73546	1.16966	1.63414e-11	1.55187e-10
C3orf14	8.29466	1.16906	1.08898e-16	1.25526e-15
SIAH1	10.1715	1.16884	2.65848e-24	3.79756e-23
CDC42BPB	7.79161	1.16785	6.61628e-15	7.20955e-14
ATP6V0B	26.0771	1.16763	6.62916e-150	3.16644e-148
VAPB	6.64692	1.16713	2.99288e-11	2.81354e-10
RAB2A	26.8609	1.16564	6.28718e-159	3.13795e-157
RPN2	22.8213	1.16498	2.81848e-115	1.09034e-113
FAM172A	7.27587	1.16426	3.44194e-13	3.52338e-12
AKAP13	10.2074	1.16269	1.83695e-24	2.641e-23
ATG4B	6.18241	1.16207	6.31314e-10	5.55872e-09
RNF145	14.8448	1.16175	7.51256e-50	1.67643e-48
KIF1B	7.71088	1.16121	1.2495e-14	1.34984e-13
EHD4	11.9897	1.16024	4.02463e-33	6.96013e-32
CLTA	28.3539	1.1599	7.49944e-177	4.05082e-175
EPHX1	10.2475	1.15895	1.21468e-24	1.75334e-23
TRIM44	8.99532	1.15719	2.35552e-19	2.9557e-18
FAM13B	6.39835	1.15674	1.57061e-10	1.4237e-09
MAPRE1	17.0792	1.15623	2.11854e-65	5.66341e-64
ELMSAN1	8.37572	1.15598	5.48859e-17	6.36985e-16
IFRD1	17.1061	1.15425	1.33754e-65	3.59555e-64
RGS2	18.4096	1.15313	1.10027e-75	3.22143e-74
KLHL9	7.09465	1.15291	1.29676e-12	1.28998e-11
MFSD10	6.60476	1.15262	3.9815e-11	3.72836e-10
DST	28.7744	1.15244	4.48327e-182	2.46776e-180
AHSA1	15.9475	1.15155	2.96585e-57	7.28184e-56
CD151	20.8416	1.1509	1.81708e-96	6.21422e-95
ILKAP	6.95607	1.14981	3.49892e-12	3.41824e-11
ARL8A	11.1209	1.14951	9.9286e-29	1.56443e-27
TICAM1	8.72046	1.14845	2.77068e-18	3.37267e-17
ZNF703	10.2489	1.14661	1.19662e-24	1.72814e-23
LSM2	15.1	1.14653	1.61833e-51	3.70281e-50
TALDO1	25.348	1.14535	9.44976e-142	4.31405e-140
IFI27L1	8.28006	1.14506	1.23109e-16	1.41625e-15
GPBP1	17.5388	1.14344	7.24264e-69	2.00669e-67
PPM1A	7.87103	1.14336	3.51735e-15	3.8766e-14
NDUFB1	29.2357	1.14294	6.8226e-188	3.91967e-186
YWHAQ	28.0741	1.14235	2.02757e-173	1.08105e-171
SIRT2	11.0711	1.14198	1.73296e-28	2.71873e-27
HSPB1	39.4876	1.14027	0	0
MMGT1	5.54408	1.14006	2.9551e-08	2.37476e-07
SDF4	13.6782	1.13853	1.36992e-42	2.7302e-41
SPSB1	7.6824	1.13735	1.5614e-14	1.683e-13
BLVRB	21.5281	1.13657	8.5007e-103	3.01785e-101
ATG14	5.8419	1.13645	5.16074e-09	4.31275e-08
VTI1B	15.7044	1.13567	1.41111e-55	3.421e-54
IDS	8.95253	1.13523	3.47415e-19	4.3405e-18
KIAA0232	6.81344	1.13489	9.52934e-12	9.13059e-11
RCN2	15.2322	1.13163	2.16249e-52	5.05596e-51
MAPK1	10.6401	1.13141	1.93822e-26	2.91418e-25
TAF7	23.8135	1.131	2.42198e-125	9.85779e-124
CHCHD7	10.4226	1.12416	1.95613e-25	2.88557e-24
MRFAP1	24.6354	1.12333	5.27111e-134	2.29404e-132
HLA-E	35.1701	1.12269	5.72001e-271	4.34991e-269
BFAR	11.9429	1.12257	7.0671e-33	1.21418e-31
FAM168B	6.88755	1.12179	5.67609e-12	5.49506e-11
SRPK2	11.7331	1.12135	8.6273e-32	1.44361e-30
AP2M1	23.8189	1.11934	2.12623e-125	8.66628e-124
HEBP1	13.2687	1.11839	3.51455e-40	6.7529e-39
MAPKAP1	10.7658	1.11816	4.9907e-27	7.57862e-26
ZMYM5	7.27808	1.11806	3.38608e-13	3.46866e-12
HDDC2	14.1044	1.11804	3.56655e-45	7.40949e-44
HSP90AB1	38.9553	1.11752	0	0
AHNAK	32.5993	1.11643	4.19032e-233	2.87629e-231
TMBIM4	12.0205	1.11643	2.77385e-33	4.81723e-32
CLDND1	16.5857	1.11638	8.8504e-62	2.2856e-60
PFKP	6.56493	1.11509	5.20568e-11	4.85114e-10
CCDC91	7.73126	1.11471	1.06488e-14	1.15341e-13
ACSL3	13.1603	1.11464	1.48499e-39	2.81767e-38
PPIE	13.399	1.11445	6.13209e-41	1.19733e-39
RNF114	10.5412	1.11365	5.57798e-26	8.33036e-25
SSNA1	16.2891	1.11299	1.17999e-59	2.9807e-58
POLR2E	19.0243	1.11163	1.07409e-80	3.27418e-79
MAP1LC3B	31.8422	1.11075	1.68776e-222	1.10346e-220
RNF115	7.33257	1.1106	2.25788e-13	2.32947e-12
JUND	27.9555	1.11043	5.65812e-172	2.98373e-170
COPS7A	10.8622	1.1095	1.74548e-27	2.67876e-26
NDUFS7	19.3178	1.10944	3.8046e-83	1.18603e-81
RALY	19.5757	1.1078	2.49356e-85	7.89255e-84
NUDT9	6.79005	1.10759	1.12095e-11	1.07191e-10
MT-ND4	59.0347	1.10707	0	0
NDUFB4	32.9428	1.10652	5.36338e-238	3.74374e-236
SUPT4H1	17.717	1.10643	3.09763e-70	8.75883e-69
PPFIBP2	6.19071	1.10492	5.98955e-10	5.28024e-09
SLC25A24	5.89138	1.10468	3.82982e-09	3.22102e-08
MLLT10	6.88395	1.10387	5.82142e-12	5.6301e-11
MRPL41	21.1327	1.10002	3.98135e-99	1.38953e-97
TKT	17.6419	1.0994	1.17355e-69	3.29255e-68
RHEB	22.5138	1.09837	3.04187e-112	1.15359e-110
RSF1	10.8077	1.09817	3.16621e-27	4.82835e-26
DCTN4	5.74788	1.09736	9.03711e-09	7.45303e-08
SMS	6.95348	1.09715	3.56372e-12	3.47685e-11
CFAP36	6.07766	1.09637	1.21947e-09	1.05383e-08
CDC42SE1	8.0884	1.09426	6.04528e-16	6.81876e-15
TRA2B	23.9601	1.09399	7.25307e-127	2.98574e-125
AGTRAP	7.44293	1.09388	9.8475e-14	1.02977e-12
CENPB	6.48682	1.09312	8.76657e-11	8.08091e-10
PARP4	8.3915	1.09266	4.79989e-17	5.5773e-16
EIF2AK4	6.31672	1.09166	2.6717e-10	2.39476e-09
CCNG1	8.45348	1.09095	2.82737e-17	3.31865e-16
PCIF1	6.81739	1.08942	9.2707e-12	8.88867e-11
NLRP1	5.68618	1.08907	1.29909e-08	1.06349e-07
MOCS2	8.07174	1.08715	6.93038e-16	7.80491e-15
MAP3K11	6.99271	1.08657	2.6962e-12	2.64476e-11
KBTBD2	7.15044	1.0855	8.64975e-13	8.66114e-12
RXYLT1	6.22709	1.08493	4.75182e-10	4.20963e-09
PARP1	11.141	1.08478	7.92368e-29	1.25193e-27
EXOC5	6.92395	1.08472	4.3923e-12	4.27225e-11
FOSB	28.4325	1.08436	8.0119e-178	4.34386e-176
MMP14	9.31692	1.08412	1.19765e-20	1.56321e-19
PTN	7.11609	1.0841	1.11029e-12	1.1083e-11
CAVIN1	22.8024	1.08328	4.33947e-115	1.67426e-113
C12orf10	9.0198	1.08239	1.88429e-19	2.36955e-18
MYLIP	10.1876	1.08237	2.25302e-24	3.22635e-23
SND1	7.31715	1.08067	2.53286e-13	2.60479e-12
SWI5	5.59796	1.08052	2.16886e-08	1.75661e-07
DAZAP2	26.7743	1.08002	6.43739e-158	3.19087e-156
PITHD1	12.0093	1.07953	3.17584e-33	5.50874e-32
JUN	31.6485	1.07795	7.94976e-220	5.13942e-218
CHP1	9.32831	1.07739	1.07571e-20	1.40533e-19
MPHOSPH8	14.8389	1.07692	8.20765e-50	1.82872e-48
SNX12	6.13957	1.07666	8.27476e-10	7.2418e-09
NDUFA4	33.7295	1.0765	2.13518e-249	1.54256e-247
PPP1R11	10.3123	1.07562	6.19985e-25	9.03041e-24
UBE2E1	15.2176	1.07413	2.70128e-52	6.31056e-51
SSR4	29.5466	1.07368	7.26203e-192	4.26541e-190
PPP2CB	15.1421	1.0735	8.55029e-52	1.97039e-50
APMAP	8.04873	1.07303	8.3657e-16	9.38843e-15
PIP4P1	8.22124	1.0722	2.01405e-16	2.30411e-15
PIGP	7.266	1.07205	3.703e-13	3.78258e-12
SARAF	25.2663	1.0716	7.48916e-141	3.40286e-139
XRCC5	26.8381	1.07001	1.16251e-158	5.78214e-157
PPP1R2	11.8914	1.06977	1.31122e-32	2.2355e-31
PEMT	8.41224	1.06929	4.02269e-17	4.68174e-16
LASP1	7.45212	1.06882	9.18501e-14	9.61697e-13
SRPRA	15.5266	1.06854	2.29207e-54	5.48768e-53
TMED9	20.9376	1.06565	2.43266e-97	8.35898e-96
TOM1	6.53135	1.06453	6.51793e-11	6.04478e-10
SDHA	9.16195	1.06327	5.09664e-20	6.51405e-19
CHID1	7.0526	1.06324	1.75603e-12	1.73608e-11
MCRS1	5.42983	1.06221	5.6409e-08	4.48078e-07
PDIA6	23.662	1.06109	8.87555e-124	3.59224e-122
PDIA3	32.0293	1.06074	4.26799e-225	2.8159e-223
TMEM126B	8.45935	1.05932	2.68865e-17	3.15712e-16
MT-CYB	58.2691	1.05918	0	0
RCOR3	6.22246	1.05866	4.89431e-10	4.33055e-09
TMEM33	8.80991	1.05771	1.25248e-18	1.54214e-17
KIAA1109	6.72124	1.05755	1.80182e-11	1.7083e-10
TOPORS	8.53413	1.05727	1.41208e-17	1.6772e-16
CCZ1	8.10234	1.05723	5.39126e-16	6.09056e-15
PJA2	13.651	1.05598	1.99205e-42	3.96189e-41
SLC39A7	9.72322	1.05591	2.40063e-22	3.28317e-21
MORF4L2	22.911	1.0549	3.60648e-116	1.40838e-114
PELI1	15.8289	1.05326	1.96759e-56	4.79017e-55
AKR7A2	10.3802	1.05277	3.05295e-25	4.48066e-24
ATRAID	20.0846	1.0525	1.00535e-89	3.27168e-88
MAF1	9.23445	1.0525	2.59626e-20	3.34194e-19
PCGF5	6.47817	1.05077	9.28393e-11	8.54417e-10
ITFG1	8.4701	1.05048	2.45187e-17	2.88377e-16
JAGN1	10.3852	1.05012	2.8946e-25	4.25042e-24
MLST8	6.26098	1.04909	3.82565e-10	3.40165e-09
GLT8D1	5.96317	1.04805	2.47385e-09	2.10386e-08
PDZD8	5.23567	1.04798	1.64383e-07	1.26507e-06
SH3D19	8.17289	1.04717	3.01087e-16	3.42551e-15
NUDC	18.3409	1.04643	3.9008e-75	1.13749e-73
NTMT1	6.9815	1.04559	2.92036e-12	2.86076e-11
BAZ1B	7.64734	1.0436	2.05176e-14	2.20089e-13
NDUFB7	23.4	1.04355	4.27306e-121	1.71029e-119
SUMF2	8.95201	1.04307	3.49069e-19	4.3593e-18
TRAPPC6A	13.5758	1.04229	5.57119e-42	1.09895e-40
SNX3	28.1525	1.0419	2.2316e-174	1.19424e-172
GDE1	8.25917	1.04159	1.46693e-16	1.68287e-15
RAB11B	14.4725	1.0415	1.80768e-47	3.89839e-46
SDC2	6.0659	1.04008	1.3122e-09	1.13228e-08
ZNF580	7.02185	1.03984	2.18945e-12	2.15647e-11
FUNDC2	11.7651	1.03819	5.90581e-32	9.91668e-31
NQO2	9.93872	1.03783	2.82436e-23	3.92773e-22
JMJD6	10.1914	1.03489	2.16615e-24	3.10657e-23
ITPRIPL2	6.43817	1.03472	1.20923e-10	1.10374e-09
TSR2	9.34379	1.03397	9.29436e-21	1.21533e-19
BPGM	8.98552	1.03395	2.57508e-19	3.22421e-18
MTCH1	18.1501	1.03379	1.28093e-73	3.69794e-72
PAFAH1B1	17.8435	1.03334	3.24465e-71	9.23783e-70
DPM3	8.42336	1.03259	3.65841e-17	4.2681e-16
ZC3H7A	6.71796	1.03226	1.84283e-11	1.74603e-10
SC5D	6.35257	1.03199	2.11744e-10	1.90563e-09
TMX2	9.96482	1.03181	2.17261e-23	3.03159e-22
MT-ND5	41.7505	1.03055	0	0
NIPSNAP2	13.4731	1.02783	2.25223e-41	4.40954e-40
ARL2BP	9.36837	1.02713	7.36612e-21	9.66695e-20
ZMYND11	9.2744	1.02508	1.78621e-20	2.31678e-19
NKAP	8.58369	1.02326	9.18769e-18	1.09986e-16
HSPA4	14.4069	1.02304	4.68218e-47	1.00524e-45
NDUFS1	10.1747	1.02014	2.57165e-24	3.67534e-23
HTATSF1	11.1555	1.01873	6.72987e-29	1.06389e-27
BLVRA	11.9837	1.0185	4.32449e-33	7.46976e-32
HMOX2	7.08114	1.01846	1.4297e-12	1.41929e-11
DCTN1	6.19701	1.01837	5.75476e-10	5.0779e-09
PCMT1	16.8493	1.01807	1.0621e-63	2.79533e-62
CENPX	12.6044	1.01769	1.99671e-36	3.61988e-35
HDLBP	20.2787	1.01706	1.98384e-91	6.55188e-90
DNAJC10	7.52393	1.01649	5.31519e-14	5.62425e-13
TMEM9	6.06067	1.01642	1.35555e-09	1.16899e-08
FAHD1	8.43501	1.0164	3.31188e-17	3.8732e-16
EXT2	5.53466	1.01566	3.11828e-08	2.50242e-07
TPI1	32.7391	1.01505	4.33761e-235	3.00595e-233
CBX4	8.15953	1.01488	3.36342e-16	3.81461e-15
EAPP	17.5896	1.01364	2.96067e-69	8.25844e-68
GTF2F1	10.1151	1.01224	4.73374e-24	6.70896e-23
TUBA1B	30.2622	1.01208	3.60801e-201	2.21839e-199
SREBF2	6.01297	1.01183	1.82152e-09	1.56289e-08
LPCAT2	6.56791	1.01165	5.10252e-11	4.75807e-10
SCYL1	5.87053	1.01003	4.34396e-09	3.646e-08
CLCN3	9.56756	1.00967	1.09457e-21	1.46983e-20
ROCK2	8.40649	1.00935	4.22465e-17	4.91482e-16
MT-ATP8	33.5719	1.00913	4.31517e-247	3.08663e-245
PHB	14.5686	1.00888	4.45215e-48	9.68812e-47
C1orf123	7.65854	1.0079	1.88057e-14	2.0225e-13
FIS1	24.5574	1.00615	3.60525e-133	1.55965e-131
MT-TV	9.67697	1.00538	3.7773e-22	5.13919e-21
TERF2IP	16.4164	1.00526	1.46044e-60	3.72496e-59
SPAG9	15.0785	1.00498	2.24196e-51	5.11756e-50
NDUFB8	17.1824	1.00466	3.59618e-66	9.69425e-65
SMIM7	13.1071	1.00424	2.99965e-39	5.67302e-38
ATP6AP2	21.2153	1.00414	6.8955e-100	2.41535e-98
ANXA2	38.3302	1.00394	0	0
ADD3	11.0678	1.00376	1.79756e-28	2.81702e-27
ATP6V1D	17.4107	1.00372	6.84178e-68	1.87229e-66
TULP4	6.51056	1.00322	7.48702e-11	6.92352e-10
NBR1	9.39404	1.00265	5.77431e-21	7.60556e-20
MT-ND6	6.16813	1.00185	6.91004e-10	6.07503e-09
MSMO1	10.1768	1.00086	2.51674e-24	3.59866e-23
PTOV1	6.08493	1.00005	1.16544e-09	1.00866e-08
UGCG	12.2394	0.999769	1.91487e-34	3.39067e-33
AC118549.1	5.80571	0.999686	6.40925e-09	5.33452e-08
GANAB	7.2375	0.997595	4.57026e-13	4.64549e-12
NFE2L1	14.1465	0.997532	1.96294e-45	4.10159e-44
SNHG6	28.542	0.996734	3.52871e-179	1.92039e-177
POP5	8.10413	0.996503	5.31254e-16	6.00398e-15
COA5	8.23233	0.996309	1.83607e-16	2.10217e-15
XRCC1	5.57782	0.995647	2.43554e-08	1.96819e-07
STARD7	12.959	0.99533	2.08962e-38	3.90089e-37
ATP6V1H	8.01486	0.995311	1.1026e-15	1.23452e-14
IFI35	5.1905	0.995041	2.09734e-07	1.60299e-06
RPN1	13.9629	0.994889	2.6253e-44	5.38057e-43
TSG101	14.7953	0.994844	1.57176e-49	3.48319e-48
CCNB1IP1	8.00618	0.993861	1.18327e-15	1.3233e-14
ARF1	28.1121	0.99366	6.97614e-174	3.72637e-172
SEPT2	18.7904	0.99347	9.04182e-79	2.7133e-77
STRAP	17.0069	0.992973	7.30172e-65	1.94296e-63
AZIN1	14.3777	0.992823	7.14399e-47	1.52924e-45
PIK3R1	12.9041	0.991089	4.26547e-38	7.91674e-37
CREB1	6.81743	0.990614	9.26818e-12	8.88867e-11
LRRFIP1	21.6319	0.989915	9.00772e-104	3.21762e-102
CGGBP1	11.9814	0.989368	4.44783e-33	7.67822e-32
ENAH	14.0975	0.989026	3.93622e-45	8.15989e-44
MRPL35	6.29058	0.988966	3.16284e-10	2.82185e-09
SAMM50	7.39118	0.987653	1.45527e-13	1.51111e-12
SASH1	7.23303	0.986704	4.72347e-13	4.79785e-12
LMBRD1	10.5128	0.986556	7.54151e-26	1.12164e-24
POLDIP3	5.22148	0.985155	1.77502e-07	1.36385e-06
REEP3	11.3563	0.9848	6.90019e-30	1.11585e-28
PTPA	7.30871	0.98379	2.69723e-13	2.77087e-12
SQLE	11.654	0.983459	2.18889e-31	3.64579e-30
CAPG	20.3702	0.983166	3.0741e-92	1.01992e-90
NUCKS1	28.2885	0.982505	4.78217e-176	2.56868e-174
ACBD6	6.41345	0.982499	1.42263e-10	1.29362e-09
RBBP7	13.5883	0.982176	4.69651e-42	9.28316e-41
RNF181	18.1105	0.981939	2.6324e-73	7.57681e-72
NT5C3A	11.3096	0.981648	1.1756e-29	1.88945e-28
SNAPC2	5.63139	0.980793	1.78765e-08	1.4552e-07
PDHA1	9.40774	0.979804	5.06936e-21	6.68619e-20
GABARAPL2	25.6129	0.979046	1.09492e-144	5.0788e-143
SNW1	15.9356	0.978898	3.5862e-57	8.79744e-56
STX3	7.02754	0.97879	2.10206e-12	2.07251e-11
TRAM1	17.4918	0.97873	1.65567e-68	4.56105e-67
SCNM1	9.23348	0.978315	2.61987e-20	3.37084e-19
KXD1	10.0462	0.978015	9.55205e-24	1.34455e-22
TBCC	6.45923	0.977762	1.0524e-10	9.65466e-10
SHMT2	7.26083	0.977311	3.84722e-13	3.92435e-12
KDM2A	6.14741	0.977153	7.87606e-10	6.90332e-09
LAMTOR2	17.161	0.976096	5.19771e-66	1.39985e-64
ARL6IP1	18.3345	0.974771	4.39068e-75	1.27905e-73
FAM96B	19.1359	0.97471	1.26834e-81	3.89922e-80
SELENOS	18.9763	0.974534	2.67803e-80	8.12916e-79
TCEAL4	20.9538	0.974503	1.73397e-97	5.96528e-96
FGD5-AS1	15.8326	0.972151	1.85527e-56	4.52055e-55
PSMB7	22.302	0.969432	3.53506e-110	1.32327e-108
RWDD1	20.5061	0.969343	1.89763e-93	6.36906e-92
DNAJB14	7.41595	0.968774	1.20759e-13	1.25846e-12
SERPINH1	12.3034	0.968306	8.68633e-35	1.54377e-33
SSBP3	4.55782	0.967953	5.16883e-06	3.58801e-05
FAM3C	7.27239	0.967494	3.53174e-13	3.61403e-12
ALKBH7	17.7364	0.966655	2.19688e-70	6.22407e-69
BIRC2	11.5511	0.966483	7.28525e-31	1.20302e-29
TANC1	5.59965	0.966204	2.14788e-08	1.74059e-07
PPP1R15B	9.39393	0.96604	5.78011e-21	7.60973e-20
CALR	19.1712	0.964298	6.44057e-82	1.98846e-80
EIF4A2	28.921	0.963179	6.50141e-184	3.64811e-182
SNX17	10.1452	0.961475	3.48084e-24	4.95025e-23
BX284668.5	7.17407	0.960649	7.27981e-13	7.32493e-12
PYCR2	5.91403	0.960646	3.33835e-09	2.81669e-08
ALG5	8.21839	0.959476	2.06256e-16	2.35775e-15
LRRC58	5.55286	0.959098	2.81029e-08	2.26102e-07
RNF113A	5.33514	0.958655	9.54702e-08	7.46051e-07
HSBP1	21.7361	0.957578	9.35227e-105	3.36565e-103
MANBAL	8.75944	0.95626	1.96219e-18	2.40268e-17
YWHAE	28.9942	0.955882	7.78488e-185	4.3939e-183
TIMM10B	5.8688	0.955793	4.3897e-09	3.68332e-08
PSENEN	12.6129	0.954227	1.79312e-36	3.25283e-35
HIGD2A	21.5712	0.953964	3.3477e-103	1.1914e-101
PDZD11	9.73056	0.953626	2.2336e-22	3.05908e-21
SLC35B1	8.50315	0.953609	1.84517e-17	2.18263e-16
SF3A1	10.5709	0.952575	4.06568e-26	6.08127e-25
APC	5.11384	0.952084	3.1567e-07	2.38241e-06
SFSWAP	9.63678	0.950171	5.59168e-22	7.57209e-21
STAT1	7.22449	0.949801	5.02972e-13	5.10355e-12
CINP	7.07901	0.947502	1.45188e-12	1.44081e-11
TPRG1L	8.58755	0.947273	8.88407e-18	1.06439e-16
ICMT	6.45065	0.945784	1.11375e-10	1.02045e-09
ST13	24.0186	0.941594	1.77705e-127	7.36774e-126
ARID4A	6.93865	0.940085	3.95867e-12	3.85437e-11
SYAP1	14.8885	0.939909	3.91473e-50	8.76282e-49
USP34	7.46171	0.938616	8.54069e-14	8.9716e-13
SKP1	30.8234	0.937945	1.27214e-208	8.0267e-207
BNIP3L	14.4009	0.937616	5.1068e-47	1.09559e-45
PSMB4	24.1767	0.9362	3.90915e-129	1.63483e-127
EPC1	10.1248	0.935791	4.28884e-24	6.08737e-23
CHSY1	5.18673	0.935474	2.14017e-07	1.63415e-06
VMA21	8.54777	0.933826	1.25491e-17	1.49421e-16
CDC5L	9.11699	0.933633	7.72398e-20	9.80701e-19
SP100	12.275	0.932692	1.23423e-34	2.18814e-33
MTATP6P1	30.563	0.93264	3.79613e-205	2.37447e-203
FAM96A	9.35546	0.93219	8.32349e-21	1.09036e-19
CTSH	7.59886	0.931961	2.98756e-14	3.18931e-13
PLSCR1	7.25349	0.930909	4.0617e-13	4.13584e-12
C1orf43	25.1566	0.929516	1.19647e-139	5.41936e-138
MTCH2	13.1769	0.928251	1.1911e-39	2.26301e-38
UQCC3	9.24137	0.927275	2.43371e-20	3.1369e-19
RAB6A	11.7983	0.926727	3.98073e-32	6.71151e-31
POLK	5.20168	0.925207	1.97499e-07	1.51268e-06
PINK1	6.62009	0.92509	3.58972e-11	3.36695e-10
TMEM109	9.46413	0.924402	2.96006e-21	3.91845e-20
[truncated: 1,305 more rows]

## Sheet: Cell Type-MPs
Gene	Scores	Log Fold-changes	P-value	Adjusted P-value
[truncated: 1,897 more rows]

[truncated: 4 more sheets: Cell Type-MuralCells, Cell Type-SGCs, Cell Type-SchwannCells, Cell Type-TCells]
